# Supplementary material for: Deciphering a shared transcriptomic regulation and the relative contribution of each regulator type through endometrial gene expression signatures
Source: Reprod Biol Endocrinol. 2023 Sep 12;21:84. doi: 10.1186/s12958-023-01131-4 (PMC10496172; doi:10.1186/s12958-023-01131-4)
Supplement: Supplementary file 4 — Additional file 4: Supplementary Table S3. Results of miRNA enrichment. Excel file with the over-representation analysis results of the microRNAs (miRNAs). Each sheet contains the results of a specific list of genes. In each sheet, the following information is included: ID, gene symbol ID of the miRNA; GeneRatio, the proportion of miRNA targets in the gene list; BgRatio, the proportion of miRNA targets in the whole genome; OddsRatio; the odd ratios for each miRNA, pvalue; the P-value obtained for each miRNA; Padjust, P-value adjusted by FDR for each miRNA; geneID, gene symbol ID of the miRNA targets. [file 12958_2023_1131_MOESM4_ESM.xlsx]

## Sheet: Altmae2010
ID	GeneRatio	BgRatio	OddsRatio	pvalue	padjust	geneID
hsa-miR-4783-3p	3/152	51/20304	8.43	0.00658664	0.999999	ADRB1, ZNF711, WNT3A
hsa-miR-219a-2-3p	4/152	110/20304	5.11018	0.00944261	0.999999	GLRB, FAM81A, FUT9, ATR
hsa-miR-941	12/152	796/20304	2.11738	0.0166719	0.999999	ATP12A, ITGA8, COL16A1, MXRA5, PDE8B, RAB30, SLC10A4, CPA3, CYB561D1, BEND4, PTPRT, PPP1R14C
hsa-miR-335-5p	33/152	3196/20304	1.48945	0.0314246	0.999999	CFH, NKAIN1, FAM189A1, ASPN, GLI1, PDE8B, NPR3, TNNC1, SMYD1, MYOT, SPDEF, CCR7, PRKCG, LRRC17, LBP, ANO1, MYBPH, TTC6, MUC4, ZNF711, FXYD4, SCGB3A1, CYGB, NPY1R, UCMA, TMEM130, KRT4, FUT9, AMY1B, RXFP3, FAM3B, C1orf168, PTPRT
hsa-miR-429	13/152	1008/20304	1.80059	0.0395822	0.999999	SULT2B1, MXRA5, VNN1, PRG4, ANO1, PLAC8, ZNF711, FAM81A, RUNX1, SUN3, ANKDD1A, S100A2, FAM3D
hsa-miR-517a-3p	1/152	13/20304	11.111	0.0930934	0.999999	PTPRT
hsa-miR-410-3p	1/152	14/20304	10.2542	0.0998871	0.999999	COL12A1
hsa-miR-127-3p	2/152	72/20304	3.82466	0.101445	0.999999	ATP1A2, FUT9
hsa-miR-655-3p	1/152	16/20304	8.8873	0.113323	0.999999	COL12A1
hsa-miR-218-1-3p	3/152	161/20304	2.54766	0.12031	0.999999	RGP1, CYB561D1, RBM20
hsa-miR-4787-5p	1/152	18/20304	7.84137	0.12656	0.999999	EDN3
hsa-miR-543	2/152	84/20304	3.26303	0.130751	0.999999	COL12A1, SHE
hsa-miR-662	1/152	20/20304	7.01406	0.1396	0.999999	PRRX1
hsa-miR-146a-5p	25/152	2773/20304	1.2467	0.185775	0.999999	SLC18A1, WISP2, SULT2B1, LHX5, COMP, FBXO2, SIX1, MYBPH, DUSP26, RBP4, ACTA1, OSR1, NR1I2, PLAC8, ZNF711, LCN2, FEZF2, RUNX1, SCGB3A1, TMEM67, TMEM130, RNASE3, MSC, S100A2, PCDHGB6
hsa-miR-15b-3p	3/152	200/20304	2.03946	0.189346	0.999999	CAPN6, COL12A1, SLITRK6
hsa-miR-10b-5p	13/152	1323/20304	1.34516	0.19202	0.999999	RGP1, COL12A1, TNFAIP6, KRT33B, ZNF711, LCN2, NPY1R, SUN3, TMEM100, ADRB2, MSC, SERPINB4, ZNF469
hsa-miR-4802-3p	1/152	29/20304	4.75874	0.195929	0.999999	CYB561D1
hsa-miR-380-5p	1/152	30/20304	4.59433	0.201957	0.999999	COL12A1
hsa-miR-200b-3p	13/152	1346/20304	1.32035	0.208545	0.999999	CFH, SLC18A1, MXRA5, MMP8, ANO1, IL21, SLC10A4, ZNF711, LCN2, PROM2, RUNX1, TFF3, S100A2
hsa-miR-490-3p	3/152	211/20304	1.93048	0.210392	0.999999	ELMOD1, ZNF711, PKNOX2
hsa-miR-5585-3p	1/152	32/20304	4.29778	0.213879	0.999999	ADRB2
hsa-miR-500a-3p	4/152	319/20304	1.70195	0.217279	0.999999	ADRB1, WISP2, ZNF711, KCNJ3
hsa-miR-3677-5p	3/152	218/20304	1.86701	0.224046	0.999999	WNT3A, NR0B1, PPP1R14C
hsa-miR-218-2-3p	1/152	34/20304	4.03731	0.225624	0.999999	PRRX1
hsa-miR-567	1/152	34/20304	4.03731	0.225624	0.999999	PRRX1
hsa-miR-100-3p	2/152	123/20304	2.20705	0.234929	0.999999	COL16A1, PRRX1
hsa-miR-219a-5p	4/152	331/20304	1.6385	0.236361	0.999999	ATP1A2, ADRB1, FLRT3, FUT9
hsa-miR-1273d	1/152	36/20304	3.80597	0.237194	0.999999	ADRB1
hsa-miR-376a-5p	5/152	445/20304	1.52374	0.241288	0.999999	TNFAIP6, OSR1, NPY1R, MSC, RNF182
hsa-miR-27a-3p	37/152	4444/20304	1.14951	0.258838	0.999999	ATP1A2, MARCO, SLC18A1, DGKG, WISP2, HOXA13, GLRB, ELMOD1, COL12A1, PDE8B, NPR3, NEUROG3, NCKAP1L, EDN3, CXCL6, GIF, RAB30, ACTA1, MUC4, ZNF711, HABP2, LRRC4C, CCDC3, ACOXL, GLYATL2, RUNX1, SCGB3A1, KCNJ3, LRFN5, MMP26, SDPR, ADRB2, RNASE3, KBTBD11, RNF182, VEPH1, ZNF469
hsa-miR-31-3p	2/152	137/20304	1.97689	0.273717	0.999999	COL12A1, ZNF711
hsa-miR-2114-5p	3/152	246/20304	1.64953	0.280106	0.999999	NPR3, TTC6, CYB561D1
hsa-miR-3115	1/152	44/20304	3.09665	0.281784	0.999999	ZNF711
hsa-miR-363-5p	1/152	45/20304	3.02612	0.287172	0.999999	PRRX1
hsa-miR-548ar-3p	2/152	143/20304	1.89223	0.290343	0.999999	NPR3, ZNF711
hsa-miR-608	1/152	47/20304	2.89429	0.297829	0.999999	PRRX1
hsa-miR-2682-5p	1/152	48/20304	2.83258	0.303097	0.999999	COL12A1
hsa-miR-28-3p	3/152	259/20304	1.56474	0.306611	0.999999	COL12A1, POSTN, ZNF711
hsa-miR-200b-5p	1/152	51/20304	2.66225	0.318669	0.999999	ADRB1
hsa-miR-95-3p	2/152	154/20304	1.75432	0.320687	0.999999	COL16A1, KBTBD11
hsa-miR-511-5p	2/152	158/20304	1.709	0.331651	0.999999	ZNF711, KLK1
hsa-miR-138-2-3p	1/152	55/20304	2.46462	0.338895	0.999999	POSTN
hsa-miR-195-5p	19/152	2273/20304	1.13434	0.340532	0.999999	CLCA1, CAPN6, COL16A1, GLI1, COL12A1, FLRT3, OSR1, LRRC4C, CLEC1A, CCDC3, WNT3A, LRFN5, PKNOX2, TMEM130, CYB561D1, SLITRK6, CYP4F12, PTPRT, PPP1R14C
hsa-miR-127-5p	2/152	163/20304	1.65551	0.345286	0.999999	GLRB, COL12A1
hsa-miR-100-5p	4/152	402/20304	1.34141	0.354891	0.999999	NPR3, HABP2, TRMT61A, MMP10
hsa-miR-374a-3p	3/152	285/20304	1.41862	0.359797	0.999999	ZNF711, KCNJ3, ATR
hsa-miR-194-5p	7/152	775/20304	1.21845	0.361109	0.999999	MXRA5, COL12A1, FLRT3, ANO1, RUNX1, ADRB2, S100A2
hsa-miR-128-3p	16/152	1916/20304	1.13013	0.361246	0.999999	ATP1A2, HOXA13, RGP1, COL12A1, PDE8B, TNFAIP6, RAB30, PLAC8, ZNF711, WNT3A, RUNX1, NPY1R, SDPR, ADRB2, KBTBD11, RNF182
hsa-miR-615-3p	3/152	287/20304	1.40849	0.363876	0.999999	TRPC3, ZNF711, PPP1R14C
hsa-miR-582-5p	5/152	531/20304	1.26909	0.366199	0.999999	ADRB1, FAM189A1, PDE8B, ZNF711, ATR
hsa-miR-145-3p	1/152	61/20304	2.21749	0.368121	0.999999	COL12A1
hsa-miR-488-5p	1/152	62/20304	2.18118	0.372866	0.999999	PRRX1
hsa-miR-425-3p	1/152	62/20304	2.18118	0.372866	0.999999	PLAC8
hsa-miR-3662	2/152	174/20304	1.54877	0.374951	0.999999	RAB30, BEND4
hsa-miR-101-3p	17/152	2063/20304	1.11435	0.375699	0.999999	LTF, ADRB1, FAM189A1, ELMOD1, GLI1, COL12A1, PDE8B, FLRT3, RAB30, LRRC4C, RUNX1, SUN3, TMEM100, CXXC4, FUT9, CYB561D1, ALPK2
hsa-miR-185-5p	8/152	914/20304	1.18015	0.377127	0.999999	HOXA13, RGP1, PPY, POSTN, ZNF711, FUT9, PPP1R14C, RBM20
hsa-miR-519d-3p	1/152	63/20304	2.14583	0.377575	0.999999	PRRX1
hsa-miR-526b-3p	1/152	63/20304	2.14583	0.377575	0.999999	BEND4
hsa-miR-3609	1/152	63/20304	2.14583	0.377575	0.999999	PCDHGB6
hsa-miR-520f-3p	2/152	176/20304	1.53081	0.380288	0.999999	FAM81A, TRH
hsa-miR-299-3p	1/152	65/20304	2.07854	0.386889	0.999999	COL12A1
hsa-miR-132-3p	9/152	1052/20304	1.15307	0.389482	0.999999	B3GAT1, COL12A1, ZNF711, WNT3A, FAM81A, RUNX1, SLC23A1, RNF182, S100A2
hsa-miR-129-5p	5/152	548/20304	1.2283	0.391487	0.999999	ADRB1, DUSP26, ZNF711, CLIC6, BEND4
hsa-miR-4265	1/152	66/20304	2.04646	0.391493	0.999999	DUSP26
hsa-miR-134-5p	1/152	67/20304	2.01559	0.396063	0.999999	COL12A1
hsa-miR-5582-3p	2/152	183/20304	1.47109	0.398815	0.999999	NPR3, ZNF711
hsa-miR-26a-2-3p	1/152	68/20304	1.98518	0.4006	0.999999	PRRX1
hsa-miR-211-5p	1/152	68/20304	1.98518	0.4006	0.999999	POSTN
hsa-miR-935	2/152	184/20304	1.46294	0.401441	0.999999	PRG4, ZNF711
hsa-miR-126-3p	6/152	682/20304	1.18399	0.402911	0.999999	ELMOD1, LRRC17, S100A8, MUC4, PLAC8, KBTBD11
hsa-miR-526b-5p	1/152	69/20304	1.95589	0.405102	0.999999	COL12A1
hsa-miR-99a-3p	2/152	187/20304	1.439	0.409287	0.999999	NPR3, ZNF711
hsa-miR-365a-3p	5/152	560/20304	1.201	0.409307	0.999999	ACTA1, KCNJ3, TMEM130, ATR, PTPRT
hsa-miR-626	1/152	70/20304	1.92745	0.409571	0.999999	POSTN
hsa-miR-888-3p	1/152	71/20304	1.89984	0.414006	0.999999	PRRX1
hsa-miR-361-5p	8/152	950/20304	1.13292	0.418367	0.999999	MCOLN3, GLRB, RAB30, KCNJ3, CXXC4, FUT9, ATR, KBTBD11
hsa-miR-499a-5p	2/152	191/20304	1.40827	0.419671	0.999999	ZNF711, TMEM100
hsa-miR-4328	1/152	73/20304	1.84692	0.422778	0.999999	GLRB
hsa-miR-498	1/152	73/20304	1.84692	0.422778	0.999999	CPA3
hsa-miR-933	1/152	74/20304	1.82157	0.427114	0.999999	PRRX1
hsa-miR-376c-3p	3/152	321/20304	1.25578	0.432314	0.999999	VNN1, PDE8B, FUT9
hsa-miR-1234-3p	1/152	77/20304	1.74932	0.439932	0.999999	RUNX1
hsa-miR-320e	3/152	326/20304	1.23603	0.442178	0.999999	PPY, CLIC5, CYB561D1
hsa-let-7d-3p	1/152	78/20304	1.72652	0.44414	0.999999	COL12A1
hsa-miR-548o-3p	3/152	328/20304	1.2283	0.446105	0.999999	CFH, RAB30, ZNF711
hsa-miR-223-5p	1/152	82/20304	1.64093	0.460663	0.999999	NR1I2
hsa-miR-507	1/152	82/20304	1.64093	0.460663	0.999999	KCNJ3
hsa-miR-580-3p	1/152	82/20304	1.64093	0.460663	0.999999	ATR
hsa-miR-383-5p	2/152	209/20304	1.28468	0.465206	0.999999	ZNF711, ALPK2
hsa-miR-3613-5p	2/152	211/20304	1.27226	0.470136	0.999999	POSTN, ZNF711
hsa-let-7i-3p	1/152	86/20304	1.56339	0.476699	0.999999	COL12A1
hsa-let-7f-1-3p	2/152	214/20304	1.25407	0.477482	0.999999	COL12A1, RUNX1
hsa-miR-326	3/152	347/20304	1.15935	0.482843	0.999999	CCR7, ZNF711, RBM20
hsa-miR-26a-1-3p	1/152	88/20304	1.52729	0.484538	0.999999	PRRX1
hsa-miR-4685-3p	3/152	348/20304	1.15593	0.484746	0.999999	HOXA13, SIX1, ZNF711
hsa-miR-574-5p	4/152	483/20304	1.11002	0.490193	0.999999	ATP1A2, DGKG, TMEM130, FUT9
hsa-miR-506-3p	1/152	91/20304	1.47616	0.496078	0.999999	PRRX1
hsa-miR-455-3p	3/152	354/20304	1.13583	0.496092	0.999999	COL12A1, PRRX1, RUNX1
hsa-miR-99b-5p	3/152	355/20304	1.13254	0.497971	0.999999	COL12A1, CCR7, TRMT61A
hsa-miR-320b	6/152	754/20304	1.06604	0.498142	0.999999	CAPN6, FLRT3, ZNF711, RUNX1, CYB561D1, SLITRK6
hsa-miR-1295a	1/152	92/20304	1.45987	0.499867	0.999999	NPR3
hsa-miR-1267	1/152	92/20304	1.45987	0.499867	0.999999	ZNF711
hsa-miR-376b-3p	1/152	93/20304	1.44393	0.503629	0.999999	COL12A1
hsa-miR-3177-5p	1/152	94/20304	1.42834	0.507362	0.999999	ZNF711
hsa-miR-146a-3p	1/152	94/20304	1.42834	0.507362	0.999999	FAM3B
hsa-miR-181b-3p	2/152	227/20304	1.18085	0.508588	0.999999	ZNF711, CYB561D1
hsa-miR-99b-3p	2/152	230/20304	1.16514	0.515595	0.999999	NPR3, ZNF711
hsa-miR-675-5p	1/152	97/20304	1.3835	0.518394	0.999999	RUNX1
hsa-miR-3689e	1/152	98/20304	1.3692	0.522017	0.999999	ITGA8
hsa-miR-3689f	1/152	98/20304	1.3692	0.522017	0.999999	ITGA8
hsa-miR-4792	1/152	98/20304	1.3692	0.522017	0.999999	IGJ
hsa-miR-148b-5p	3/152	368/20304	1.09149	0.522075	0.999999	MCOLN3, ZNF711, PKNOX2
hsa-miR-433-3p	2/152	233/20304	1.14983	0.522536	0.999999	NPY1R, PPP1R14C
hsa-miR-488-3p	2/152	234/20304	1.14482	0.524835	0.999999	PDE8B, FUT9
hsa-miR-139-3p	1/152	99/20304	1.35516	0.525612	0.999999	ZNF711
hsa-miR-145-5p	5/152	641/20304	1.04374	0.526366	0.999999	COL12A1, PRRX1, POSTN, ZNF711, FAM81A
hsa-miR-676-3p	2/152	235/20304	1.13985	0.527127	0.999999	CTNNA2, ZNF711
hsa-miR-454-5p	1/152	101/20304	1.32792	0.532723	0.999999	VNN1
hsa-miR-369-3p	5/152	646/20304	1.03533	0.533295	0.999999	ELMOD1, RAB30, KCNJ3, LRFN5, FUT9
hsa-miR-144-3p	2/152	238/20304	1.12519	0.533957	0.999999	ITGA8, ZNF711
hsa-miR-373-3p	2/152	239/20304	1.12039	0.536219	0.999999	LHX5, VEPH1
hsa-miR-483-3p	2/152	240/20304	1.11562	0.538474	0.999999	PROM2, SLITRK6
hsa-miR-370-3p	1/152	103/20304	1.30176	0.539728	0.999999	PRRX1
hsa-miR-25-3p	9/152	1196/20304	1.00556	0.542512	0.999999	ADRB1, ITGA8, TDRD1, COL12A1, ZNF711, RUNX1, NPY1R, ATR, RNF182
hsa-miR-1537-3p	1/152	104/20304	1.28906	0.543192	0.999999	ZNF711
hsa-miR-214-5p	1/152	105/20304	1.2766	0.546629	0.999999	RUNX1
hsa-miR-455-5p	2/152	247/20304	1.08336	0.554044	0.999999	ZNF711, RUNX1
hsa-miR-576-5p	2/152	250/20304	1.07008	0.560603	0.999999	ZNF711, ATR
hsa-miR-1304-3p	2/152	251/20304	1.06573	0.562775	0.999999	ZNF711, CYB561D1
hsa-miR-365b-3p	3/152	394/20304	1.01758	0.568341	0.999999	KCNJ3, TMEM130, PTPRT
hsa-miR-652-5p	1/152	114/20304	1.1744	0.576432	0.999999	ZNF711
hsa-miR-296-3p	2/152	261/20304	1.0241	0.584067	0.999999	POSTN, RUNX1
hsa-miR-3689a-5p	1/152	117/20304	1.14386	0.585927	0.999999	ITGA8
hsa-miR-3689b-5p	1/152	117/20304	1.14386	0.585927	0.999999	ITGA8
hsa-miR-193a-5p	1/152	120/20304	1.11486	0.59521	0.999999	RUNX1
hsa-miR-183-3p	2/152	267/20304	1.0006	0.596474	0.999999	ZNF711, ATR
hsa-miR-376a-3p	1/152	122/20304	1.09632	0.601284	0.999999	COL12A1
hsa-miR-191-3p	1/152	122/20304	1.09632	0.601284	0.999999	TRMT61A
hsa-miR-378g	1/152	123/20304	1.08728	0.604287	0.999999	MXRA5
hsa-miR-1915-5p	1/152	124/20304	1.07838	0.607268	0.999999	RBM20
hsa-miR-1287-5p	2/152	274/20304	0.974511	0.610599	0.999999	PDE8B, ZNF711
hsa-miR-33a-5p	6/152	846/20304	0.944816	0.611311	0.999999	ZNF711, FAM81A, FUT9, ATR, PPP1R14C, PCDHGB6
hsa-miR-199b-3p	2/152	279/20304	0.956681	0.620458	0.999999	ADRB1, RUNX1
hsa-miR-1243	1/152	129/20304	1.03602	0.621839	0.999999	RGP1
hsa-miR-3194-5p	1/152	129/20304	1.03602	0.621839	0.999999	EDN3
hsa-miR-624-5p	1/152	130/20304	1.02794	0.624688	0.999999	SAA1
hsa-miR-765	1/152	131/20304	1.01997	0.627515	0.999999	COL12A1
hsa-miR-219a-1-3p	1/152	131/20304	1.01997	0.627515	0.999999	PRRX1
hsa-miR-548b-3p	3/152	430/20304	0.930091	0.627708	0.999999	PDE8B, RUNX1, CYB561D1
hsa-miR-486-5p	2/152	283/20304	0.942873	0.628207	0.999999	ZNF711, TMEM130
hsa-miR-106b-3p	1/152	132/20304	1.01213	0.630322	0.999999	RNF182
hsa-miR-4726-3p	3/152	436/20304	0.916925	0.637045	0.999999	RUNX1, TRMT61A, RBM20
hsa-miR-367-3p	2/152	296/20304	0.900594	0.652548	0.999999	ADRB1, ZNF711
hsa-miR-30c-1-3p	3/152	449/20304	0.889613	0.656716	0.999999	ITGA8, CLIC5, FXYD4
hsa-miR-490-5p	1/152	142/20304	0.939883	0.657258	0.999999	ZNF711
hsa-miR-590-5p	2/152	300/20304	0.888327	0.65978	0.999999	ZNF711, CYB561D1
hsa-miR-500a-5p	2/152	301/20304	0.885312	0.661569	0.999999	HOXA13, CXXC4
hsa-miR-26a-5p	17/152	2441/20304	0.920956	0.66214	0.999999	LTF, ATP1A2, MARCO, ITGA8, COL16A1, STMN2, COL12A1, PDE8B, NPR3, MYOT, ZNF711, SHE, TRH, CD8B, FUT9, BEND4, PTPRT
hsa-miR-378b	1/152	146/20304	0.913774	0.667478	0.999999	ZNF711
hsa-miR-339-3p	1/152	147/20304	0.90747	0.669985	0.999999	ADRB1
hsa-miR-1307-3p	1/152	147/20304	0.90747	0.669985	0.999999	ZNF711
hsa-miR-7-1-3p	3/152	461/20304	0.865777	0.674191	0.999999	RGP1, SLC19A3, PCDHGB6
hsa-miR-212-3p	7/152	1050/20304	0.884474	0.676431	0.999999	GLRB, COL12A1, TNNC1, RAB30, ZNF711, RUNX1, CXXC4
hsa-miR-4521	1/152	150/20304	0.889067	0.677395	0.999999	RAB30
hsa-miR-1343-3p	11/152	1623/20304	0.897259	0.678339	0.999999	MXRA5, FBXO2, SPDEF, PRKCG, LBP, CYGB, ADRB2, KRT4, KBTBD11, S100A2, ZNF469
hsa-miR-33b-5p	3/152	466/20304	0.856211	0.681278	0.999999	ZNF711, FUT9, ATR
hsa-miR-5690	2/152	314/20304	0.847869	0.68415	0.999999	ZNF711, TRMT61A
hsa-miR-374b-3p	2/152	315/20304	0.845118	0.685836	0.999999	ZNF711, TMEM100
hsa-miR-1915-3p	1/152	154/20304	0.865651	0.687019	0.999999	SPDEF
hsa-miR-449b-5p	3/152	473/20304	0.843159	0.69101	0.999999	COL12A1, POSTN, S100A8
hsa-miR-29c-3p	11/152	1641/20304	0.886489	0.692417	0.999999	STMN2, FLRT3, POSTN, RAB30, PLAC8, CYP3A4, KCNJ3, CYP4F12, VEPH1, PPP1R14C, ZNF469
hsa-miR-3685	2/152	321/20304	0.828972	0.695794	0.999999	SLC26A4, ZNF711
hsa-miR-556-5p	1/152	159/20304	0.838048	0.698648	0.999999	S100A2
hsa-miR-518c-5p	1/152	160/20304	0.832736	0.700922	0.999999	PTPRT
hsa-miR-654-3p	1/152	163/20304	0.817193	0.707641	0.999999	COL12A1
hsa-miR-125b-2-3p	3/152	489/20304	0.814739	0.712419	0.999999	HOXA13, POSTN, ZNF711
hsa-miR-4793-3p	1/152	166/20304	0.802215	0.714211	0.999999	ZNF711
hsa-miR-1299	1/152	166/20304	0.802215	0.714211	0.999999	BEND4
hsa-miR-501-5p	2/152	333/20304	0.798437	0.714934	0.999999	HOXA13, RBM20
hsa-miR-3157-5p	2/152	335/20304	0.793561	0.718025	0.999999	FLRT3, ZNF711
hsa-miR-493-3p	1/152	168/20304	0.792529	0.718509	0.999999	COL12A1
hsa-miR-3611	1/152	169/20304	0.787772	0.720634	0.999999	ZNF711
hsa-miR-363-3p	2/152	341/20304	0.779281	0.72713	0.999999	ADRB1, ZNF711
hsa-miR-1260b	2/152	344/20304	0.772328	0.731589	0.999999	RGP1, ZNF711
hsa-miR-200a-5p	1/152	175/20304	0.76038	0.733053	0.999999	ZNF711
hsa-miR-150-5p	1/152	178/20304	0.747381	0.739055	0.999999	IGJ
hsa-miR-3176	1/152	178/20304	0.747381	0.739055	0.999999	ZNF711
hsa-miR-5008-3p	1/152	178/20304	0.747381	0.739055	0.999999	ZNF711
hsa-miR-324-5p	2/152	353/20304	0.752184	0.744599	0.999999	GLI1, ZNF711
hsa-miR-182-3p	1/152	181/20304	0.734815	0.744923	0.999999	RUNX1
hsa-miR-598-3p	1/152	183/20304	0.726667	0.748762	0.999999	ZNF711
hsa-let-7a-3p	2/152	360/20304	0.737216	0.754344	0.999999	COL12A1, RUNX1
hsa-miR-876-5p	2/152	366/20304	0.724845	0.762442	0.999999	ADRB1, ZNF711
hsa-miR-185-3p	3/152	531/20304	0.74833	0.763204	0.999999	FAM189A1, ACOXL, RUNX1
hsa-miR-221-3p	5/152	847/20304	0.780056	0.764927	0.999999	MCOLN3, ITGA8, PDE8B, SIX1, ZNF711
hsa-miR-647	1/152	192/20304	0.692115	0.765339	0.999999	COL12A1
hsa-miR-1303	1/152	192/20304	0.692115	0.765339	0.999999	RAB30
hsa-miR-769-3p	2/152	371/20304	0.714842	0.769014	0.999999	EDN3, ZNF711
hsa-miR-582-3p	2/152	374/20304	0.70897	0.772881	0.999999	ZNF711, CYB561D1
hsa-miR-29b-2-5p	3/152	540/20304	0.735451	0.773097	0.999999	COL12A1, CLIC5, RAB30
hsa-miR-873-3p	1/152	197/20304	0.674291	0.774075	0.999999	ZNF711
hsa-miR-346	1/152	199/20304	0.667413	0.777477	0.999999	S100A8
hsa-miR-32-5p	6/152	1024/20304	0.772428	0.784343	0.999999	ADRB1, ITGA8, HOXA13, COL12A1, ATR, RNF182
hsa-miR-548ax	1/152	204/20304	0.650812	0.785764	0.999999	TMEM100
hsa-miR-139-5p	4/152	714/20304	0.740091	0.786271	0.999999	COL12A1, SIX1, RAB30, LRFN5
hsa-miR-181c-3p	1/152	205/20304	0.647589	0.787384	0.999999	ZNF711
hsa-miR-500b-5p	1/152	205/20304	0.647589	0.787384	0.999999	ZNF711
hsa-miR-561-5p	1/152	205/20304	0.647589	0.787384	0.999999	ZNF711
hsa-miR-2467-5p	1/152	205/20304	0.647589	0.787384	0.999999	RUNX1
hsa-miR-1260a	2/152	387/20304	0.684581	0.788998	0.999999	RGP1, ZNF711
hsa-miR-362-3p	3/152	556/20304	0.71359	0.789854	0.999999	DGKG, RGP1, RUNX1
hsa-miR-10a-5p	3/152	556/20304	0.71359	0.789854	0.999999	STMN2, COL12A1, ZNF711
hsa-miR-378a-5p	2/152	388/20304	0.682773	0.790195	0.999999	KCNJ3, TMEM67
hsa-miR-143-3p	5/152	877/20304	0.752049	0.790746	0.999999	RGP1, COL12A1, NPR3, ZNF711, FUT9
hsa-miR-660-5p	1/152	208/20304	0.638108	0.792171	0.999999	ADRB1
hsa-miR-1179	1/152	208/20304	0.638108	0.792171	0.999999	RUNX1
hsa-miR-133a-3p	4/152	721/20304	0.732602	0.792604	0.999999	CFH, WISP2, LHX5, HOXA13
hsa-miR-548e-3p	1/152	209/20304	0.635009	0.793743	0.999999	ZNF711
hsa-miR-491-5p	2/152	391/20304	0.677405	0.793752	0.999999	PRRX1, CLCA2
hsa-miR-129-2-3p	14/152	2229/20304	0.821567	0.793847	0.999999	FAM189A1, PPY, COL12A1, NPR3, LRRC17, MYBPH, POSTN, ACTA1, ZNF711, CYB561D1, MSC, S100A2, ALPK2, ZNF469
hsa-miR-96-5p	5/152	882/20304	0.747568	0.794829	0.999999	ITGA8, STMN2, CCR7, ZNF711, FUT9
hsa-miR-664a-5p	1/152	213/20304	0.622903	0.799914	0.999999	ZNF711
hsa-miR-21-3p	8/152	1351/20304	0.778065	0.800161	0.999999	COL12A1, CLIC5, TNFAIP6, CXCL6, ZNF711, TRMT61A, MMP10, PPP1R14C
hsa-miR-1270	1/152	215/20304	0.61702	0.80293	0.999999	RAB30
hsa-miR-550a-3-5p	1/152	215/20304	0.61702	0.80293	0.999999	ZNF711
hsa-miR-222-3p	3/152	570/20304	0.695474	0.80367	0.999999	ITGA8, SIX1, ZNF711
hsa-miR-92b-3p	4/152	735/20304	0.718053	0.804823	0.999999	ADRB1, COL12A1, ATR, RNF182
hsa-miR-378i	1/152	217/20304	0.611245	0.805901	0.999999	RGP1
hsa-miR-2277-3p	1/152	217/20304	0.611245	0.805901	0.999999	CYB561D1
hsa-miR-34b-5p	2/152	402/20304	0.65841	0.806343	0.999999	POSTN, RUNX1
hsa-miR-26b-3p	2/152	404/20304	0.655068	0.808559	0.999999	POSTN, ZNF711
hsa-miR-16-2-3p	2/152	405/20304	0.65341	0.809658	0.999999	POSTN, SDPR
hsa-miR-3679-5p	1/152	220/20304	0.602782	0.810274	0.999999	ZNF711
hsa-miR-589-5p	2/152	406/20304	0.65176	0.810751	0.999999	ZNF711, PCDHGB6
hsa-miR-92a-1-5p	2/152	408/20304	0.648483	0.812922	0.999999	ADRB1, HOXA13
hsa-miR-432-5p	2/152	408/20304	0.648483	0.812922	0.999999	COL12A1, SDPR
hsa-miR-4487	1/152	223/20304	0.594547	0.81455	0.999999	NPR3
hsa-miR-3929	1/152	226/20304	0.586531	0.818729	0.999999	RUNX1
hsa-miR-4705	1/152	226/20304	0.586531	0.818729	0.999999	SERPINB4
hsa-miR-579-3p	3/152	589/20304	0.672272	0.821203	0.999999	ITGA8, COL12A1, EDN3
hsa-miR-3180-3p	1/152	231/20304	0.573637	0.825488	0.999999	ZNF711
hsa-miR-200c-3p	6/152	1084/20304	0.727147	0.827535	0.999999	CFH, ZNF711, CLIC6, RUNX1, KBTBD11, VEPH1
hsa-miR-135a-5p	2/152	425/20304	0.621886	0.830496	0.999999	GLRB, FUT9
hsa-miR-449a	3/152	600/20304	0.659515	0.830737	0.999999	WISP2, POSTN, BEND4
hsa-miR-378c	2/152	426/20304	0.620388	0.831483	0.999999	RGP1, ZNF711
hsa-miR-18b-5p	3/152	601/20304	0.658378	0.831581	0.999999	COL12A1, PRRX1, ZNF711
hsa-miR-214-3p	4/152	769/20304	0.684939	0.832095	0.999999	SLC26A4, COL12A1, RUNX1, VEPH1
hsa-miR-628-3p	1/152	238/20304	0.556499	0.834532	0.999999	ZNF711
hsa-miR-877-5p	2/152	430/20304	0.614466	0.835377	0.999999	COL12A1, PRRX1
hsa-miR-485-3p	2/152	432/20304	0.611546	0.837293	0.999999	PRRX1, FUT9
hsa-miR-1224-5p	1/152	242/20304	0.547153	0.83949	0.999999	FRMD7
hsa-miR-3615	1/152	242/20304	0.547153	0.83949	0.999999	RBM20
hsa-miR-548f-3p	1/152	243/20304	0.544864	0.840706	0.999999	ZNF711
hsa-miR-550a-5p	1/152	246/20304	0.538112	0.8443	0.999999	ZNF711
hsa-miR-3200-3p	1/152	247/20304	0.535897	0.84548	0.999999	COMP
hsa-miR-548a-3p	1/152	247/20304	0.535897	0.84548	0.999999	ZNF711
hsa-miR-181d-5p	4/152	788/20304	0.667685	0.845918	0.999999	COL12A1, POSTN, ZNF711, BEND4
hsa-miR-3127-5p	1/152	249/20304	0.531522	0.847813	0.999999	ZNF711
hsa-miR-5008-5p	1/152	249/20304	0.531522	0.847813	0.999999	FRMD7
hsa-miR-136-3p	1/152	250/20304	0.529361	0.848966	0.999999	KCNJ3
hsa-miR-548n	1/152	252/20304	0.525091	0.851247	0.999999	CYB561D1
hsa-miR-664a-3p	2/152	450/20304	0.586439	0.853661	0.999999	ZNF711, RUNX1
hsa-miR-188-5p	1/152	255/20304	0.518811	0.854604	0.999999	ZNF711
hsa-miR-212-5p	1/152	257/20304	0.514706	0.856801	0.999999	RGP1
hsa-miR-628-5p	2/152	456/20304	0.578513	0.858776	0.999999	COL12A1, PDE8B
hsa-miR-449c-5p	1/152	259/20304	0.510665	0.858964	0.999999	RUNX1
hsa-let-7f-2-3p	1/152	260/20304	0.508667	0.860034	0.999999	COL12A1
hsa-miR-203a-3p	7/152	1301/20304	0.70354	0.862071	0.999999	LTF, ATP1A2, COL16A1, MXRA5, GLI1, LCN2, RUNX1
hsa-miR-30d-5p	9/152	1617/20304	0.725796	0.863329	0.999999	PPY, COL12A1, PRRX1, CXCL6, ZNF711, FAM81A, RUNX1, PTPRT, RBM20
hsa-miR-30c-2-3p	2/152	463/20304	0.569526	0.864539	0.999999	ITGA8, COL12A1
hsa-miR-876-3p	1/152	266/20304	0.497001	0.866283	0.999999	RBM20
hsa-miR-489-3p	1/152	272/20304	0.485844	0.872256	0.999999	ATR
hsa-miR-652-3p	1/152	273/20304	0.484033	0.873225	0.999999	ZNF711
hsa-miR-378d	1/152	274/20304	0.482236	0.874187	0.999999	RGP1
hsa-miR-374a-5p	13/152	2256/20304	0.746752	0.874903	0.999999	ADRB1, WISP2, NKAIN1, COL16A1, SULT2B1, SIX1, RAB30, ZNF711, PROM2, KCNJ3, FRMD7, SLC23A1, TRH
hsa-miR-1229-3p	1/152	275/20304	0.480452	0.875142	0.999999	ZNF711
hsa-miR-4422	1/152	275/20304	0.480452	0.875142	0.999999	CYB561D1
hsa-miR-190a-5p	1/152	276/20304	0.478681	0.876089	0.999999	ZNF711
hsa-miR-362-5p	1/152	276/20304	0.478681	0.876089	0.999999	ZNF711
hsa-miR-146b-5p	2/152	479/20304	0.549976	0.876915	0.999999	ATR, PCDHGB6
hsa-miR-216a-5p	1/152	278/20304	0.475177	0.877963	0.999999	ZNF711
hsa-miR-301a-5p	1/152	278/20304	0.475177	0.877963	0.999999	ZNF711
hsa-miR-744-5p	2/152	481/20304	0.547624	0.878387	0.999999	COL12A1, ZNF711
hsa-miR-589-3p	2/152	481/20304	0.547624	0.878387	0.999999	ZNF711, ALPK2
hsa-miR-1271-5p	1/152	279/20304	0.473444	0.878889	0.999999	STMN2
hsa-miR-760	1/152	279/20304	0.473444	0.878889	0.999999	ZNF711
hsa-miR-222-5p	1/152	282/20304	0.468319	0.881626	0.999999	RUNX1
hsa-miR-1305	3/152	670/20304	0.588188	0.881781	0.999999	COL12A1, ZNF711, RUNX1
hsa-miR-27a-5p	5/152	1015/20304	0.644644	0.882221	0.999999	TNFAIP6, CXCL6, TRMT61A, MMP10, ZNF469
hsa-miR-545-5p	1/152	283/20304	0.466635	0.882525	0.999999	ZNF711
hsa-miR-642a-5p	1/152	283/20304	0.466635	0.882525	0.999999	RBM20
hsa-miR-4511	1/152	284/20304	0.464962	0.883417	0.999999	ZNF711
hsa-miR-4429	1/152	284/20304	0.464962	0.883417	0.999999	CYB561D1
hsa-miR-28-5p	3/152	673/20304	0.585464	0.883629	0.999999	SMYD1, POSTN, RAB30
hsa-miR-320c	3/152	673/20304	0.585464	0.883629	0.999999	ZNF711, RUNX1, CYB561D1
hsa-miR-548an	1/152	285/20304	0.463302	0.884302	0.999999	ZNF711
hsa-miR-320a	7/152	1347/20304	0.677728	0.884384	0.999999	PDE8B, TRPC3, ZNF711, RUNX1, CYB561D1, PPP1R14C, ZNF469
hsa-miR-1246	1/152	286/20304	0.461653	0.885181	0.999999	RAB30
hsa-miR-520a-3p	1/152	293/20304	0.450428	0.891147	0.999999	ZNF711
hsa-miR-199a-3p	3/152	687/20304	0.573069	0.891918	0.999999	ADRB1, RGP1, RUNX1
hsa-miR-188-3p	1/152	295/20304	0.447319	0.892794	0.999999	ZNF711
hsa-miR-3127-3p	1/152	295/20304	0.447319	0.892794	0.999999	ZNF711
hsa-miR-30e-3p	5/152	1040/20304	0.628251	0.894544	0.999999	ITGA8, COL12A1, PRRX1, CCR7, POSTN
hsa-miR-125a-5p	5/152	1040/20304	0.628251	0.894544	0.999999	GLRB, PRRX1, KCNJ3, ATR, RBM20
hsa-miR-331-3p	2/152	505/20304	0.520859	0.894835	0.999999	ATP1A2, ZNF711
hsa-miR-148a-5p	2/152	506/20304	0.519799	0.895473	0.999999	TTC6, PCDHGB6
hsa-miR-577	1/152	300/20304	0.439728	0.896805	0.999999	SLC24A4
hsa-miR-452-3p	1/152	301/20304	0.43824	0.89759	0.999999	ZNF711
hsa-miR-616-5p	1/152	302/20304	0.436762	0.898368	0.999999	ZNF711
hsa-miR-874-3p	1/152	305/20304	0.432387	0.900667	0.999999	ADRB1
hsa-miR-30a-3p	4/152	882/20304	0.593307	0.901029	0.999999	ITGA8, COL12A1, PRRX1, POSTN
hsa-miR-1277-5p	1/152	308/20304	0.428097	0.902915	0.999999	ZNF711
hsa-miR-149-5p	3/152	708/20304	0.555399	0.90337	0.999999	RGP1, ZNF711, PROM2
hsa-miR-1913	1/152	310/20304	0.425283	0.904386	0.999999	ANO1
hsa-miR-16-1-3p	1/152	311/20304	0.42389	0.905112	0.999999	ZNF711
hsa-miR-382-5p	1/152	311/20304	0.42389	0.905112	0.999999	FUT9
hsa-miR-942-5p	3/152	712/20304	0.552152	0.905424	0.999999	ZNF711, CYB561D1, PPP1R14C
hsa-miR-153-3p	2/152	523/20304	0.502403	0.905795	0.999999	ZNF711, FUT9
hsa-miR-532-5p	1/152	313/20304	0.42113	0.90655	0.999999	COL12A1
hsa-miR-130a-5p	1/152	313/20304	0.42113	0.90655	0.999999	TRPC3
hsa-miR-135b-5p	1/152	313/20304	0.42113	0.90655	0.999999	ZNF711
hsa-miR-151a-5p	1/152	315/20304	0.418406	0.907965	0.999999	SMYD1
hsa-miR-320d	3/152	718/20304	0.547349	0.908432	0.999999	ZNF711, RUNX1, CYB561D1
hsa-miR-425-5p	4/152	902/20304	0.579491	0.910242	0.999999	COL12A1, ZNF711, NPY1R, SLITRK6
hsa-miR-140-5p	2/152	533/20304	0.492691	0.911417	0.999999	COL12A1, WNT3A
hsa-miR-137	3/152	735/20304	0.53417	0.916492	0.999999	ADRB1, COL12A1, FUT9
hsa-miR-125b-5p	5/152	1098/20304	0.593106	0.918955	0.999999	GLRB, PRRX1, KCNJ3, ATR, RBM20
hsa-miR-450b-5p	2/152	548/20304	0.478792	0.919266	0.999999	COL12A1, ZNF711
hsa-miR-545-3p	2/152	548/20304	0.478792	0.919266	0.999999	ZNF711, SERPINB4
hsa-miR-204-5p	2/152	550/20304	0.476995	0.920262	0.999999	POSTN, RNF182
hsa-miR-629-5p	1/152	335/20304	0.392955	0.921002	0.999999	ZNF711
hsa-miR-1296-5p	1/152	335/20304	0.392955	0.921002	0.999999	PPP1R14C
hsa-miR-9-5p	7/152	1444/20304	0.628714	0.92175	0.999999	COL12A1, PDE8B, PRG4, ZNF711, PPP1R14C, RBM20, ZNF469
hsa-miR-629-3p	2/152	555/20304	0.472562	0.922702	0.999999	RGP1, ZNF711
hsa-miR-641	1/152	340/20304	0.387062	0.923963	0.999999	COL12A1
hsa-miR-421	2/152	560/20304	0.468208	0.925073	0.999999	RAB30, PPP1R14C
hsa-miR-342-3p	2/152	562/20304	0.466489	0.926002	0.999999	ADRB1, ZNF711
hsa-miR-1254	1/152	344/20304	0.382471	0.926253	0.999999	ADRB1
hsa-miR-4690-5p	1/152	346/20304	0.380215	0.927372	0.999999	FAM3B
hsa-miR-378a-3p	4/152	948/20304	0.549935	0.928618	0.999999	RGP1, COL12A1, ZNF711, TMEM130
hsa-miR-302a-3p	2/152	569/20304	0.460565	0.929169	0.999999	SULT2B1, ZNF711
hsa-miR-330-3p	3/152	770/20304	0.508876	0.931099	0.999999	ZNF711, RUNX1, TRMT61A
hsa-miR-497-3p	1/152	354/20304	0.371448	0.931681	0.999999	ZNF711
hsa-miR-205-5p	3/152	772/20304	0.5075	0.931859	0.999999	CFH, LTF, RNF182
hsa-miR-29a-5p	2/152	578/20304	0.453161	0.933054	0.999999	COL12A1, KBTBD11
hsa-miR-18a-3p	1/152	358/20304	0.367212	0.93374	0.999999	ZNF711
hsa-miR-20b-5p	5/152	1149/20304	0.565146	0.936188	0.999999	PRRX1, POSTN, BEND4, PTPRT, PCDHGB6
hsa-miR-548l	1/152	364/20304	0.361033	0.936713	0.999999	RAB30
hsa-miR-107	17/152	3081/20304	0.702304	0.936737	0.999999	CAPN6, HOXA13, B3GAT1, TNFAIP6, FLRT3, OSR1, ZNF711, LRRC4C, CCDC3, WNT3A, FAM81A, RUNX1, SLITRK6, CYP4F12, CYP4X1, PTPRT, PPP1R14C
hsa-miR-181a-5p	11/152	2151/20304	0.656643	0.937468	0.999999	COL16A1, COL12A1, PDE8B, LRRC17, POSTN, ZNF711, WNT3A, FUT9, KBTBD11, BEND4, PTPRT
hsa-miR-651-5p	1/152	366/20304	0.359019	0.937674	0.999999	ATR
hsa-miR-4326	1/152	370/20304	0.355055	0.939553	0.999999	TTC6
hsa-miR-590-3p	5/152	1168/20304	0.555357	0.941726	0.999999	ADRB1, ITGA8, SIX1, ZNF711, ADRB2
hsa-miR-106a-5p	5/152	1174/20304	0.552332	0.943384	0.999999	PRRX1, CXCL6, ZNF711, RUNX1, BEND4
hsa-miR-660-3p	1/152	382/20304	0.343664	0.944859	0.999999	RGP1
hsa-miR-122-5p	8/152	1700/20304	0.60615	0.946081	0.999999	ATP1A2, GLRB, PRG4, FLRT3, TRPC3, RUNX1, CPA3, RNF182
hsa-miR-30d-3p	2/152	613/20304	0.426439	0.946337	0.999999	ITGA8, CCR7
hsa-miR-5010-3p	1/152	388/20304	0.338233	0.947336	0.999999	ZNF711
hsa-miR-18a-5p	4/152	1014/20304	0.51223	0.949122	0.999999	COL12A1, PRRX1, ZNF711, RUNX1
hsa-miR-33a-3p	1/152	393/20304	0.333834	0.949316	0.999999	RAB30
hsa-miR-197-3p	2/152	623/20304	0.419357	0.949648	0.999999	COL12A1, ZNF711
hsa-miR-138-5p	3/152	826/20304	0.472886	0.949688	0.999999	ATP1A2, COL12A1, VEPH1
hsa-miR-30b-3p	1/152	396/20304	0.331248	0.950468	0.999999	ITGA8
hsa-miR-603	1/152	398/20304	0.329546	0.951221	0.999999	RNF182
hsa-miR-19a-3p	8/152	1725/20304	0.596513	0.951456	0.999999	CFH, ATP1A2, ADRB1, ZNF711, LRFN5, FUT9, CYB561D1, BEND4
hsa-miR-499a-3p	1/152	400/20304	0.327861	0.951963	0.999999	PRRX1
hsa-miR-16-5p	28/152	4815/20304	0.724799	0.952359	0.999999	CLCA1, ADRB1, CAPN6, COL16A1, GLRB, GLI1, COL12A1, NPR3, TNNC1, PRG4, TNFAIP6, FLRT3, RAB30, IGFBP1, LCN2, LRRC4C, CLEC1A, WNT3A, FAM81A, LRFN5, TMEM100, TMEM130, ADRB2, ATR, SLITRK6, CYP4F12, PTPRT, PPP1R14C
hsa-miR-142-3p	3/152	836/20304	0.466967	0.952474	0.999999	ITGA8, HOXA13, CLEC4D
hsa-miR-26b-5p	15/152	2863/20304	0.665251	0.953221	0.999999	SLC26A4, ASPN, COL12A1, NPR3, MMP8, CXCL6, SIX1, LRRC17, RAB30, ZNF711, MMP10, KRT4, RXFP3, BEND4, S100A2
hsa-miR-155-5p	18/152	3328/20304	0.683505	0.953429	0.999999	CFH, ATP12A, RGP1, GLRB, COL12A1, PDE8B, NPR3, TNNC1, TNFAIP6, IGJ, POSTN, RAB30, IGFBP1, ZNF711, LCN2, TMEM100, ADRB2, BEND4
hsa-miR-423-3p	1/152	407/20304	0.322094	0.954473	0.999999	RUNX1
hsa-miR-221-5p	3/152	848/20304	0.46005	0.955629	0.999999	ELMOD1, PRRX1, RBM20
hsa-let-7g-3p	1/152	413/20304	0.317307	0.956521	0.999999	ZNF711
hsa-miR-200a-3p	2/152	646/20304	0.403904	0.956544	0.999999	ADRB1, RUNX1
hsa-miR-1306-5p	1/152	415/20304	0.315742	0.957183	0.999999	ZNF711
hsa-miR-92a-3p	6/152	1414/20304	0.547073	0.95804	0.999999	ADRB1, ITGA8, COL12A1, SELP, ATR, RNF182
hsa-miR-210-3p	11/152	2263/20304	0.620107	0.959141	0.999999	CFH, SULT2B1, TNNC1, FLRT3, NR1I2, ZNF711, TFF3, KBTBD11, FAM3B, CYP4F12, CYP4X1
hsa-miR-34c-5p	1/152	424/20304	0.308883	0.96004	0.999999	COL12A1
hsa-miR-130b-5p	2/152	660/20304	0.395027	0.960292	0.999999	COL12A1, LRRC17
hsa-miR-10a-3p	1/152	426/20304	0.307399	0.960649	0.999999	PPP1R14C
hsa-miR-873-5p	2/152	662/20304	0.39379	0.960801	0.999999	RGP1, ZNF711
hsa-miR-335-3p	1/152	430/20304	0.304471	0.961839	0.999999	COL12A1
hsa-miR-181c-5p	4/152	1072/20304	0.482956	0.962554	0.999999	COL12A1, PDE8B, ZNF711, BEND4
hsa-miR-576-3p	1/152	435/20304	0.300886	0.963276	0.999999	ITGA8
hsa-miR-324-3p	1/152	438/20304	0.298775	0.964113	0.999999	COL12A1
hsa-miR-141-3p	3/152	886/20304	0.439386	0.964382	0.999999	ADRB1, TDRD1, NPY1R
hsa-miR-2355-5p	1/152	442/20304	0.296005	0.965198	0.999999	RGP1
hsa-miR-3065-3p	1/152	442/20304	0.296005	0.965198	0.999999	RGP1
hsa-miR-340-5p	3/152	893/20304	0.435771	0.965807	0.999999	ITGA8, ZNF711, FUT9
hsa-miR-328-3p	1/152	447/20304	0.292613	0.96651	0.999999	ZNF711
hsa-miR-302c-3p	1/152	447/20304	0.292613	0.96651	0.999999	RUNX1
hsa-miR-130a-3p	7/152	1639/20304	0.547867	0.966655	0.999999	LTF, COL16A1, CXCL6, RAB30, ZNF711, NPY1R, RNF182
hsa-miR-193a-3p	1/152	451/20304	0.289953	0.967524	0.999999	MXRA5
hsa-miR-103a-3p	15/152	2971/20304	0.636946	0.968223	0.999999	CAPN6, HOXA13, B3GAT1, FLRT3, ZNF711, LRRC4C, CCDC3, WNT3A, FAM81A, RUNX1, SLITRK6, CYP4F12, CYP4X1, PTPRT, PPP1R14C
hsa-miR-181a-2-3p	2/152	698/20304	0.372732	0.968974	0.999999	COL12A1, ZNF711
hsa-miR-32-3p	1/152	461/20304	0.283505	0.969927	0.999999	ZNF711
hsa-miR-548d-3p	1/152	462/20304	0.282876	0.970157	0.999999	ZNF711
hsa-miR-193b-3p	4/152	1116/20304	0.462778	0.970478	0.999999	SPDEF, SIX1, ZNF711, KBTBD11
hsa-miR-766-5p	1/152	469/20304	0.278546	0.971721	0.999999	KBTBD11
hsa-miR-19b-3p	7/152	1675/20304	0.534998	0.971772	0.999999	CFH, ATP1A2, ADRB1, POSTN, ZNF711, FUT9, CYB561D1
hsa-miR-625-5p	1/152	470/20304	0.277938	0.971938	0.999999	RGP1
hsa-miR-708-5p	1/152	470/20304	0.277938	0.971938	0.999999	COL12A1
hsa-miR-377-3p	1/152	471/20304	0.277332	0.972153	0.999999	FUT9
hsa-miR-1301-3p	2/152	716/20304	0.363	0.972422	0.999999	RAB30, ZNF711
hsa-miR-147a	10/152	2197/20304	0.578495	0.972681	0.999999	DGKG, HOXA13, ANO1, TRPC3, SUN3, KBTBD11, RNF182, S100A2, PPP1R14C, RBM20
hsa-miR-452-5p	1/152	474/20304	0.275531	0.972789	0.999999	RBP4
hsa-miR-181b-5p	4/152	1140/20304	0.45243	0.974115	0.999999	COL12A1, POSTN, ZNF711, BEND4
hsa-miR-484	3/152	947/20304	0.409693	0.975135	0.999999	ATP1A2, COL12A1, FUT9
hsa-miR-671-5p	2/152	739/20304	0.351255	0.976296	0.999999	PLAC8, ZNF469
hsa-let-7d-5p	7/152	1722/20304	0.519009	0.977381	0.999999	ITGA8, COL12A1, POSTN, RUNX1, ADRB2, BEND4, VEPH1
hsa-miR-330-5p	1/152	500/20304	0.260829	0.977725	0.999999	POSTN
hsa-miR-375	4/152	1169/20304	0.440495	0.977954	0.999999	HOXA13, PLAC8, ZNF711, KCNJ3
hsa-miR-30c-5p	7/152	1730/20304	0.516375	0.978228	0.999999	COL12A1, PRRX1, CXCL6, ZNF711, FAM81A, ANKDD1A, FUT9
hsa-miR-532-3p	1/152	508/20304	0.256609	0.979057	0.999999	COL12A1
hsa-miR-29a-3p	6/152	1565/20304	0.490154	0.979862	0.999999	ITGA8, STMN2, TNFAIP6, POSTN, RAB30, KCNJ3
hsa-miR-218-5p	6/152	1568/20304	0.489134	0.980163	0.999999	ADRB1, ZNF711, FUT9, ATR, MSC, RBM20
hsa-miR-27b-3p	9/152	2111/20304	0.540458	0.981066	0.999999	ATP1A2, HOXA13, GLRB, ELMOD1, COL12A1, PDE8B, RAB30, ZNF711, RUNX1
hsa-miR-186-5p	5/152	1407/20304	0.454902	0.982684	0.999999	PDE8B, SIX1, ZNF711, CXXC4, ZNF469
hsa-miR-183-5p	2/152	792/20304	0.326796	0.983333	0.999999	TTC6, ZNF711
hsa-miR-30b-5p	6/152	1615/20304	0.473624	0.98437	0.999999	COL12A1, PRRX1, CXCL6, ZNF711, FAM81A, FUT9
hsa-miR-21-5p	5/152	1439/20304	0.443992	0.985415	0.999999	TDRD1, COL12A1, PRRX1, OSR1, CYB561D1
hsa-miR-939-5p	1/152	561/20304	0.231695	0.986088	0.999999	SPDEF
hsa-miR-374b-5p	2/152	828/20304	0.311972	0.986912	0.999999	FUT9, PPP1R14C
hsa-miR-140-3p	1/152	569/20304	0.228338	0.986922	0.999999	RAB30
hsa-miR-338-3p	2/152	842/20304	0.306551	0.988093	0.999999	RGP1, FUT9
hsa-miR-30a-5p	7/152	1856/20304	0.477889	0.988252	0.999999	COL12A1, NPR3, PRRX1, CXCL6, ZNF711, RUNX1, UCMA
hsa-miR-19a-5p	1/152	585/20304	0.221901	0.988445	0.999999	ZNF711
hsa-miR-148b-3p	6/152	1674/20304	0.455418	0.98848	0.999999	FAM81A, CPA3, NPY1R, RNF182, C1orf168, VEPH1
hsa-miR-29b-3p	4/152	1287/20304	0.397497	0.988723	0.999999	STMN2, POSTN, RAB30, KCNJ3
hsa-miR-15b-5p	8/152	2051/20304	0.492454	0.989011	0.999999	CLCA1, COL12A1, WNT3A, TMEM100, TMEM130, BEND4, PTPRT, PPP1R14C
hsa-miR-423-5p	3/152	1100/20304	0.349745	0.990224	0.999999	RGP1, COL12A1, RUNX1
hsa-miR-940	1/152	607/20304	0.213604	0.990254	0.999999	ZNF711
hsa-miR-301b-3p	2/152	873/20304	0.295166	0.990352	0.999999	CXCL6, ZNF711
hsa-miR-106b-5p	7/152	1896/20304	0.466748	0.990401	0.999999	B3GAT1, COL12A1, PRRX1, ZNF711, RUNX1, CYB561D1, BEND4
hsa-miR-30e-5p	5/152	1531/20304	0.415175	0.99119	0.999999	COL12A1, PRRX1, CXCL6, ZNF711, RUNX1
hsa-miR-93-5p	8/152	2108/20304	0.47758	0.991695	0.999999	PRRX1, POSTN, RAB30, RUNX1, TMEM100, BEND4, PTPRT, PCDHGB6
hsa-miR-182-5p	10/152	2468/20304	0.506953	0.991839	0.999999	LTF, CCR7, IL21, ZNF711, HABP2, CCDC3, TRMT61A, S100A2, PPP1R14C, ZNF469
hsa-miR-103a-2-5p	1/152	633/20304	0.204544	0.992033	0.999999	ZNF711
hsa-miR-17-5p	9/152	2310/20304	0.488275	0.992541	0.999999	PRRX1, SPDEF, POSTN, RAB30, ZNF711, RUNX1, BEND4, PTPRT, PCDHGB6
hsa-miR-301a-3p	3/152	1149/20304	0.33393	0.992813	0.999999	CXCL6, ZNF711, NPY1R
hsa-let-7c-5p	7/152	1970/20304	0.447333	0.993443	0.999999	FAM189A1, SPDEF, POSTN, PKNOX2, ADRB2, FUT9, BEND4
hsa-miR-3619-5p	1/152	666/20304	0.194064	0.993834	0.999999	PPP1R14C
hsa-miR-148a-3p	4/152	1432/20304	0.354391	0.99522	0.999999	MCOLN3, RAB30, NPY1R, PPP1R14C
hsa-miR-224-5p	2/152	983/20304	0.260574	0.995474	0.999999	NPR3, PRRX1
hsa-miR-19b-1-5p	1/152	715/20304	0.180291	0.995788	0.999999	ZNF711
hsa-miR-93-3p	1/152	721/20304	0.178733	0.995981	0.999999	RESP18
hsa-miR-20a-3p	1/152	727/20304	0.177201	0.996164	0.999999	CLEC1A
hsa-miR-130b-3p	2/152	1009/20304	0.253502	0.996224	0.999999	CXCL6, ZNF711
hsa-miR-17-3p	4/152	1472/20304	0.343999	0.99625	0.999999	HOXA13, CLIC5, ZNF711, KBTBD11
hsa-miR-22-5p	2/152	1011/20304	0.252973	0.996276	0.999999	ZNF711, SDPR
hsa-miR-126-5p	2/152	1013/20304	0.252446	0.996328	0.999999	HOXA13, SHE
hsa-miR-141-5p	1/152	743/20304	0.173237	0.996614	0.999999	ZNF711
hsa-miR-766-3p	2/152	1030/20304	0.248051	0.996739	0.999999	RGP1, ATR
hsa-miR-23a-3p	5/152	1716/20304	0.366608	0.996942	0.999999	PDE8B, ZNF711, LRFN5, FUT9, ATR
hsa-miR-23b-3p	9/152	2493/20304	0.447666	0.997013	0.999999	PDE8B, SIX1, ZNF711, HABP2, NPY1R, ADRB2, FUT9, SELP, ATR
hsa-miR-7-5p	10/152	2678/20304	0.461507	0.997059	0.999999	LTF, ADRB1, COL12A1, VNN1, TNFAIP6, RUNX1, NPY1R, BEND4, S100A2, ZNF469
hsa-miR-20a-5p	8/152	2316/20304	0.429533	0.997146	0.999999	COL12A1, PRRX1, LBP, PLAC8, ZNF711, RUNX1, CYB561D1, BEND4
hsa-miR-15a-5p	8/152	2356/20304	0.421269	0.997694	0.999999	CLCA1, COL12A1, WNT3A, TFF3, TMEM100, TMEM130, PTPRT, PPP1R14C
hsa-miR-494-3p	2/152	1130/20304	0.224879	0.998391	0.999999	PLAC8, RNF182
hsa-miR-495-3p	1/152	854/20304	0.14983	0.998579	0.999999	COL12A1
hsa-miR-424-5p	6/152	2055/20304	0.363096	0.998608	0.999999	CLCA1, COL12A1, NPR3, ZNF711, TMEM100, PPP1R14C
hsa-miR-192-5p	3/152	1407/20304	0.268868	0.998659	0.999999	HOXA13, TMEM67, KBTBD11
hsa-miR-34a-5p	22/152	4881/20304	0.532668	0.998722	0.999999	HOXA13, RGP1, ELMOD1, COL12A1, SPDEF, FLRT3, TTC6, LCN2, FXYD4, PROM2, FAM81A, RUNX1, TRMT61A, TMEM130, MMP10, KLK1, KBTBD11, RNF182, BEND4, S100A2, VEPH1, PPP1R14C
hsa-miR-98-5p	6/152	2090/20304	0.356308	0.998866	0.999999	COL12A1, NPR3, SLC19A3, RAB30, S100A8, PKNOX2
hsa-miR-31-5p	1/152	907/20304	0.140677	0.999063	0.999999	CTNNA2
hsa-let-7b-5p	14/152	3709/20304	0.45186	0.999415	0.999999	ATP12A, FAM189A1, GLRB, NPR3, TNNC1, TNFAIP6, POSTN, RAB30, LCN2, PKNOX2, ADRB2, FUT9, CYP4F12, BEND4
hsa-miR-497-5p	3/152	1568/20304	0.239137	0.99955	0.999999	CLCA1, PTPRT, PPP1R14C
hsa-miR-124-3p	16/152	4168/20304	0.453386	0.999668	0.999999	WISP2, SLC26A4, HOXA13, ASPN, PPY, PRRX1, RBP4, PLAC8, IGFBP1, ZNF711, CCDC3, MMP26, SHE, SLC23A1, FUT9, S100A2
hsa-miR-24-3p	4/152	1862/20304	0.26612	0.999688	0.999999	SPDEF, ZNF711, LRFN5, SHE
hsa-let-7i-5p	5/152	2122/20304	0.289777	0.999749	0.999999	COL12A1, POSTN, PKNOX2, ADRB2, FUT9
hsa-miR-522-5p	9/152	2955/20304	0.367593	0.999762	0.999999	RGP1, COL12A1, ANO1, RUNX1, KRT4, FUT9, ATR, ZNF469, PCDHGB6
hsa-miR-196a-5p	1/152	1181/20304	0.10647	0.999893	0.999999	HOXA13
hsa-miR-22-3p	3/152	1843/20304	0.200388	0.999935	0.999999	GLRB, FUT9, VEPH1
hsa-miR-1-3p	21/152	5335/20304	0.447612	0.999936	0.999999	CFH, GLRB, COL12A1, PRRX1, SIX1, RAB30, RBP4, ACTA1, SLC10A4, PLAC8, CLEC1A, CCDC3, FAM81A, RUNX1, FRMD7, TRMT61A, SDPR, SHE, FUT9, ATR, RNF182
hsa-let-7g-5p	4/152	2144/20304	0.227491	0.999954	0.999999	POSTN, PKNOX2, ADRB2, FUT9
hsa-let-7a-5p	6/152	2635/20304	0.273926	0.999962	0.999999	FAM189A1, CCR7, PKNOX2, ADRB2, SHE, BEND4
hsa-let-7e-5p	2/152	1911/20304	0.127424	0.999995	0.999999	COL12A1, ADRB2
hsa-miR-191-5p	3/152	2226/20304	0.162395	0.999996	0.999999	RAB30, IGFBP1, S100A2
hsa-let-7f-5p	2/152	2174/20304	0.11038	0.999999	0.999999	PKNOX2, ADRB2

## Sheet: Altmae2017
ID	GeneRatio	BgRatio	OddsRatio	pvalue	padjust	geneID
hsa-miR-155-5p	20/57	3328/20304	2.7676	0.000463748	0.0996644	NDRG1, SLC1A1, PRUNE2, DKK1, ABCC3, GADD45A, TSPAN8, AOX1, IGFBP1, GBP2, S100P, IL15, DYNLT3, AQP3, NNMT, ANXA2, CD55, ANXA4, GPX3, CEBPD
hsa-miR-124-3p	23/57	4168/20304	2.62754	0.000498322	0.0996644	CP, DKK1, ABCC3, BCL6, GADD45A, SPP1, MT1G, TSPAN8, IGFBP1, SERPING1, S100P, DYNLT3, AQP3, C10orf10, NNMT, EFNA1, ID4, CD55, LAMB3, ANXA4, DPP4, CEBPD, DDX52
hsa-miR-126-5p	9/57	1013/20304	3.59327	0.0019195	0.255933	SLC1A1, PRUNE2, BCL6, SPP1, OLFM1, MMP7, ARID5B, DYNLT3, CD55
hsa-miR-200c-3p	9/57	1084/20304	3.34359	0.00303437	0.256389	NDRG1, ABCC3, EDNRB, GBP2, C10orf10, NNMT, EFNA1, MAP3K5, CEBPD
hsa-miR-146a-5p	16/57	2773/20304	2.47549	0.00320486	0.256389	COMP, SFRP4, SLC1A1, ABCC3, PAEP, G0S2, C4BPA, TSPAN8, MMP7, S100P, DEFB1, EFNA1, ANXA2, LAMB3, MAP3K5, DPP4
hsa-miR-4708-3p	2/57	39/20304	19.8441	0.00536774	0.357849	DYNLT3, C10orf10
hsa-miR-27a-3p	21/57	4444/20304	2.08694	0.00717008	0.409719	PRUNE2, DKK1, BCL6, SPP1, PAEP, EDN3, MT1G, IDO1, EDNRB, AOX1, HABP2, SERPING1, ARID5B, GBP2, C10orf10, NNMT, ID4, APOD, CD55, LAMB3, MAP3K5
hsa-miR-16-5p	22/57	4815/20304	2.02669	0.00858253	0.429127	ARG2, SLC1A1, PRUNE2, DKK1, ABCC3, SPP1, TSPAN8, AOX1, IGFBP1, ARID5B, S100P, IL15, DYNLT3, AQP3, EFNA1, CLDN4, ACADSB, CD55, LAMB3, ANXA4, MT1H, GPX3
hsa-miR-577	4/57	300/20304	5.08562	0.00998721	0.443876	ARID5B, ID4, ANXA4, DDX52
hsa-miR-454-3p	6/57	676/20304	3.43718	0.011454	0.458161	PRUNE2, G0S2, ARID5B, C10orf10, MAOA, ACADSB
hsa-miR-330-5p	5/57	500/20304	3.8365	0.0129963	0.472594	NDRG1, ABCC3, ARID5B, GBP2, ANXA2
hsa-miR-210-3p	12/57	2263/20304	2.13181	0.0214521	0.71507	NDRG1, DKK1, ABCC3, G0S2, GBP2, S100P, IL15, DYNLT3, APOD, ACADSB, LAMB3, CFD
hsa-miR-941	6/57	796/20304	2.89727	0.0237069	0.726904	NDRG1, SPP1, G0S2, C4BPA, CRABP2, MAP3K5
hsa-miR-449a	5/57	600/20304	3.17546	0.0262956	0.726904	NDRG1, DKK1, ARID5B, C10orf10, GPX3
hsa-miR-373-3p	3/57	239/20304	4.70984	0.029584	0.726904	DKK1, IDO1, IL15
hsa-miR-92a-2-5p	2/57	100/20304	7.47446	0.0321596	0.726904	NNMT, CEBPD
hsa-miR-3200-3p	3/57	247/20304	4.55395	0.0321638	0.726904	CP, COMP, SERPING1
hsa-miR-182-5p	12/57	2468/20304	1.93172	0.0389229	0.726904	CP, NDRG1, GADD45A, C4BPA, OLFM1, TCN1, HABP2, S100P, DYNLT3, AQP3, ANXA2, GPX3
hsa-miR-30c-2-3p	4/57	463/20304	3.25329	0.040883	0.726904	ARID5B, NNMT, EFNA1, GPX3
hsa-miR-5096	1/57	16/20304	24.0668	0.0439997	0.726904	ANXA2
hsa-miR-9-5p	8/57	1444/20304	2.13871	0.0474963	0.726904	NDRG1, PRUNE2, BCL6, OLFM1, ARID5B, EFNA1, ANXA2, ACADSB
hsa-miR-195-5p	11/57	2273/20304	1.90113	0.0491769	0.726904	ARG2, ABCC3, SPP1, TSPAN8, CRABP2, ARID5B, S100P, DYNLT3, EFNA1, CLDN4, ANXA4
hsa-miR-4787-5p	1/57	18/20304	21.2322	0.0493642	0.726904	EDN3
hsa-miR-29b-1-5p	3/57	295/20304	3.79623	0.0500206	0.726904	NDRG1, ANXA2, CEBPD
hsa-miR-3194-5p	2/57	129/20304	5.75953	0.0509574	0.726904	EDN3, CLDN4
hsa-miR-133a-3p	5/57	721/20304	2.62268	0.0512989	0.726904	NDRG1, AOX1, ARID5B, DYNLT3, ANXA2
hsa-miR-219a-1-3p	2/57	131/20304	5.6697	0.0523711	0.726904	ARID5B, ANXA4
hsa-miR-520c-3p	3/57	301/20304	3.71879	0.0525327	0.726904	G0S2, GBP2, DYNLT3
hsa-miR-1304-5p	3/57	304/20304	3.68125	0.0538115	0.726904	ARID5B, GBP2, ACADSB
hsa-miR-3605-5p	2/57	134/20304	5.54007	0.0545178	0.726904	NDRG1, ARID5B
hsa-miR-382-5p	3/57	311/20304	3.59574	0.0568537	0.727327	EDNRB, ARID5B, CD55
hsa-miR-101-3p	10/57	2063/20304	1.8854	0.0595543	0.727327	SLC1A1, AOX1, S100P, C10orf10, ID4, ANXA2, CLDN4, MAOA, CD55, CEBPD
hsa-miR-106a-3p	1/57	22/20304	17.1919	0.0600044	0.727327	IL15
hsa-miR-27a-5p	6/57	1015/20304	2.24304	0.0642316	0.755666	DKK1, ABCC3, MT1G, AOX1, LAMB3, CEBPD
hsa-miR-4435	1/57	25/20304	15.0376	0.0679078	0.776089	ANXA2
hsa-miR-218-1-3p	2/57	161/20304	4.59306	0.0751518	0.814438	PRUNE2, CD55
hsa-let-7a-3p	3/57	360/20304	3.09487	0.08035	0.814438	ARID5B, EFNA1, ID4
hsa-miR-493-3p	2/57	168/20304	4.39829	0.0808538	0.814438	DKK1, C1R
hsa-miR-200b-3p	7/57	1346/20304	1.97687	0.0815436	0.814438	NDRG1, MT1G, MMP7, GBP2, EFNA1, CD55, DPP4
hsa-miR-21-3p	7/57	1351/20304	1.969	0.0828017	0.814438	DKK1, ABCC3, MT1G, AOX1, LAMB3, CEBPD, DDX52
hsa-miR-876-5p	3/57	366/20304	3.04281	0.0834799	0.814438	BCL6, ID4, GPX3
hsa-miR-409-5p	1/57	34/20304	10.9346	0.0912282	0.850081	BCL6
hsa-miR-30b-3p	3/57	396/20304	2.80634	0.099898	0.850081	BCL6, C1R, EFNA1
hsa-miR-96-5p	5/57	882/20304	2.12362	0.100858	0.850081	NDRG1, PRUNE2, ARID5B, EFNA1, ANXA2
hsa-miR-647	2/57	192/20304	3.83818	0.101353	0.850081	ARID5B, DDX52
hsa-miR-1303	2/57	192/20304	3.83818	0.101353	0.850081	MAP3K5, DPP4
hsa-miR-335-5p	13/57	3196/20304	1.58388	0.102968	0.850081	NDRG1, SLC1A1, DKK1, ABCC3, BCL6, SPP1, SERPING1, ARID5B, GBP2, C10orf10, EFNA1, ID4, CLDN4
hsa-miR-16-2-3p	3/57	405/20304	2.74219	0.105063	0.850081	ARID5B, CD55, MAP3K5
hsa-miR-92a-1-5p	3/57	408/20304	2.72148	0.106807	0.850081	BCL6, ID4, ANXA2
hsa-miR-331-5p	2/57	203/20304	3.62645	0.111186	0.850081	GADD45A, DDX52
hsa-miR-548d-5p	3/57	422/20304	2.62874	0.115101	0.850081	AQP3, ACADSB, CD55
hsa-miR-382-3p	1/57	44/20304	8.38742	0.116468	0.850081	PRUNE2
hsa-miR-4476	1/57	45/20304	8.1963	0.118954	0.850081	ARID5B
hsa-miR-664a-5p	2/57	213/20304	3.45258	0.120335	0.850081	ARID5B, EFNA1
hsa-let-7f-1-3p	2/57	214/20304	3.43612	0.12126	0.850081	ARID5B, ID4
hsa-miR-2682-5p	1/57	48/20304	7.67239	0.12637	0.850081	ARID5B
hsa-miR-564	1/57	48/20304	7.67239	0.12637	0.850081	CEBPD
hsa-miR-361-5p	5/57	950/20304	1.9639	0.127186	0.850081	SPP1, TCN1, ARID5B, DYNLT3, DPP4
hsa-miR-2681-5p	1/57	49/20304	7.51234	0.128828	0.850081	ANXA4
hsa-miR-27b-3p	9/57	2111/20304	1.61849	0.133227	0.850081	PRUNE2, DKK1, BCL6, EDNRB, AOX1, ARID5B, ID4, CD55, MAP3K5
hsa-miR-548c-5p	3/57	457/20304	2.4218	0.136856	0.850081	AQP3, ACADSB, CD55
hsa-miR-3613-3p	2/57	232/20304	3.16437	0.138205	0.850081	MT1G, EDNRB
hsa-miR-488-3p	2/57	234/20304	3.13677	0.14012	0.850081	SLC1A1, ANXA4
hsa-miR-4524a-5p	1/57	55/20304	6.67539	0.143436	0.850081	ANXA4
hsa-miR-449b-5p	3/57	473/20304	2.33754	0.147247	0.850081	CRABP2, C10orf10, ACADSB
hsa-miR-429	5/57	1008/20304	1.84469	0.151936	0.850081	NDRG1, MMP7, EFNA1, LAMB3, DPP4
hsa-miR-936	1/57	60/20304	6.10854	0.155426	0.850081	AOX1
hsa-miR-133b	1/57	61/20304	6.00646	0.157804	0.850081	NDRG1
hsa-miR-631	1/57	61/20304	6.00646	0.157804	0.850081	CLDN4
hsa-miR-15a-3p	3/57	499/20304	2.21218	0.164666	0.850081	DYNLT3, ID4, CFD
hsa-miR-10b-5p	6/57	1323/20304	1.69095	0.165293	0.850081	DKK1, BCL6, GADD45A, SPP1, ID4, DPP4
hsa-miR-30d-5p	7/57	1617/20304	1.62055	0.165687	0.850081	PRUNE2, BCL6, G0S2, TCN1, EDNRB, ARID5B, GPX3
hsa-miR-485-5p	2/57	261/20304	2.80603	0.166495	0.850081	BCL6, C1R
hsa-miR-4458	1/57	65/20304	5.63007	0.16725	0.850081	IL15
hsa-miR-1343-3p	7/57	1623/20304	1.61401	0.167896	0.850081	SLC1A1, DKK1, GADD45A, C1R, ID4, ACADSB, LAMB3
hsa-miR-129-2-3p	9/57	2229/20304	1.5225	0.168494	0.850081	PRUNE2, GADD45A, MT1G, ARID5B, AQP3, NNMT, ACADSB, MT1H, GPX3
hsa-miR-4265	1/57	66/20304	5.54321	0.169595	0.850081	C10orf10
hsa-miR-205-5p	4/57	772/20304	1.91416	0.170815	0.850081	GBP2, S100P, NNMT, MT1H
hsa-miR-329-3p	1/57	67/20304	5.45976	0.171934	0.850081	DKK1
hsa-miR-132-3p	5/57	1052/20304	1.76321	0.171993	0.850081	SLC1A1, DKK1, ARID5B, CD55, ANXA4
hsa-miR-194-5p	4/57	775/20304	1.90642	0.172464	0.850081	SLC1A1, MMP7, DEFB1, DYNLT3
hsa-miR-211-5p	1/57	68/20304	5.37807	0.174267	0.850081	MAP3K5
hsa-miR-204-3p	1/57	70/20304	5.22177	0.178912	0.851962	ARID5B
hsa-miR-124-5p	1/57	70/20304	5.22177	0.178912	0.851962	ACADSB
hsa-miR-148b-3p	7/57	1674/20304	1.56035	0.187209	0.865834	PRUNE2, DKK1, OLFM1, AQP3, NNMT, EFNA1, ANXA4
hsa-miR-154-5p	1/57	74/20304	4.93438	0.188126	0.865834	DDX52
hsa-miR-379-5p	1/57	77/20304	4.73838	0.194969	0.865834	BCL6
hsa-miR-20a-5p	9/57	2316/20304	1.45802	0.197161	0.865834	NDRG1, DKK1, EDNRB, AOX1, CRABP2, S100P, APOD, MAP3K5, GPX3
hsa-let-7b-3p	2/57	296/20304	2.46773	0.201828	0.865834	ARID5B, EFNA1
hsa-miR-575	1/57	81/20304	4.50038	0.204006	0.865834	ARG2
hsa-miR-3168	1/57	81/20304	4.50038	0.204006	0.865834	ID4
hsa-miR-299-5p	1/57	81/20304	4.50038	0.204006	0.865834	ANXA2
hsa-miR-103a-3p	11/57	2971/20304	1.39654	0.204275	0.865834	DKK1, GADD45A, TSPAN8, ARID5B, IL15, DYNLT3, C10orf10, EFNA1, CLDN4, ACADSB, CD55
hsa-miR-507	1/57	82/20304	4.44548	0.20625	0.865834	AOX1
hsa-miR-421	3/57	560/20304	1.96381	0.207725	0.865834	ANXA4, CEBPD, DDX52
hsa-miR-7-5p	10/57	2678/20304	1.40185	0.212793	0.865834	NDRG1, DKK1, G0S2, ARID5B, S100P, ACADSB, CD55, LAMB3, MAP3K5, DPP4
hsa-miR-381-3p	1/57	85/20304	4.28572	0.212943	0.865834	ARID5B
hsa-miR-1277-5p	2/57	308/20304	2.36948	0.21415	0.865834	ARID5B, ID4
hsa-miR-140-3p	3/57	569/20304	1.93171	0.214294	0.865834	ABCC3, ARID5B, DDX52
hsa-miR-495-3p	4/57	854/20304	1.7222	0.217782	0.869629	PRUNE2, SPP1, ID4, MAP3K5
hsa-miR-483-5p	1/57	88/20304	4.13731	0.219581	0.869629	SERPING1
hsa-miR-579-3p	3/57	589/20304	1.86394	0.229053	0.886625	DKK1, EDN3, ANXA2
hsa-miR-375	5/57	1169/20304	1.57632	0.229908	0.886625	NDRG1, GADD45A, CRABP2, ARID5B, NNMT
hsa-miR-4698	1/57	93/20304	3.91153	0.230523	0.886625	PRUNE2
hsa-miR-30a-3p	4/57	882/20304	1.66487	0.234603	0.887414	PRUNE2, OLFM1, DYNLT3, CD55
hsa-miR-4701-3p	1/57	97/20304	3.7479	0.239167	0.887414	BCL6
hsa-miR-107	11/57	3081/20304	1.33794	0.239775	0.887414	DKK1, GADD45A, TSPAN8, CRABP2, ARID5B, DYNLT3, C10orf10, EFNA1, CLDN4, ACADSB, CD55
hsa-miR-1276	2/57	336/20304	2.1679	0.243158	0.887414	ID4, CFD
hsa-miR-641	2/57	340/20304	2.1418	0.247322	0.887414	ID4, CD55
hsa-miR-34c-3p	1/57	101/20304	3.59753	0.247716	0.887414	GADD45A
hsa-miR-544a	1/57	101/20304	3.59753	0.247716	0.887414	EDNRB
hsa-miR-125a-3p	2/57	345/20304	2.11004	0.252531	0.887414	ANXA2, DDX52
hsa-miR-4690-5p	2/57	346/20304	2.1038	0.253573	0.887414	PRUNE2, DYNLT3
hsa-miR-185-5p	4/57	914/20304	1.60367	0.254218	0.887414	AQP3, EFNA1, ID4, ANXA2
hsa-miR-214-5p	1/57	105/20304	3.45817	0.256171	0.887414	MT1G
hsa-miR-27b-5p	2/57	350/20304	2.0792	0.257744	0.887414	ARID5B, C1R
hsa-miR-23b-3p	9/57	2493/20304	1.34078	0.261499	0.887414	SLC1A1, DKK1, G0S2, CRABP2, HABP2, EFNA1, ID4, ANXA2, MT1H
hsa-miR-145-5p	3/57	641/20304	1.70744	0.268262	0.887414	EFNA1, ID4, MAP3K5
hsa-miR-147a	8/57	2197/20304	1.34682	0.272131	0.887414	NDRG1, ABCC3, SPP1, IL15, CD55, MAP3K5, DPP4, MT1H
hsa-miR-595	1/57	113/20304	3.20992	0.272801	0.887414	ANXA4
hsa-miR-218-5p	6/57	1568/20304	1.40728	0.276003	0.887414	NDRG1, AOX1, DYNLT3, AQP3, ANXA2, MAP3K5
hsa-miR-34a-5p	16/57	4881/20304	1.23386	0.282338	0.887414	ARG2, NDRG1, SFRP4, SLC1A1, DKK1, ABCC3, GADD45A, ARID5B, C10orf10, EFNA1, ID4, MAOA, CD55, LAMB3, ANXA4, MT1H
hsa-miR-338-5p	2/57	374/20304	1.94273	0.282783	0.887414	NDRG1, ARID5B
hsa-miR-582-3p	2/57	374/20304	1.94273	0.282783	0.887414	DKK1, GADD45A
hsa-miR-191-5p	8/57	2226/20304	1.32708	0.284214	0.887414	ARG2, NDRG1, DKK1, GADD45A, CRABP2, IGFBP1, AQP3, LAMB3
hsa-miR-193a-5p	1/57	120/20304	3.02004	0.287052	0.887414	CEBPD
hsa-miR-100-3p	1/57	123/20304	2.94535	0.293076	0.887414	ANXA2
hsa-miR-3157-3p	1/57	124/20304	2.92126	0.295072	0.887414	ID4
hsa-miR-374a-5p	8/57	2256/20304	1.30719	0.296876	0.887414	GADD45A, GBP2, S100P, DYNLT3, ID4, CLDN4, CD55, GPX3
hsa-miR-584-5p	1/57	126/20304	2.87425	0.299049	0.887414	ARID5B
hsa-miR-30b-5p	6/57	1615/20304	1.36274	0.299235	0.887414	SLC1A1, PRUNE2, BCL6, ARID5B, MAP3K5, GPX3
hsa-miR-126-3p	3/57	682/20304	1.60098	0.299751	0.887414	GADD45A, SPP1, MMP7
hsa-miR-603	2/57	398/20304	1.8227	0.307773	0.887414	AQP3, CFD
hsa-miR-129-1-3p	1/57	131/20304	2.76304	0.308895	0.887414	AQP3
hsa-miR-130a-3p	6/57	1639/20304	1.34099	0.311261	0.887414	PRUNE2, DKK1, GADD45A, G0S2, ARID5B, C10orf10
hsa-miR-587	1/57	133/20304	2.72087	0.312795	0.887414	DKK1
hsa-miR-432-5p	2/57	408/20304	1.777	0.318146	0.887414	SLC1A1, NNMT
hsa-miR-571	1/57	136/20304	2.66006	0.318604	0.887414	TCN1
hsa-miR-1224-3p	1/57	137/20304	2.64038	0.32053	0.887414	NDRG1
hsa-miR-942-5p	3/57	712/20304	1.53088	0.322955	0.887414	ARID5B, EFNA1, MAP3K5
hsa-miR-3913-5p	1/57	140/20304	2.58304	0.326276	0.887414	ARID5B
hsa-miR-542-3p	2/57	416/20304	1.74196	0.326421	0.887414	AOX1, ARID5B
hsa-miR-573	1/57	141/20304	2.56447	0.32818	0.887414	CEBPD
hsa-miR-30e-3p	4/57	1040/20304	1.39946	0.334192	0.887414	PRUNE2, OLFM1, DYNLT3, CD55
hsa-miR-34c-5p	2/57	424/20304	1.70825	0.334673	0.887414	ARID5B, ACADSB
hsa-miR-151a-3p	2/57	425/20304	1.70413	0.335703	0.887414	DKK1, ANXA2
hsa-miR-1910-5p	2/57	425/20304	1.70413	0.335703	0.887414	ARID5B, CLDN4
hsa-miR-378b	1/57	146/20304	2.47544	0.337623	0.887414	NDRG1
hsa-miR-1307-3p	1/57	147/20304	2.45836	0.339496	0.887414	CRABP2
hsa-miR-877-5p	2/57	430/20304	1.68379	0.340844	0.887414	AQP3, MAP3K5
hsa-miR-513b-5p	1/57	148/20304	2.44152	0.341364	0.887414	NDRG1
hsa-miR-105-5p	1/57	148/20304	2.44152	0.341364	0.887414	CEBPD
hsa-let-7b-5p	12/57	3709/20304	1.19372	0.34308	0.887414	ARG2, SLC1A1, PRUNE2, DKK1, TSPAN8, AOX1, ARID5B, S100P, AQP3, EFNA1, ANXA4, GPX3
hsa-miR-758-3p	1/57	149/20304	2.42493	0.343227	0.887414	ARID5B
hsa-miR-671-5p	3/57	739/20304	1.47269	0.343873	0.887414	PRUNE2, DKK1, AOX1
hsa-miR-324-3p	2/57	438/20304	1.65223	0.349047	0.889562	MT1G, EFNA1
hsa-miR-95-3p	1/57	154/20304	2.34501	0.352462	0.889562	ANXA4
hsa-miR-15b-5p	7/57	2051/20304	1.24677	0.352508	0.889562	ABCC3, ARID5B, DYNLT3, EFNA1, CLDN4, ACADSB, ANXA4
hsa-miR-1202	1/57	156/20304	2.31456	0.356121	0.889562	ARID5B
hsa-miR-30c-5p	6/57	1730/20304	1.26401	0.357588	0.889562	SLC1A1, PRUNE2, BCL6, ARID5B, MAP3K5, GPX3
hsa-miR-511-5p	1/57	158/20304	2.28487	0.359759	0.889562	DKK1
hsa-miR-30c-1-3p	2/57	449/20304	1.61067	0.360273	0.889562	EFNA1, GPX3
hsa-miR-518c-5p	1/57	160/20304	2.25592	0.363377	0.890685	ANXA2
hsa-miR-330-3p	3/57	770/20304	1.41093	0.367849	0.890685	NDRG1, SPP1, C10orf10
hsa-miR-127-5p	1/57	163/20304	2.21376	0.368766	0.890685	ANXA4
hsa-miR-150-3p	1/57	165/20304	2.18673	0.372334	0.890685	ARID5B
hsa-miR-1299	1/57	166/20304	2.17334	0.37411	0.890685	ARG2
hsa-miR-33b-5p	2/57	466/20304	1.55032	0.377488	0.890685	DKK1, ARID5B
hsa-miR-3611	1/57	169/20304	2.13415	0.37941	0.890685	PRUNE2
hsa-miR-625-5p	2/57	470/20304	1.53676	0.381513	0.890685	BCL6, ARID5B
hsa-miR-377-3p	2/57	471/20304	1.5334	0.382517	0.890685	EDNRB, ARID5B
hsa-miR-452-5p	2/57	474/20304	1.52343	0.385527	0.890685	EFNA1, ID4
hsa-miR-1271-3p	1/57	173/20304	2.08409	0.386408	0.890685	MAOA
hsa-miR-3662	1/57	174/20304	2.07194	0.388146	0.890685	MAP3K5
hsa-miR-4517	1/57	175/20304	2.05993	0.389878	0.890685	MAP3K5
hsa-miR-597-5p	1/57	177/20304	2.03641	0.393329	0.890685	ARID5B
hsa-miR-1180-3p	1/57	182/20304	1.97958	0.401872	0.890685	ID4
hsa-miR-194-3p	1/57	182/20304	1.97958	0.401872	0.890685	CD55
hsa-miR-598-3p	1/57	183/20304	1.96861	0.403566	0.890685	ACADSB
hsa-miR-877-3p	2/57	493/20304	1.46307	0.404446	0.890685	PRUNE2, ARID5B
hsa-miR-935	1/57	184/20304	1.95776	0.405256	0.890685	ID4
hsa-miR-99a-3p	1/57	187/20304	1.9259	0.410296	0.890685	ANXA2
hsa-miR-138-5p	3/57	826/20304	1.31117	0.410796	0.890685	GADD45A, EFNA1, DPP4
hsa-miR-374b-5p	3/57	828/20304	1.30786	0.412316	0.890685	SLC1A1, ARID5B, DDX52
hsa-miR-26b-5p	9/57	2863/20304	1.14264	0.412793	0.890685	SFRP4, PRUNE2, GADD45A, TCN1, AOX1, GBP2, S100P, ACADSB, DDX52
hsa-miR-499a-5p	1/57	191/20304	1.885	0.416952	0.890685	ID4
hsa-miR-136-5p	1/57	195/20304	1.8458	0.423534	0.890685	DKK1
hsa-miR-196a-5p	4/57	1181/20304	1.22279	0.425211	0.890685	DKK1, ARID5B, AQP3, CD55
hsa-miR-33a-5p	3/57	846/20304	1.27875	0.425952	0.890685	DKK1, ARID5B, ACADSB
hsa-miR-1293	1/57	199/20304	1.80801	0.430043	0.890685	ARID5B
hsa-miR-15b-3p	1/57	200/20304	1.79886	0.431658	0.890685	ACADSB
hsa-miR-153-3p	2/57	523/20304	1.37675	0.433763	0.890685	GADD45A, OLFM1
hsa-miR-101-5p	1/57	202/20304	1.78083	0.434877	0.890685	ID4
hsa-miR-140-5p	2/57	533/20304	1.35015	0.443372	0.890685	MAP3K5, CEBPD
hsa-miR-660-5p	1/57	208/20304	1.72871	0.444425	0.890685	EFNA1
hsa-miR-1179	1/57	208/20304	1.72871	0.444425	0.890685	ANXA4
hsa-miR-550a-3-5p	1/57	215/20304	1.67158	0.455364	0.890685	MAOA
hsa-miR-1270	1/57	215/20304	1.67158	0.455364	0.890685	ANXA4
hsa-miR-450b-5p	2/57	548/20304	1.31207	0.457622	0.890685	NDRG1, CEBPD
hsa-miR-3679-5p	1/57	220/20304	1.63301	0.463047	0.890685	ARID5B
hsa-miR-629-3p	2/57	555/20304	1.295	0.464202	0.890685	SLC1A1, CFD
hsa-miR-362-3p	2/57	556/20304	1.2926	0.465138	0.890685	DKK1, AQP3
hsa-miR-31-5p	3/57	907/20304	1.18872	0.471344	0.890685	DKK1, ANXA2, CD55
hsa-miR-1226-5p	1/57	227/20304	1.58187	0.473626	0.890685	GPX3
hsa-miR-5682	1/57	228/20304	1.57482	0.47512	0.890685	TSPAN8
hsa-miR-4664-5p	1/57	229/20304	1.56783	0.476611	0.890685	ARID5B
hsa-miR-302a-3p	2/57	569/20304	1.26213	0.477226	0.890685	GADD45A, IDO1
hsa-miR-99b-3p	1/57	230/20304	1.56091	0.478097	0.890685	ANXA2
hsa-miR-34b-3p	1/57	234/20304	1.5338	0.484	0.890685	ARID5B
hsa-miR-676-3p	1/57	235/20304	1.52717	0.485465	0.890685	ARID5B
hsa-miR-1908-5p	1/57	236/20304	1.52059	0.486927	0.890685	CEBPD
hsa-miR-29c-3p	5/57	1641/20304	1.09381	0.492975	0.890685	DKK1, C4BPA, TSPAN8, NNMT, CLDN4
hsa-miR-15a-5p	7/57	2356/20304	1.06674	0.497369	0.890685	ABCC3, ARID5B, DYNLT3, EFNA1, CLDN4, ACADSB, ANXA4
hsa-miR-217	1/57	244/20304	1.46995	0.498472	0.890685	CLDN4
hsa-miR-203a-3p	4/57	1301/20304	1.10267	0.500582	0.890685	BCL6, ID4, MAOA, MAP3K5
hsa-miR-378a-3p	3/57	948/20304	1.13474	0.500991	0.890685	NDRG1, CRABP2, ARID5B
hsa-miR-2114-5p	1/57	246/20304	1.4578	0.501318	0.890685	IL15
hsa-miR-550a-5p	1/57	246/20304	1.4578	0.501318	0.890685	MAOA
hsa-miR-455-5p	1/57	247/20304	1.45181	0.502735	0.890685	CEBPD
hsa-miR-136-3p	1/57	250/20304	1.4341	0.506963	0.890685	OLFM1
hsa-miR-1304-3p	1/57	251/20304	1.4283	0.508364	0.890685	AQP3
hsa-miR-19b-3p	5/57	1675/20304	1.06964	0.511575	0.890685	ABCC3, G0S2, OLFM1, ARID5B, ID4
hsa-miR-940	2/57	607/20304	1.18057	0.511623	0.890685	ARID5B, DYNLT3
hsa-miR-188-5p	1/57	255/20304	1.40553	0.513931	0.890685	AQP3
hsa-miR-372-3p	1/57	259/20304	1.38346	0.519435	0.890685	DKK1
hsa-miR-28-3p	1/57	259/20304	1.38346	0.519435	0.890685	ANXA2
hsa-miR-449c-5p	1/57	259/20304	1.38346	0.519435	0.890685	ANXA2
hsa-let-7f-2-3p	1/57	260/20304	1.37805	0.520802	0.890685	ARID5B
hsa-miR-296-3p	1/57	261/20304	1.37268	0.522164	0.890685	NDRG1
hsa-miR-615-5p	1/57	261/20304	1.37268	0.522164	0.890685	ARID5B
hsa-miR-197-3p	2/57	623/20304	1.14922	0.525671	0.890685	ARID5B, GBP2
hsa-miR-1914-3p	1/57	267/20304	1.34134	0.530261	0.890685	PRUNE2
hsa-miR-183-3p	1/57	267/20304	1.34134	0.530261	0.890685	EDNRB
hsa-miR-103a-2-5p	2/57	633/20304	1.13043	0.534317	0.890685	ACADSB, CEBPD
hsa-miR-26a-5p	7/57	2441/20304	1.02458	0.536632	0.890685	SLC1A1, PRUNE2, BCL6, PAEP, ARID5B, ID4, DDX52
hsa-miR-652-3p	1/57	273/20304	1.31136	0.538223	0.890685	CEBPD
hsa-miR-19a-3p	5/57	1725/20304	1.03573	0.53846	0.890685	DKK1, G0S2, OLFM1, ID4, CD55
hsa-miR-4422	1/57	275/20304	1.30166	0.540847	0.890685	SLC1A1
hsa-miR-1229-3p	1/57	275/20304	1.30166	0.540847	0.890685	AOX1
hsa-miR-130b-3p	3/57	1009/20304	1.0626	0.543563	0.890685	PRUNE2, G0S2, ARID5B
hsa-miR-22-5p	3/57	1011/20304	1.06038	0.544925	0.890685	BCL6, C10orf10, MAOA
hsa-miR-200a-3p	2/57	646/20304	1.10688	0.545399	0.890685	ARID5B, ACADSB
hsa-miR-1271-5p	1/57	279/20304	1.28268	0.546052	0.890685	PRUNE2
hsa-miR-760	1/57	279/20304	1.28268	0.546052	0.890685	AOX1
hsa-miR-513a-5p	1/57	280/20304	1.27801	0.547344	0.890685	ARID5B
hsa-miR-1-3p	15/57	5335/20304	1.00208	0.547771	0.890685	ARG2, NDRG1, DKK1, ABCC3, GADD45A, G0S2, TSPAN8, OLFM1, C1R, NNMT, EFNA1, ID4, ANXA2, ANXA4, MAP3K5
hsa-miR-374a-3p	1/57	285/20304	1.2552	0.553751	0.891052	ID4
hsa-miR-1246	1/57	286/20304	1.25073	0.555022	0.891052	ARID5B
hsa-miR-615-3p	1/57	287/20304	1.2463	0.556289	0.891052	ID4
hsa-miR-503-5p	3/57	1038/20304	1.03125	0.56309	0.891052	ARID5B, CD55, ANXA4
hsa-miR-520a-3p	1/57	293/20304	1.22032	0.563817	0.891052	DYNLT3
hsa-miR-199b-5p	1/57	294/20304	1.2161	0.565059	0.891052	ACADSB
hsa-miR-188-3p	1/57	295/20304	1.2119	0.566298	0.891052	CFD
hsa-miR-212-3p	3/57	1050/20304	1.01879	0.571028	0.891052	DKK1, ENPEP, ARID5B
hsa-miR-452-3p	1/57	301/20304	1.18731	0.57366	0.891052	GNLY
hsa-miR-500a-5p	1/57	301/20304	1.18731	0.57366	0.891052	GADD45A
hsa-miR-342-5p	1/57	302/20304	1.1833	0.574874	0.891052	ARID5B
hsa-miR-874-3p	1/57	305/20304	1.17145	0.578499	0.891052	ANXA2
hsa-miR-181a-2-3p	2/57	698/20304	1.02148	0.587926	0.891052	C10orf10, EFNA1
hsa-miR-130a-5p	1/57	313/20304	1.14096	0.588016	0.891052	DYNLT3
hsa-miR-5690	1/57	314/20304	1.13726	0.58919	0.891052	PRUNE2
hsa-miR-151a-5p	1/57	315/20304	1.13358	0.590362	0.891052	OLFM1
hsa-miR-605-5p	1/57	315/20304	1.13358	0.590362	0.891052	ARID5B
hsa-miR-627-5p	1/57	315/20304	1.13358	0.590362	0.891052	C10orf10
hsa-miR-744-3p	1/57	315/20304	1.13358	0.590362	0.891052	CLDN4
hsa-miR-149-5p	2/57	708/20304	1.00649	0.595769	0.891052	BCL6, OLFM1
hsa-miR-376c-3p	1/57	321/20304	1.11199	0.597322	0.891052	ANXA2
hsa-miR-22-3p	5/57	1843/20304	0.963056	0.599236	0.891052	PRUNE2, ARID5B, GBP2, MAOA, DDX52
hsa-miR-125b-5p	3/57	1098/20304	0.971691	0.601912	0.891052	NDRG1, ENPEP, DYNLT3
hsa-miR-423-5p	3/57	1100/20304	0.969818	0.603168	0.891052	OLFM1, ARID5B, AQP3
hsa-miR-219a-5p	1/57	331/20304	1.07774	0.608664	0.891052	ARID5B
hsa-miR-548am-5p	1/57	332/20304	1.07443	0.609781	0.891052	ACADSB
hsa-miR-548o-5p	1/57	332/20304	1.07443	0.609781	0.891052	ACADSB
hsa-miR-20a-3p	2/57	727/20304	0.979161	0.610371	0.891052	PRUNE2, AQP3
hsa-miR-199a-5p	1/57	339/20304	1.05185	0.617511	0.896318	ACADSB
hsa-miR-502-5p	1/57	343/20304	1.03933	0.621861	0.896318	GADD45A
hsa-miR-141-5p	2/57	743/20304	0.957234	0.622362	0.896318	PRUNE2, CD55
hsa-miR-1260b	1/57	344/20304	1.03625	0.622941	0.896318	CFD
hsa-miR-324-5p	1/57	353/20304	1.00928	0.632524	0.900171	ANXA4
hsa-miR-301a-3p	3/57	1149/20304	0.925977	0.633153	0.900171	PRUNE2, G0S2, ARID5B
hsa-miR-455-3p	1/57	354/20304	1.00637	0.633573	0.900171	C10orf10
hsa-miR-99b-5p	1/57	355/20304	1.00348	0.63462	0.900171	SPP1
hsa-miR-18a-3p	1/57	358/20304	0.994898	0.637744	0.901404	EFNA1
hsa-miR-214-3p	2/57	769/20304	0.923554	0.641255	0.903176	AOX1, DPP4
hsa-miR-651-5p	1/57	366/20304	0.972702	0.645944	0.906589	CD55
hsa-miR-769-3p	1/57	371/20304	0.959317	0.650977	0.908462	EDN3
hsa-miR-196b-5p	2/57	784/20304	0.905142	0.651821	0.908462	DKK1, ARID5B
hsa-miR-25-3p	3/57	1196/20304	0.887308	0.660461	0.911754	DKK1, BCL6, ANXA2
hsa-miR-3928-3p	1/57	386/20304	0.921247	0.665657	0.911754	ACADSB
hsa-miR-1260a	1/57	387/20304	0.918814	0.666614	0.911754	CFD
hsa-miR-33a-3p	1/57	393/20304	0.904478	0.672298	0.911754	ID4
hsa-miR-365b-3p	1/57	394/20304	0.902131	0.673237	0.911754	ARID5B
hsa-miR-100-5p	1/57	402/20304	0.883778	0.680647	0.911754	HABP2
hsa-miR-34b-5p	1/57	402/20304	0.883778	0.680647	0.911754	ANXA2
hsa-miR-34a-3p	1/57	406/20304	0.874873	0.68429	0.911754	EDNRB
hsa-miR-589-5p	1/57	406/20304	0.874873	0.68429	0.911754	ACADSB
hsa-miR-423-3p	1/57	407/20304	0.872674	0.685195	0.911754	MAP3K5
hsa-miR-186-3p	1/57	412/20304	0.861841	0.689679	0.911754	NDRG1
hsa-let-7g-3p	1/57	413/20304	0.859706	0.690568	0.911754	ID4
hsa-miR-1306-5p	1/57	415/20304	0.855467	0.692339	0.911754	EFNA1
hsa-miR-221-5p	2/57	848/20304	0.833919	0.694206	0.911754	C10orf10, EFNA1
hsa-miR-502-3p	1/57	423/20304	0.838911	0.699323	0.911754	CEBPD
hsa-miR-135a-5p	1/57	425/20304	0.83487	0.701045	0.911754	DYNLT3
hsa-miR-378c	1/57	426/20304	0.832864	0.701902	0.911754	NDRG1
hsa-miR-548b-3p	1/57	430/20304	0.824932	0.705307	0.911754	DDX52
hsa-miR-485-3p	1/57	432/20304	0.821021	0.706995	0.911754	DYNLT3
hsa-miR-576-3p	1/57	435/20304	0.815223	0.709509	0.911754	PRUNE2
hsa-miR-301b-3p	2/57	873/20304	0.80894	0.709599	0.911754	PRUNE2, G0S2
hsa-miR-4726-3p	1/57	436/20304	0.813308	0.710343	0.911754	NNMT
hsa-miR-143-3p	2/57	877/20304	0.805076	0.712002	0.911754	ARID5B, EFNA1
hsa-miR-3065-3p	1/57	442/20304	0.802	0.715294	0.911754	NDRG1
hsa-miR-2355-5p	1/57	442/20304	0.802	0.715294	0.911754	AQP3
hsa-miR-296-5p	1/57	444/20304	0.798298	0.716925	0.911754	C10orf10
hsa-miR-141-3p	2/57	886/20304	0.796509	0.717351	0.911754	ARID5B, ACADSB
hsa-miR-93-5p	5/57	2108/20304	0.829566	0.718625	0.911754	NDRG1, BCL6, AQP3, MAP3K5, DDX52
hsa-miR-664a-3p	1/57	450/20304	0.787393	0.721766	0.911754	DYNLT3
hsa-miR-193a-3p	1/57	451/20304	0.785603	0.722565	0.911754	BCL6
hsa-miR-628-5p	1/57	456/20304	0.776774	0.726525	0.913868	BCL6
hsa-miR-32-3p	1/57	461/20304	0.768137	0.73043	0.914005	ANXA4
hsa-miR-548d-3p	1/57	462/20304	0.766432	0.731204	0.914005	ARID5B
hsa-miR-320a	3/57	1347/20304	0.781373	0.738427	0.920158	DKK1, ARID5B, ACADSB
hsa-miR-146b-5p	1/57	479/20304	0.73854	0.744039	0.922185	MAP3K5
hsa-miR-744-5p	1/57	481/20304	0.735388	0.745508	0.922185	ARID5B
hsa-miR-574-5p	1/57	483/20304	0.732263	0.74697	0.922185	ARID5B
hsa-miR-125b-2-3p	1/57	489/20304	0.723041	0.751305	0.924683	NNMT
hsa-miR-148a-5p	1/57	506/20304	0.6981	0.763196	0.929194	NDRG1
hsa-miR-532-3p	1/57	508/20304	0.695276	0.764557	0.929194	CFD
hsa-miR-186-5p	3/57	1407/20304	0.745604	0.765328	0.929194	SLC1A1, EFNA1, CD55
hsa-miR-192-5p	3/57	1407/20304	0.745604	0.765328	0.929194	IL15, ACADSB, CD55
hsa-miR-23b-5p	1/57	511/20304	0.691081	0.766585	0.929194	NDRG1
hsa-miR-148a-3p	3/57	1432/20304	0.731586	0.775876	0.93126	DKK1, OLFM1, GBP2
hsa-miR-30a-5p	4/57	1856/20304	0.749602	0.777217	0.93126	BCL6, ARID5B, S100P, GPX3
hsa-miR-185-3p	1/57	531/20304	0.664329	0.779674	0.93126	ARID5B
hsa-miR-582-5p	1/57	531/20304	0.664329	0.779674	0.93126	DYNLT3
hsa-miR-29b-2-5p	1/57	540/20304	0.652939	0.785326	0.93126	NDRG1
hsa-miR-545-3p	1/57	548/20304	0.643128	0.79023	0.93126	NDRG1
hsa-miR-129-5p	1/57	548/20304	0.643128	0.79023	0.93126	DKK1
hsa-miR-204-5p	1/57	550/20304	0.640721	0.791439	0.93126	MAP3K5
hsa-miR-106b-5p	4/57	1896/20304	0.732214	0.791626	0.93126	NDRG1, EDNRB, S100P, MAP3K5
hsa-miR-10a-5p	1/57	556/20304	0.633601	0.795024	0.93126	ID4
hsa-miR-365a-3p	1/57	560/20304	0.628939	0.79738	0.93126	ARID5B
hsa-miR-939-5p	1/57	561/20304	0.627784	0.797965	0.93126	ARID5B
hsa-miR-128-3p	4/57	1916/20304	0.723764	0.798555	0.93126	NDRG1, AOX1, ARID5B, ID4
hsa-miR-222-3p	1/57	570/20304	0.617572	0.803156	0.932512	CEBPD
hsa-miR-142-5p	1/57	572/20304	0.615347	0.804291	0.932512	PRUNE2
hsa-miR-29a-5p	1/57	578/20304	0.608762	0.807659	0.93371	NNMT
hsa-miR-19a-5p	1/57	585/20304	0.601252	0.811517	0.935466	EDNRB
hsa-miR-30e-5p	3/57	1531/20304	0.68058	0.813982	0.935611	BCL6, ARID5B, GPX3
hsa-miR-30d-3p	1/57	613/20304	0.572927	0.826201	0.944899	PRUNE2
hsa-miR-497-5p	3/57	1568/20304	0.663172	0.826787	0.944899	MT1G, DYNLT3, ID4
hsa-miR-494-3p	2/57	1130/20304	0.616345	0.833717	0.946185	AQP3, CD55
hsa-miR-20b-5p	2/57	1149/20304	0.605532	0.840706	0.946185	NDRG1, MAP3K5
hsa-miR-424-5p	4/57	2055/20304	0.669581	0.841857	0.946185	ARID5B, ID4, ANXA2, CLDN4
hsa-miR-369-3p	1/57	646/20304	0.542701	0.842069	0.946185	OLFM1
hsa-miR-873-5p	1/57	662/20304	0.529132	0.849242	0.946185	CEBPD
hsa-miR-106a-5p	2/57	1174/20304	0.591839	0.849506	0.946185	NDRG1, NNMT
hsa-miR-1305	1/57	670/20304	0.522591	0.852707	0.946185	ARID5B
hsa-miR-28-5p	1/57	673/20304	0.520179	0.853986	0.946185	OLFM1
hsa-miR-320c	1/57	673/20304	0.520179	0.853986	0.946185	ACADSB
hsa-miR-122-5p	3/57	1700/20304	0.607315	0.866634	0.946185	ABCC3, BCL6, ID4
hsa-miR-181a-5p	4/57	2151/20304	0.636266	0.867108	0.946185	SPP1, DYNLT3, ID4, MAP3K5
hsa-miR-139-5p	1/57	714/20304	0.489243	0.870412	0.946185	CEBPD
hsa-miR-19b-1-5p	1/57	715/20304	0.488533	0.870789	0.946185	EDNRB
hsa-miR-23a-3p	3/57	1716/20304	0.601122	0.870886	0.946185	SLC1A1, DKK1, ANXA2
hsa-miR-1301-3p	1/57	716/20304	0.487825	0.871165	0.946185	APOD
hsa-miR-320d	1/57	718/20304	0.486414	0.871914	0.946185	ACADSB
hsa-let-7d-5p	3/57	1722/20304	0.598829	0.87245	0.946185	ARID5B, IL15, DDX52
hsa-let-7f-5p	4/57	2174/20304	0.628723	0.872634	0.946185	ARG2, ARID5B, EFNA1, ID4
hsa-miR-93-3p	1/57	721/20304	0.484313	0.873029	0.946185	CEBPD
hsa-miR-92b-3p	1/57	735/20304	0.474735	0.878108	0.946185	GADD45A
hsa-miR-137	1/57	735/20304	0.474735	0.878108	0.946185	DYNLT3
hsa-miR-9-3p	1/57	744/20304	0.468769	0.881267	0.946185	NDRG1
hsa-miR-29b-3p	2/57	1287/20304	0.536591	0.884106	0.946185	TSPAN8, NNMT
hsa-miR-320b	1/57	754/20304	0.462306	0.884683	0.946185	ACADSB
hsa-miR-183-5p	1/57	792/20304	0.439239	0.896804	0.956591	EFNA1
hsa-miR-17-5p	4/57	2310/20304	0.587193	0.901518	0.959061	NDRG1, ANXA2, MAP3K5, DDX52
hsa-miR-24-3p	3/57	1862/20304	0.549536	0.904576	0.959762	ABCC3, ARID5B, S100P
hsa-miR-142-3p	1/57	836/20304	0.415153	0.909281	0.959872	ARID5B
hsa-miR-338-3p	1/57	842/20304	0.412064	0.910864	0.959872	ANXA4
hsa-miR-221-3p	1/57	847/20304	0.409523	0.912162	0.959872	EFNA1
hsa-miR-92a-3p	2/57	1414/20304	0.48505	0.914278	0.959872	BCL6, GADD45A
hsa-miR-21-5p	2/57	1439/20304	0.476004	0.919293	0.962611	BCL6, ARID5B
hsa-miR-340-5p	1/57	893/20304	0.387484	0.923263	0.964243	ID4
hsa-miR-484	1/57	947/20304	0.364347	0.934545	0.972151	SPP1
hsa-miR-29a-3p	2/57	1565/20304	0.434701	0.940699	0.972151	TSPAN8, NNMT
hsa-miR-224-5p	1/57	983/20304	0.350335	0.941143	0.972151	DDX52
hsa-miR-98-5p	3/57	2090/20304	0.483429	0.941815	0.972151	NNMT, EFNA1, CEBPD
hsa-let-7i-5p	3/57	2122/20304	0.47529	0.945829	0.972151	ARG2, ARID5B, EFNA1
hsa-let-7g-5p	3/57	2144/20304	0.469835	0.948441	0.972151	ARG2, ARID5B, EFNA1
hsa-miR-766-3p	1/57	1030/20304	0.333518	0.948783	0.972151	GADD45A
hsa-miR-125a-5p	1/57	1040/20304	0.330136	0.950278	0.972151	DYNLT3
hsa-miR-181c-5p	1/57	1072/20304	0.319739	0.954779	0.974265	ID4
hsa-miR-181b-5p	1/57	1140/20304	0.299584	0.963058	0.980044	DDX52
hsa-miR-590-3p	1/57	1168/20304	0.291968	0.966016	0.980044	MAP3K5
hsa-miR-215-5p	1/57	1186/20304	0.287262	0.967793	0.980044	AQP3
hsa-let-7c-5p	2/57	1970/20304	0.337761	0.978926	0.988814	ARG2, ARID5B
hsa-let-7a-5p	3/57	2635/20304	0.371825	0.983808	0.991243	ARG2, ARID5B, EFNA1
hsa-miR-17-3p	1/57	1472/20304	0.22794	0.986377	0.991334	CD55
hsa-miR-522-5p	3/57	2955/20304	0.325497	0.992772	0.99526	ARID5B, CLDN4, MAP3K5
hsa-let-7e-5p	1/57	1911/20304	0.171446	0.996456	0.996456	EFNA1

## Sheet: Bastu
ID	GeneRatio	BgRatio	OddsRatio	pvalue	padjust	geneID
hsa-miR-16-5p	154/468	4815/20304	1.59672	3.16214e-06	0.00170466	NADK, RABGAP1, MAMLD1, ZMYND11, BIRC3, IKZF2, SLC4A7, MAP2K3, MAT2B, RAB27B, TNC, EPHA3, MAP4, RC3H2, ZC3H11A, CALCRL, PTGS2, CA12, ZNF532, FRYL, ACTB, CAPN6, VDAC3, CDC14A, ADD1, TXNDC16, CCDC80, SUPT16H, CYP26A1, CDC5L, ZC3H7B, POLE2, CDKN3, CTSZ, PSMD10, MSLN, MON1B, SQLE, SLC39A14, TFPI2, CAV2, PRKAG2, UNC5B, CDR2L, SULT1E1, CTSC, CPT1A, FOLR1, RAD51AP1, MGP, NPR3, TNNC1, PSMD14, EFEMP1, MLPH…
hsa-miR-155-5p	114/468	3328/20304	1.66543	4.94719e-06	0.00170466	NADK, RABGAP1, ZMYND11, BIRC3, SLC4A7, MAT2B, RAB27B, TNC, MAP4, RC3H2, PKN2, FAM107B, MARK2, ZNF532, FRYL, ACTB, USP33, CDC14B, SNX10, ADD1, TXNDC16, FUS, PAPOLA, CCDC80, CDKN3, BDKRB1, CTSZ, WFDC2, PSMD10, MSLN, TSC2, SQLE, SLC39A14, TNNT1, TFPI2, CAV2, PRKAG2, ABCA2, CTSC, CPT1A, FOLR1, SOX6, NPR3, WWC1, TNNC1, EFEMP1, WLS, PTBP3, TCP1, AMD1, TNFAIP6, SRSF6, NUP153, SH3TC1, ZNF436, CNN1, MED18…
hsa-miR-374a-5p	84/468	2256/20304	1.77894	5.91211e-06	0.00170466	ZMYND11, IL20RA, BIRC3, ALG1, RAB27B, RC3H2, ZC3H11A, FAM107B, MPPED2, PTGS2, FRYL, NEBL, GRHL2, NKAIN1, IGSF9, SULT2B1, NRCAM, CTSZ, WFDC2, RBM3, HOMER2, SQLE, TFPI2, CAV2, CXCL12, UNC5B, GALK1, SLC16A6, CPT1A, OAS2, MGP, FBRSL1, ARHGEF26, MLPH, SRSF7, IRF6, SMAD9, AMD1, FAM155B, ASS1, LATS1, FMO5, MTL5, PDE6A, SLC38A2, ARHGAP32, LRRC1, SUSD4, DOCK5, NFIB, MPZL2, ANK3, GFRA1, ANAPC1, NR4A2, LPCA…
hsa-miR-203a-3p	53/468	1301/20304	1.90213	3.97822e-05	0.00860289	KLHL13, RABGAP1, RALBP1, MAT2B, ZC3H11A, PLA2G10, CDC14A, ADD1, CCDC80, CDKN3, PSMD10, MON1B, SQLE, SLC39A14, TNNT1, SLC16A6, CPT1A, HGD, MLPH, WLS, PCDH17, TRPM6, PTBP3, MXI1, TCP1, AIF1L, ASS1, SLC38A2, LDHA, ARHGAP32, PSAT1, TPM1, NFIB, CTAGE5, DLG5, PARP8, RABGAP1L, NR4A2, LPCAT1, MCOLN2, NCAM2, PDPN, PEA15, TMEM144, UGT1A6, TET2, RRM2, OVOL1, MGA, PNMA1, MUC1, MSL1, NCOA4
hsa-miR-101-3p	74/468	2063/20304	1.6852	7.96224e-05	0.0127507	RALBP1, MAT2B, MAP4, RC3H2, PKP2, RASGRF1, ZC3H11A, PKN2, CA12, CDC14B, IGSF9, SNX10, TXNDC16, PAPOLA, NRCAM, ZC3H7B, RBM3, SQLE, SLC39A14, SOX6, WWC1, EXOC8, PTBP3, SMAD9, INHBA, SRSF6, FLRT3, BCL11B, CNN1, MLLT4, ASS1, RAB11FIP4, SYT11, ALOX5AP, MICALCL, SLC38A2, ARHGAP32, SLAIN1, TPM1, CHST4, MEGF10, RGS20, NFIB, ANK3, DLG5, MFSD6, GFRA1, RABGAP1L, GJA1, NCAM2, ATP2B2, AGAP1, RAPGEF6, THEM4, T…
hsa-miR-126-5p	43/468	1013/20304	1.96775	8.94756e-05	0.0127507	ZMYND11, MAT2B, MAP4, RC3H2, ATXN3, NEBL, SNX10, ZC3H7B, CTSZ, EFEMP1, PTBP3, AKAP9, MTUS1, SYT11, SLC38A2, ROCK2, ARHGAP32, PSAT1, PEX5, SLAIN1, PHLDB2, SNCA, NFIB, LPCAT1, MIER3, KCNMA1, CD109, AGAP1, RAPGEF6, PDPN, NFIA, CNST, TMEM144, SLITRK5, PDZD8, SRRM2, HOOK3, TET2, ALCAM, FOXB1, NAA16, PLCB1, RGS7BP
hsa-miR-26a-5p	84/468	2441/20304	1.62215	0.000103185	0.0127507	RABGAP1, SLC4A7, MAT2B, RC3H2, ZC3H11A, ATXN3, PTGS2, USP33, NEBL, GRHL2, FUS, CDC5L, POLE2, CDKN3, RNF32, ACTA2, SLC16A6, BIN2, RAD51AP1, OAS2, WASF1, FBRSL1, NPR3, EFEMP1, EXOC8, GBP1, CPXM2, INHBA, SRSF6, NUP153, SCGB1D2, TOP2A, KHDRBS3, SLC38A2, ROCK2, ARHGAP32, PSAT1, ADAM19, LRRC1, MMRN1, SHROOM3, LGR5, IMPA2, ABL2, PHLDB2, HAPLN1, MEGF10, DOCK5, NFIB, DLG5, GFRA1, AP1S3, GJA1, LPCAT1, MIER…
hsa-let-7b-5p	117/468	3709/20304	1.50739	0.000149139	0.0161257	NADK, ZMYND11, BIRC3, IKZF2, SLC4A7, MAT2B, RC3H2, ZC3H11A, ST3GAL6, PKN2, MARK2, PTGS2, CA12, ZNF532, FRYL, ACTB, TXNDC16, FUS, PAPOLA, PITPNM3, CCDC80, SUPT16H, CTSZ, CDC25B, MSLN, MON1B, TSC2, HOMER2, TNNT1, CAV2, PRKAG2, ABCA2, UNC5B, ACTA2, CTSC, CPT1A, NPR3, TNNC1, WLS, PTBP3, AMD1, TNFAIP6, RAB38, NUP153, SH3TC1, MTUS1, CNN1, MLLT4, ASS1, LATS1, POSTN, PDZD2, VTCN1, SLC38A2, IL2RA, SLC43A3…
hsa-miR-138-5p	36/468	826/20304	2.00898	0.000204391	0.0196442	IKZF2, TNC, ST3GAL6, PTGS2, USP33, NEBL, SNX10, FUS, SUPT16H, CDC5L, CDKN3, RAD51AP1, WWC1, PTBP3, INHBA, MOGAT1, ROCK2, SLC43A3, ARHGAP32, IL1RN, ANP32A, TPM1, PHLDB2, NFIB, CENPH, CABYR, SH3RF2, NBEAL2, CTHRC1, SRRM2, TET2, RRM2, EXO1, VEPH1, PAPSS2, HIST1H2BF
hsa-miR-552-3p	10/468	119/20304	3.95108	0.000435762	0.0372373	SUPT16H, CXCL12, IRF6, PTBP3, CPXM2, DHX9, DUSP2, CNST, SRRM2, TOP1
hsa-miR-129-2-3p	75/468	2229/20304	1.56653	0.000502327	0.0372373	KLHL13, NADK, RALBP1, TNC, MAP4, PKP2, FAM107B, ZNF532, ACTB, TXNDC16, FUS, CCDC80, POLE2, CDKN3, RBM3, TNNT1, CAV2, UNC5B, ACTA2, BIN2, RAD51AP1, NPR3, WWC1, EFEMP1, SRSF7, RAB32, INHBA, SRSF6, WNK4, STEAP4, FAM64A, TOP2A, COQ3, PDE6A, ALOX5AP, POSTN, PSAT1, AGT, SHROOM3, GLIPR1, TPM1, SDHC, SUSD4, FANCD2, PHLDB2, NFIB, SNX30, GFRA1, RABGAP1L, CENPH, TDRD9, SH3RF2, SPC24, NFIA, PEA15, TRIM46, GA…
hsa-miR-195-5p	76/468	2273/20304	1.55653	0.000551405	0.0372373	ZMYND11, MAP4, RC3H2, ZC3H11A, ZNF532, FRYL, ACTB, CAPN6, VDAC3, CDC14A, SUPT16H, POLE2, CDKN3, CDC25B, MON1B, HOMER2, SQLE, SLC39A14, TFPI2, SULT1E1, CPT1A, RAD51AP1, MGP, EFEMP1, PTBP3, TCP1, CPXM2, NUP153, FLRT3, STEAP4, FAM64A, MLLT4, LATS1, TOP2A, PDZD2, VTCN1, ARHGAP32, PSAT1, AGT, LRRC1, FGD4, CBLC, ABL2, FANCD2, NFIB, SNX30, MPZL2, TM7SF2, ANK3, CENPH, PLEKHG4B, DUSP2, SPC24, VCAM1, CNST,…
hsa-miR-1343-3p	58/468	1623/20304	1.65149	0.000559636	0.0372373	MAP2K3, DAPK2, SIDT1, SNX10, FUS, PTK6, SLC39A14, TNNT1, CAV2, ABCA2, CDR2L, WASF1, HGD, TFCP2L1, HOXB8, INHBA, NUP153, SH3TC1, AIF1L, KDR, MTUS1, ASS1, ADAM19, AGT, PCSK6, ABL2, SUSD4, SFXN5, PHLDB2, TCF7L1, GJA1, NR4A2, LPCAT1, MCOLN2, SLC7A7, SH3RF2, CD109, NBEAL2, NEK10, CDH16, SRRM2, GNG4, AXIN2, RRM2, JUP, EXO1, RAB1B, ZNF354C, GATA2, ZNF329, MUC1, PALM3, ZDHHC11, PIWIL2, SMG5, TGM2, SP9, S…
hsa-miR-125b-5p	42/468	1098/20304	1.7533	0.000927303	0.0572941	NLRP2, TNFRSF1B, IKZF2, RC3H2, ZC3H11A, CA12, ADD1, FUS, CCDC80, ZC3H7B, MON1B, SLC39A14, SLC16A6, CDR2L, PSMD14, EFEMP1, AMD1, MTUS1, MLLT4, SLC38A2, ROCK2, DHX9, FGD4, NTRK3, ABL2, EEF1A1, ADAMTS4, NBEAL2, PEA15, CNST, BMPER, TP53INP1, SLITRK5, SRRM2, AXIN2, TET2, PLA2G4F, MGA, SPATA13, MUC1, HIST1H4C, NCOA4
hsa-miR-28-3p	15/468	259/20304	2.65845	0.00105076	0.0574917	SLC4A7, TXNDC16, WASF1, EFEMP1, AMD1, SRSF6, NUP153, ZNF436, MLLT4, POSTN, SLC38A2, FGD4, SYT14, BMPER, ANXA2
hsa-miR-450a-5p	11/468	157/20304	3.24578	0.00106343	0.0574917	SLC4A7, PKN2, FAM107B, ACTB, SLC39A14, ANP32A, TPM1, GJA1, SRRM2, GNG4, HIST1H4C
hsa-miR-598-3p	12/468	183/20304	3.02599	0.00114248	0.0581323	RABGAP1, MAP4, TRIB2, SLC38A2, SNCA, ANK3, DLG5, KCNMA1, HOOK3, ALCAM, RAB1B, RGS7BP
hsa-miR-362-3p	25/468	556/20304	2.05158	0.00122699	0.0589636	RABGAP1, CA12, PAPOLA, HNRNPH3, RBM3, SQLE, CDR2L, ARHGEF26, EFEMP1, INHBA, NUP153, LATS1, TOP2A, SLC43A3, DHX9, ASTN1, LPCAT1, DUSP2, ALDH1A1, CENPV, MYADM, PRKAG1, SPATA13, MSL1, HIST1H4C
hsa-miR-200c-3p	41/468	1084/20304	1.73002	0.00131687	0.0599524	RALBP1, BIRC3, TNC, ZC3H11A, TRIB2, PTGS2, CA12, USP33, TXNDC16, FUS, PITPNM3, CHRDL1, CHN2, HGD, WLS, GPR68, TCP1, BCL11B, KDR, MTUS1, LATS1, VTCN1, SLC38A2, ROCK2, DHX9, EDNRB, LGR5, PVRL4, ABL2, DOCK5, SNX30, DLG5, MIER3, NFIA, TP53INP1, KIAA1429, ALDH1A1, NAA16, MGA, VEPH1, KLRC3
hsa-miR-200b-3p	48/468	1346/20304	1.63217	0.00177295	0.07668	KLHL13, RALBP1, BIRC3, ZC3H11A, PLA2G10, CA12, USP33, TXNDC16, PITPNM3, SERPINA4, RBM3, CHN2, SLC16A6, CDR2L, FBRSL1, MXI1, HOXB3, TCP1, AMD1, BCL11B, KDR, MTUS1, ASS1, SLC38A2, ROCK2, ADAM19, DHX9, SHROOM3, PVRL4, ABL2, SYT14, DOCK5, SNX30, DLG5, MIER3, DUSP2, NFIA, CNST, CCNYL1, TP53INP1, UGT1A6, AXIN2, ENC1, MGA, PNMA1, MYADM, PLCB1, HES5
hsa-miR-210-3p	73/468	2263/20304	1.48907	0.00189286	0.0779676	RAB27B, MAP4, PKP2, CALCRL, PTGS2, GRHL2, SNX10, TXNDC16, SULT2B1, PAPOLA, NRCAM, CCDC80, SUPT16H, HNRNPH3, POLE2, PTK6, MSLN, MON1B, CPVL, PIP5K1B, ABCA2, CDR2L, RAD51AP1, TNNC1, WLS, EXOC8, MTHFD1L, INHBA, AMD1, FLRT3, TMEM35, BST2, TOP2A, SLC38A2, ROCK2, ARHGAP32, EHF, MMRN1, SHROOM3, LGR5, ANP32A, DOCK5, NFIB, CIZ1, MFSD6, PARP8, UCHL1, SLC7A7, MIER3, SH3RF2, CD109, AGAP1, RAPGEF6, CCNYL1, MF…
hsa-miR-302c-5p	5/468	40/20304	6.10813	0.00215498	0.0829433	PSMD10, TFPI2, MIER3, SRRM2, MGA
hsa-miR-100-3p	9/468	123/20304	3.39176	0.00220543	0.0829433	MAP4, PSMD10, SQLE, CDR2L, CTSC, CD109, KIAA1429, JUP, ANXA2
hsa-miR-30d-5p	55/468	1617/20304	1.55794	0.00236066	0.0850822	ZMYND11, BIRC3, IKZF2, SLC4A7, TNC, MAP4, RC3H2, GRHL2, SNX10, PAPOLA, TFPI2, PRKAG2, PPARGC1A, CTSC, PSMD14, SRSF7, RAB32, HOXB8, INHBA, AMD1, RAB38, SRSF6, BCL11B, LATS1, SYT11, SLC38A2, LDHA, ADAM19, EDNRB, GMPR, PHLDB2, NFIB, DLG5, MFSD6, GFRA1, LPCAT1, MIER3, EEF1A1, RAPGEF6, NFIA, CTHRC1, TP53INP1, ALDH1A1, SLITRK5, PDZD8, RRM2, FOXB1, OVOL1, PGBD5, SPATA13, FAM26F, MME, TLE1, HNRNPAB, NCOA4
hsa-miR-9-5p	50/468	1444/20304	1.58243	0.00260957	0.0853369	RABGAP1, RALBP1, BIRC3, MAT2B, MAP4, ZC3H11A, PKN2, PTGS2, ZNF532, FRYL, NEBL, SNX10, PAPOLA, HNRNPH3, SQLE, SLC39A14, TFPI2, PIP5K1B, WASF1, EFEMP1, PTBP3, AKAP9, MTUS1, MLLT4, PDZD2, ROCK2, KLRC1, ANP32A, ANK3, MFSD6, CD109, ATP2B2, CNST, LRRTM1, TMEM144, SRRM2, FAM83B, HOOK3, TET2, MCC, ENC1, AFF1, PDZK1, ZNF329, PLCB1, ANXA2, MSL1, TOP1, PARG, NCOA4
hsa-miR-485-3p	20/468	432/20304	2.10458	0.0026287	0.0853369	RC3H2, NEBL, EXOC8, NUP153, BST2, LATS1, PDZD2, PSAT1, NTRK3, NFIB, ANK3, MFSD6, RABGAP1L, ASTN1, GJA1, NCAM2, NFIA, HOOK3, PLCXD3, PBX2
hsa-miR-141-3p	34/468	886/20304	1.74551	0.00266369	0.0853369	RABGAP1, ZMYND11, RC3H2, ST3GAL6, PTGS2, USP33, FUS, PAPOLA, HNRNPH3, CDC25B, CAV2, CXCL12, SLC16A6, IRF6, RAB32, AMD1, NUP153, MLLT4, LATS1, TOP2A, LDHA, EHF, FGD4, SLAIN1, ABL2, USP53, NFIB, LPCAT1, RAPGEF6, NFIA, PDZD8, RRM2, HNRNPAB, TOP1
hsa-miR-432-5p	19/468	408/20304	2.11532	0.00311909	0.0933223	MAP4, CDC14B, CPT1A, PTBP3, ARHGAP32, PHLDB2, USP53, DLG5, KCNMA1, CNST, SLITRK5, SRRM2, HOOK3, ENC1, ERBB4, GAS1, RGS7BP, MME, KIAA1671
hsa-miR-3607-3p	10/468	155/20304	2.96476	0.00323642	0.0933223	RC3H2, PKN2, SNX10, ADD1, CAV2, PSMD14, LATS1, MCOLN2, SLC7A7, HOOK3
hsa-miR-377-3p	21/468	471/20304	2.02386	0.00323661	0.0933223	SLC4A7, MAP2K3, MAT2B, FRYL, NEBL, ACTA2, WASF1, NUP153, SYT11, LDHA, ARHGAP32, EDNRB, NTRK3, SDHC, MFSD6, RABGAP1L, AGAP1, SLITRK5, ENC1, PLCB1, PLCXD3
hsa-miR-125a-5p	38/468	1040/20304	1.66102	0.00352766	0.0984332	NLRP2, TNFRSF1B, RC3H2, CA12, ADD1, FUS, CCDC80, ZC3H7B, MON1B, SLC39A14, SLC16A6, CDR2L, PSMD14, EFEMP1, AMD1, MTUS1, MLLT4, SLC38A2, ROCK2, DHX9, FGD4, NTRK3, ABL2, EEF1A1, NBEAL2, PEA15, CNST, BMPER, TP53INP1, SLITRK5, SRRM2, AXIN2, TET2, PLA2G4F, MGA, SPATA13, HIST1H4C, NCOA4
hsa-miR-373-3p	13/468	239/20304	2.47915	0.00379891	0.0989338	PTGS2, NEBL, BDKRB1, OAS2, RAB32, GPR68, NUP153, CNN1, BST2, NEK10, TET2, RGS9BP, VEPH1
hsa-miR-27a-3p	127/468	4444/20304	1.33883	0.00385593	0.0989338	MAMLD1, ZMYND11, IKZF2, MAP2K3, TNC, EPHA3, MAP4, RC3H2, RASGRF1, CALCRL, FAM107B, MPPED2, FRYL, PAX2, NEBL, VDAC3, GRHL2, MECOM, SNX10, ADD1, PAPOLA, NRCAM, CCDC80, SLC7A4, ZC3H7B, DOK5, PTK6, CDC25B, MON1B, TSC2, TNNT1, MINPP1, ACTA2, GALK1, SULT1E1, PPARGC1A, MS4A6A, CPT1A, MGP, NPR3, WWC1, ARHGEF26, EXOC8, GBP1, PCDH17, PTBP3, HOXB8, SMAD9, ADORA3, INHBA, AMD1, SRSF6, KLHL31, NUP153, AIF1L, S…
hsa-let-7a-5p	81/468	2635/20304	1.41624	0.00394135	0.0989338	NADK, ZMYND11, BIRC3, IKZF2, SLC4A7, MAP4, RC3H2, ZC3H11A, ST3GAL6, PKN2, MARK2, PTGS2, ZNF532, FRYL, ACTB, FUS, PAPOLA, PITPNM3, CTSZ, MON1B, HOMER2, CAV2, ABCA2, ACTA2, CTSC, PSMD14, AMD1, NUP153, SH3TC1, MTUS1, MLLT4, LATS1, TOP2A, PDZD2, SLC38A2, SLC43A3, PSAT1, MMRN1, ANP32A, PCSK6, ABL2, LEFTY2, PHLDB2, SNX30, TM7SF2, ANK3, NR4A2, MIER3, PCDH1, ATP2B2, AGAP1, DUSP2, NBEAL2, NFIA, VCAM1, CCN…
hsa-miR-518c-5p	10/468	160/20304	2.86522	0.00405718	0.0989338	CTSC, AKAP9, MTUS1, PEA15, SRRM2, JUP, ANXA2, PLCXD3, MME, PAPSS2
hsa-miR-378a-5p	18/468	388/20304	2.10429	0.00411786	0.0989338	TNFRSF1B, SLC4A7, MAP4, PKN2, HNRNPH3, SLC39A14, SLC16A6, SOX6, MTUS1, MLLT4, PEX5, ANP32A, AP1S3, CNST, SRRM2, KRT8, MGA, KIAA1671
hsa-miR-545-3p	23/468	548/20304	1.90108	0.00443665	0.0989338	KLHL13, ZC3H11A, SLC16A6, EFEMP1, WLS, RAB32, PTBP3, MLLT4, DHX9, SHROOM3, FGD4, SFXN5, DOCK5, NFIB, UCHL1, KCNMA1, KIAA1429, TET2, ALCAM, ENC1, FOXB1, FAM110C, NCOA4
hsa-miR-520c-3p	15/468	301/20304	2.26322	0.00444328	0.0989338	DAPK2, MAT2B, MAP4, RBM3, TNNT1, EVX1, PPARGC1A, RAB32, MXI1, SDHC, NFIB, CTHRC1, FAM107A, FOXB1, PLCXD3
hsa-miR-200a-3p	26/468	646/20304	1.82298	0.0044606	0.0989338	RABGAP1, ZMYND11, RC3H2, ST3GAL6, USP33, GRHL2, FUS, PAPOLA, CDC25B, CAV2, CXCL12, SLC16A6, RAB32, NUP153, MLLT4, LATS1, LDHA, EHF, SLAIN1, ABL2, NFIB, LPCAT1, RAPGEF6, NFIA, PDZD8, RRM2
hsa-miR-616-3p	8/468	113/20304	3.2677	0.00466424	0.100864	FRYL, ACTB, TFPI2, OAS2, MLLT4, ABL2, PDZD8, AFF1
hsa-miR-5006-3p	10/468	164/20304	2.79025	0.00482546	0.101806	RAB32, PCDH17, AMD1, SLC38A2, ABL2, PHLDB2, SRRM2, TET2, ALCAM, AFF1
hsa-miR-429	36/468	1008/20304	1.61722	0.00635442	0.122323	BIRC3, RC3H2, SULT2B1, PITPNM3, CCDC80, POLE2, CHRDL1, MSLN, CAV2, CHN2, SLC16A6, TFCP2L1, RAB32, KHDRBS3, FMO5, ALOX5AP, SLC38A2, LDHA, PCSK6, CHST4, PVRL4, SLC43A1, DLG5, PARP8, TCF7L1, ANAPC1, SLC7A7, MIER3, NFIA, CTHRC1, UGT1A6, CHST11, ENC1, OVOL1, PNMA1, MME
hsa-miR-23b-3p	76/468	2493/20304	1.39722	0.0064449	0.122323	ZMYND11, SLC4A7, MAP4, RC3H2, ZC3H11A, SIDT1, ACTB, VDAC3, MECOM, PAPOLA, NRCAM, SUPT16H, PTGS1, HNRNPH3, CDKN3, CDC25B, PSMD10, RBM3, TFPI2, CAV2, HOXA6, CPVL, CXCL12, SLC16A6, CTSC, MGP, PSMD14, SRSF7, RAB32, TCP1, KDR, MTUS1, BST2, LATS1, TOP2A, SYT11, PDE6A, SLC38A2, LDHA, DHX9, FGD4, SNCA, USP53, NFIB, CIZ1, TM7SF2, CTAGE5, ANK3, GFRA1, GJA1, NCAM2, KCNMA1, PCDH1, EEF1A1, PEA15, EOMES, SRRM2…
hsa-miR-122-5p	55/468	1700/20304	1.47262	0.0066032	0.122323	ALG1, EPHA3, RC3H2, ZC3H11A, PKN2, CA12, ZNF532, FRYL, ACTB, USP33, MECOM, SNX10, FUS, PTGS1, ZC3H7B, PSMD10, MSLN, PRKAG2, FOLR1, SOX6, WASF1, SRSF7, HOXB3, SRSF6, NUP153, FLRT3, MTUS1, H19, TOP2A, EHF, DHX9, PCSK6, ABL2, USP53, DOCK5, SLC26A7, GJA1, MIER3, EEF1A1, ATP2B2, DUSP2, PEA15, CCNYL1, RBM47, TMEM144, GALNT10, SRRM2, ALCAM, AFF1, BNC2, JAKMIP2, EIF3C, FAM110C, ADARB2, ZDHHC11
hsa-miR-103a-2-5p	25/468	633/20304	1.78461	0.00661005	0.122323	NADK, RABGAP1, MAT2B, TNC, PTGS2, ACTB, PAPOLA, ZC3H7B, MYH14, HOXA6, PCDH17, PTBP3, TCP1, AKAP9, MLLT4, VTCN1, SLC38A2, ROCK2, PHLDB2, NFIB, AP1S3, DUSP2, SRRM2, MGA, MSL1
hsa-miR-498	6/468	73/20304	3.8316	0.00672803	0.122323	SLC4A7, TNC, MTHFD1L, SLC38A2, PSAT1, NCOA4
hsa-miR-137	28/468	735/20304	1.72172	0.00675163	0.122323	ZMYND11, SLC4A7, MAP4, ZC3H11A, PKN2, PTGS2, ZNF532, TXNDC16, FUS, HNRNPH3, CTSZ, SRSF7, SRSF6, AKAP9, MTUS1, PDZD2, GLIPR1, NFIB, MFSD6, RABGAP1L, NFIA, TMEM144, SLITRK5, SRRM2, TET2, ALCAM, PLCB1, NCOA4
hsa-miR-144-5p	5/468	52/20304	4.54577	0.00679647	0.122323	PTGS2, ATP13A4, STEAP4, MIER3, PBX2
hsa-miR-27a-5p	36/468	1015/20304	1.60507	0.00705646	0.122323	RALBP1, BIRC3, TNFRSF1B, MAP4, ST3GAL6, TRIB2, PTGS2, MON1B, SLC39A14, CTSC, OAS2, GBP1, TNFAIP6, RAB38, ZNF436, BST2, TOP2A, KHDRBS3, PDZD2, GLIPR1, TPM1, PHLDB2, RSPO3, RGS20, PARP8, DUSP2, VCAM1, SRRM2, CXCL10, CXCL11, SOX7, RAB1B, BDNF, ZDHHC11, MME, TLE1
hsa-miR-331-3p	21/468	505/20304	1.87838	0.00707067	0.122323	TNC, RC3H2, ACTB, ADD1, HNRNPH3, ZC3H7B, EFEMP1, TCP1, PCSK6, NFIB, MIER3, RBM47, TP53INP1, SRRM2, PLA2G4F, JUP, ZDHHC11, HIST1H4C, SLC25A29, SMG5, PBX2
hsa-miR-548h-5p	11/468	203/20304	2.46235	0.00765422	0.129821	SLC4A7, ZC3H7B, OAS2, EXOC8, TCP1, F13A1, NUP153, SLC38A2, ANP32A, RABGAP1L, PHF8
hsa-miR-548ak	9/468	150/20304	2.73847	0.00810243	0.134781	SLC4A7, PKN2, ACTB, CTSC, OAS2, F13A1, ANP32A, TP53INP1, SPATA13
hsa-miR-369-3p	25/468	646/20304	1.7461	0.00843805	0.137715	ZMYND11, MAP4, PKN2, ATXN3, SNX10, PAPOLA, HNRNPH3, WASF1, SRSF7, LATS1, SLC38A2, ROCK2, ARHGAP32, SNCA, MEGF10, NFIB, ANK3, RABGAP1L, NCAM2, AGAP1, SLITRK5, HOOK3, GNG4, ERBB4, PLCB1
hsa-miR-19b-1-5p	27/468	715/20304	1.7039	0.00863045	0.138247	MAP2K3, RAB27B, MAP4, RC3H2, ZC3H11A, PKN2, ACTB, SLC39A14, CAV2, AKAP9, MTUS1, MLLT4, LATS1, COQ3, SLC38A2, EDNRB, PEX5, PCSK6, ABL2, MIER3, NFIA, TP53INP1, PDZD8, SRRM2, ENC1, AFF1, NCOA4
hsa-miR-146a-5p	82/468	2773/20304	1.35345	0.00993235	0.156209	PROM1, TNFRSF1B, IKZF2, ALG1, COL23A1, MPPED2, PTGS2, ADD1, SULT2B1, FUS, PAPOLA, SUPT16H, KRT31, SLC7A4, APOL4, CTSZ, AVP, CDC25B, WFDC2, PCSK1N, MSLN, OCA2, TNNT1, MYH14, CAPS, EVX1, GALK1, FOLR3, TFCP2L1, EFEMP1, PCDH17, PTBP3, GPR68, HOXB8, NUP153, FAM64A, BST2, MLLT4, MED18, LATS1, CKMT2, PDE6A, MICALCL, ADAMTS7, GMPR, IMPA2, PNMT, CBLC, PVRL4, SDHC, TM7SF2, CTAGE5, TCF7L1, PCDH1, ADAMTS4, N…
hsa-miR-151a-3p	18/468	425/20304	1.90942	0.0101731	0.157138	BIRC3, ZC3H7B, SLC39A14, ARHGEF26, LATS1, NTRK3, ABL2, CENPH, UCHL1, EEF1A1, NFIA, AFF1, MGA, PRKAG1, ANXA2, TLE1, PAPSS2, SP9
hsa-miR-765	8/468	131/20304	2.78702	0.011056	0.166586	NTRK3, PHLDB2, GJA1, SRRM2, ALCAM, MGA, CCDC71, MME
hsa-miR-15b-5p	63/468	2051/20304	1.39653	0.0111699	0.166586	ZMYND11, MAP4, RC3H2, ZC3H11A, ZNF532, ACTB, NEBL, VDAC3, CDC14A, SUPT16H, MON1B, SQLE, SLC39A14, UNC5B, CPT1A, MGP, EFEMP1, TCP1, NUP153, AKAP9, MLLT4, LATS1, PDZD2, VTCN1, ARHGAP32, PSAT1, AGT, DHX9, LRRC1, FGD4, ABL2, SUSD4, NFIB, SNX30, TM7SF2, ANK3, GFRA1, PLEKHG4B, EEF1A1, DUSP2, EDA, CNST, TMEM144, TP53INP1, PDZD8, SRRM2, AXIN2, ALCAM, LPAR3, ENC1, BNC2, JUP, MGA, RAB1B, MYADM, PRKAG1, FAM…
hsa-miR-29a-3p	50/468	1565/20304	1.4465	0.0118129	0.173189	RABGAP1, SLC4A7, RAB27B, MAP4, ZC3H11A, ATXN3, TRIB2, PTGS2, CA12, ACTB, PAPOLA, HNRNPH3, SQLE, CAV2, SLC16A6, EFEMP1, TCP1, TNFAIP6, SRSF6, SH3TC1, BST2, LATS1, TOP2A, SYT11, POSTN, SLC38A2, PSAT1, ADAM19, DHX9, TPM1, SNCA, NFIB, ANK3, DUSP2, NBEAL2, NFIA, PEA15, BMPER, TP53INP1, FAM83B, HOOK3, TET2, JUP, MYADM, MME, MAML3, HIST1H4C, SLC25A29, PARG, HIST1H2BF
hsa-miR-551b-5p	9/468	160/20304	2.55597	0.0120582	0.173839	ATXN3, TFPI2, ROCK2, EHF, PEX5, ABL2, CD109, TET2, MME
hsa-miR-548a-3p	12/468	247/20304	2.19488	0.0124563	0.1743	RALBP1, BIRC3, SLC4A7, RC3H2, PTGS2, HNRNPH3, TCP1, SDHC, NFIA, TP53INP1, ENC1, PBX2
hsa-miR-143-3p	31/468	877/20304	1.59228	0.0124932	0.1743	ZMYND11, RAB27B, RC3H2, PKP2, ZC3H11A, FAM107B, PTGS2, NEBL, CCDC80, SORBS1, ABCA2, CXCL12, NPR3, PTBP3, NUP153, PDZD2, SLC38A2, ABL2, SNCA, NFIB, ANK3, AGAP1, PDZD8, SRRM2, HOOK3, TET2, MUC13, MGA, MYADM, GAS1, PBX2
hsa-miR-641	15/468	340/20304	1.98778	0.0128825	0.174601	RABGAP1, BIRC3, CA12, SUPT16H, SOX6, MXI1, AIF1L, SLC38A2, FGD4, PCSK6, GFRA1, SLITRK5, SRRM2, BNC2, PNMA1
hsa-miR-33a-5p	30/468	846/20304	1.59644	0.0133158	0.174601	MAT2B, PKN2, SUPT16H, CDC5L, HOMER2, MYH14, MAP2K6, CPT1A, WASF1, WWC1, TCP1, KHDRBS3, SYT11, SLC38A2, ROCK2, LDHA, TPM1, PCSK6, SDHC, ABL2, MFSD6, GJA1, NBEAL2, TP53INP1, TET2, ENC1, BNC2, PNMA1, GAS1, MME
hsa-miR-5699-3p	12/468	250/20304	2.16686	0.0135931	0.174601	TNC, TRIB2, FRYL, HNRNPH3, ZC3H7B, HOXB3, LDHA, PHLDB2, NFIB, DLG5, LPCAT1, CASKIN1
hsa-miR-382-5p	14/468	311/20304	2.02848	0.0136003	0.174601	ZC3H11A, NEBL, TSC2, SYT11, EDNRB, TPM1, NCAM2, KCNMA1, EEF1A1, ATP2B2, TMEM144, BDNF, SPATA13, TOP1
hsa-miR-653-5p	8/468	137/20304	2.65652	0.0141988	0.174601	ZMYND11, PTGS2, PAX2, CDC5L, HOMER2, TFPI2, INHBA, UCHL1
hsa-miR-31-3p	8/468	137/20304	2.65652	0.0141988	0.174601	PKN2, ZC3H7B, SQLE, INHBA, NUP153, PEA15, SLITRK5, RRM2
hsa-miR-29b-2-5p	21/468	540/20304	1.74851	0.0142797	0.174601	MAP2K3, RC3H2, PKN2, CDC14A, FUS, CTSC, FBRSL1, WWC1, AKAP9, SLC38A2, ABL2, NR4A2, MIER3, KIAA1429, ENC1, AFF1, MGA, MME, HNRNPAB, TOP1, NCOA4
hsa-miR-548n	12/468	252/20304	2.14858	0.0143938	0.174601	SQLE, EXOC8, TCP1, LATS1, SLC38A2, PSAT1, ANP32A, MIER3, PDZD8, SRRM2, AFF1, HNRNPAB
hsa-let-7i-3p	6/468	86/20304	3.20677	0.0145019	0.174601	PCSK1N, EFEMP1, ASS1, PSAT1, PEX5, PEA15
hsa-miR-10b-5p	43/468	1323/20304	1.4667	0.0145332	0.174601	ZMYND11, RALBP1, BIRC3, RAB27B, PTGS2, ZNF532, BDKRB1, DOK5, OCA2, GIMAP2, SLC16A6, CDR2L, CTSC, WASF1, PSMD14, GBP1, HOXB3, TNFAIP6, SRSF6, BCL11B, AKAP9, BST2, KHDRBS3, SLC38A2, SLC43A3, FGD4, ABL2, MEGF10, RSPO3, MFSD6, CTHRC1, PDZD8, CENPV, SRRM2, PLA2G4F, CHST11, BDNF, PNMA1, MME, HIST1H4C, HES5, CES1, KLRC3
hsa-miR-1263	4/468	42/20304	4.49049	0.0156311	0.185218	MTHFD1L, NFIB, TET2, PARG
hsa-miR-660-3p	16/468	382/20304	1.88302	0.0163369	0.190965	ACTB, FUS, HNRNPH3, ZC3H7B, MON1B, SQLE, WWC1, LDHA, ANP32A, NFIB, DLG5, AGAP1, CENPV, SRRM2, MSL1, SLC25A29
hsa-miR-130a-3p	51/468	1639/20304	1.40536	0.0174385	0.198963	RABGAP1, TNFRSF1B, IKZF2, MAT2B, RC3H2, ATXN3, MARK2, CA12, USP33, ADD1, CDC5L, CAV2, MAP2K6, SRSF7, IRF6, HOXB3, INHBA, NUP153, STEAP4, ASS1, TOP2A, KHDRBS3, SLC38A2, ROCK2, LDHA, ARHGAP32, MMRN1, SLAIN1, SDHC, NFIB, ANK3, DLG5, MFSD6, LPCAT1, MIER3, AGAP1, NFIA, PEA15, TP53INP1, PDZD8, SRRM2, TET2, LPAR3, RRM2, PHF8, RAB1B, LONRF3, PNMA1, GAS1, FAM110C, NCOA4
hsa-miR-372-3p	12/468	259/20304	2.08693	0.0174812	0.198963	PTGS2, BDKRB1, OAS2, GBP1, RAB32, MXI1, BST2, ARHGAP32, FGD4, NR4A2, CTHRC1, FAM110C
hsa-miR-15b-3p	10/468	200/20304	2.25738	0.0179494	0.20164	SLC4A7, ZC3H11A, PKN2, CAPN6, SULT1E1, MLLT4, LPCAT1, MIER3, PDZD8, PRKAG1
hsa-miR-579-3p	22/468	589/20304	1.67629	0.0187157	0.20392	ZC3H11A, HNRNPH3, SQLE, MINPP1, SLC16A6, TCP1, AKAP9, MTUS1, PEX5, SDHC, NFIB, RABGAP1L, LPCAT1, MCOLN2, MIER3, NFIA, TMEM144, PDZD8, SRRM2, HOOK3, ANXA2, KIAA1671
hsa-miR-30c-5p	53/468	1730/20304	1.38286	0.0202678	0.20392	ZMYND11, BIRC3, IKZF2, SLC4A7, RC3H2, SNX10, PAPOLA, PSMD10, SLC39A14, TFPI2, PRKAG2, MINPP1, PPARGC1A, CTSC, PSMD14, SRSF7, WLS, RAB32, PTBP3, INHBA, AMD1, RAB38, SRSF6, BCL11B, LATS1, SLC38A2, LDHA, ADAM19, SHROOM3, PHLDB2, NFIB, DLG5, MFSD6, GJA1, MIER3, EEF1A1, AGAP1, RAPGEF6, NFIA, CTHRC1, TP53INP1, SLITRK5, PDZD8, HOOK3, ENC1, RRM2, FOXB1, OVOL1, PNMA1, ZNF354C, SPATA13, TLE1, NCOA4
hsa-miR-548ax	10/468	204/20304	2.21058	0.0202946	0.20392	SLC4A7, TNC, FUS, NRCAM, ZC3H7B, TSC2, LATS1, ABL2, HOOK3, RRM2
hsa-miR-34b-3p	11/468	234/20304	2.11686	0.0203002	0.20392	ZC3H11A, ST3GAL6, TFPI2, MGP, PTBP3, MTUS1, NFIA, PEA15, GALNT10, TP53INP1, KIAA1671
hsa-miR-214-3p	27/468	769/20304	1.57544	0.0204634	0.20392	NADK, BIRC3, TNFRSF1B, CCDC80, POLE2, BDKRB1, CDC25B, PSMD10, MON1B, SLC39A14, CTSC, BST2, FANCD2, SNX30, TM7SF2, GJA1, UCHL1, SPC24, SRRM2, RRM2, JUP, EXO1, BAIAP2, MYADM, VEPH1, NAGA, PBX2
hsa-miR-4698	6/468	93/20304	2.94775	0.0205879	0.20392	FUS, KLHL31, SHROOM3, ANK3, PLCB1, SPATA13
hsa-miR-590-3p	38/468	1168/20304	1.46286	0.0206192	0.20392	RC3H2, ZC3H11A, PKN2, USP33, FUS, PAPOLA, SUPT16H, CDC5L, RBM3, SLC16A6, MAP2K6, OAS2, SRSF7, EXOC8, PTBP3, HOXB3, AMD1, NUP153, LATS1, SLC38A2, ROCK2, ANP32A, DOCK5, NFIB, MFSD6, EEF1A1, NFIA, RBM47, TP53INP1, TET2, AFF1, NAA16, MGA, PNMA1, GAS1, MSL1, HNRNPAB, NCOA4
hsa-miR-10a-3p	17/468	426/20304	1.7903	0.0207399	0.20392	BIRC3, MAT2B, RC3H2, SQLE, SLC39A14, TFPI2, PSMD14, SRSF6, SLAIN1, ANP32A, ABL2, NFIA, PDZD8, ENC1, GAS1, PLCB1, TOP1
hsa-miR-26b-5p	82/468	2863/20304	1.30278	0.0207648	0.20392	RABGAP1, IL20RA, SLC4A7, MAT2B, RC3H2, RASGRF1, ZC3H11A, STON1-GTF2A1L, SIDT1, PTGS2, NEBL, CDC14B, GRHL2, CDC5L, CTSZ, CDC25B, RBM3, CAV2, ASPN, GALK1, SLC16A6, RAD51AP1, OAS2, MGP, FBRSL1, NPR3, HGD, WLS, EXOC8, GBP1, RAB32, MXI1, HOXB3, INHBA, KIAA1045, NUP153, SCGB1D2, BCL11B, SLC38A2, ROCK2, KLRC1, PSAT1, ADAM19, AGT, LRRC1, LGR5, CHST4, PNMT, CBLC, ABL2, PHLDB2, RGS20, NFIB, DLG5, AP1S3, AN…
hsa-miR-877-3p	19/468	493/20304	1.72848	0.020819	0.20392	RAB27B, SIDT1, SUPT16H, CDC25B, RBM3, MLPH, AKAP9, MLLT4, SHROOM3, ANP32A, GJA1, UCHL1, MIER3, HYDIN, PEA15, RBM47, SRRM2, GATA2, KIAA1671
hsa-miR-876-3p	12/468	266/20304	2.02883	0.0210419	0.20392	TNC, ATXN3, ACTB, INHBA, AMD1, DHX9, ABL2, PHLDB2, TM7SF2, SRRM2, MYADM, MME
hsa-miR-610	2/468	10/20304	10.6306	0.0211067	0.20392	SNX10, LRRC1
hsa-miR-548q	4/468	46/20304	4.06225	0.0212171	0.20392	MARK2, MIER3, TET2, ENC1
hsa-miR-194-5p	27/468	775/20304	1.56231	0.0223297	0.208642	SLC4A7, TNC, PLA2G10, PTGS2, ZNF532, USP33, FUS, MSLN, TSC2, CAV2, CDR2L, MLPH, GBP1, TRPM6, NUP153, FLRT3, SLAIN1, PVRL4, PARP8, UCHL1, SLC7A7, TMEM144, UGT1A6, HOOK3, AXIN2, CXCL10, RRM2
hsa-miR-30a-5p	56/468	1856/20304	1.36191	0.0225239	0.208642	ZMYND11, BIRC3, IKZF2, SLC4A7, MAP2K3, RAB27B, MAP4, GRHL2, SNX10, PAPOLA, TFPI2, PRKAG2, PPARGC1A, CTSC, BIN2, NPR3, PSMD14, SRSF7, RAB32, ADORA3, INHBA, AMD1, RAB38, SRSF6, BCL11B, LATS1, SLC38A2, LDHA, ADAM19, GLIPR1, PHLDB2, NFIB, DLG5, GFRA1, LPCAT1, MIER3, EEF1A1, RAPGEF6, THEM4, NFIA, CTHRC1, TP53INP1, SLITRK5, PDZD8, TET2, RRM2, FOXB1, JUP, PGBD5, ZNF354C, GAS1, SPATA13, ZDHHC11, TLE1, TG…
hsa-miR-570-3p	6/468	95/20304	2.88122	0.0226025	0.208642	RALBP1, CAV2, AMD1, TOP2A, PSAT1, CD109
hsa-miR-608	4/468	47/20304	3.96763	0.022781	0.208642	MAP4, ACTB, GLIPR1, SNX30
hsa-miR-558	1/468	1/20304	#DIV/0!	0.0230496	0.208642	PTGS2
hsa-miR-4521	8/468	150/20304	2.41178	0.0231599	0.208642	PAPOLA, OAS2, MLLT4, LDHA, MIER3, CNST, PDZD8, CHST11
hsa-miR-330-5p	19/468	500/20304	1.70271	0.0236549	0.208642	TNC, MAP4, ZC3H11A, FAM107B, PTGS2, FUS, CDC25B, RBM3, EFEMP1, NUP153, POSTN, SLC38A2, PSAT1, DHX9, NTRK3, NBEAL2, MGA, ANXA2, PBX2
hsa-miR-10b-3p	6/468	96/20304	2.84907	0.0236579	0.208642	CA12, FBRSL1, INHBA, ROCK2, SRRM2, MME
hsa-miR-302a-3p	21/468	569/20304	1.65349	0.0238793	0.208642	BIRC3, FAM107B, SULT2B1, BDKRB1, RBM3, RAB32, MXI1, HOXB3, MTUS1, ROCK2, ARHGAP32, SLAIN1, NFIB, UCHL1, NEK10, CTHRC1, PDZD8, SRRM2, TET2, AFF1, PLD5
hsa-miR-222-3p	21/468	570/20304	1.6504	0.0242819	0.209085	BIRC3, SLC4A7, RC3H2, PKP2, ZC3H11A, SUPT16H, CAV2, SLC16A6, PTBP3, LDHA, GJA1, LPCAT1, MIER3, TP53INP1, ALDH1A1, HOOK3, TET2, CKAP2L, KCNAB3, MME, TOP1
hsa-miR-2682-5p	4/468	48/20304	3.87734	0.0244133	0.209085	MAT2B, SYT11, PEA15, NCOA4
hsa-miR-145-5p	23/468	641/20304	1.6072	0.0248635	0.210852	BIRC3, TNC, ZC3H11A, ACTB, NEBL, TFPI2, SLC16A6, MAP2K6, RAB11FIP4, POSTN, ARHGAP32, AGT, DHX9, IL1RN, SLAIN1, ABL2, NFIB, MPZL2, CKAP2L, ENC1, ERBB4, MUC1, PARG
hsa-miR-625-5p	18/468	470/20304	1.71534	0.0253854	0.213188	MAP4, ACTB, PITPNM3, WASF1, FBRSL1, MLLT4, LATS1, ANP32A, NTRK3, SFXN5, LGI2, DUSP2, NFIA, NIPAL1, TP53INP1, SRRM2, BNC2, MSL1
hsa-miR-25-5p	3/468	28/20304	5.1115	0.0260088	0.215336	LATS1, SRRM2, AFF1
hsa-let-7e-5p	57/468	1911/20304	1.34509	0.0261601	0.215336	NADK, IKZF2, SLC4A7, MAP4, RC3H2, ST3GAL6, PKN2, MARK2, PTGS2, ZNF532, FRYL, ACTB, PAPOLA, PITPNM3, HOMER2, ACTA2, CTSC, AMD1, NUP153, SH3TC1, MED18, RAB11FIP4, SYT11, PDZD2, SLC38A2, PSAT1, EHF, PCSK6, PVRL4, ABL2, PHLDB2, SNX30, TM7SF2, NR4A2, ATP2B2, AGAP1, DUSP2, NBEAL2, NFIA, VCAM1, MFI2, TP53INP1, SLITRK5, SRRM2, TET2, CKAP2L, ALCAM, KRT8, ENC1, RRM2, PHF8, MGA, EXO1, PLCB1, TLE1, KIAA1671,…
hsa-miR-5582-3p	9/468	183/20304	2.21563	0.0263881	0.215336	SLC4A7, EPHA3, CHN2, MINPP1, CPT1A, NPR3, PTBP3, TP53INP1, MGA
hsa-miR-30e-5p	47/468	1531/20304	1.38056	0.0271168	0.219215	ZMYND11, BIRC3, IKZF2, SLC4A7, MAP4, RC3H2, GRHL2, SNX10, PAPOLA, SLC39A14, TFPI2, PRKAG2, PPARGC1A, CTSC, PSMD14, SRSF7, RAB32, INHBA, AMD1, RAB38, SRSF6, BCL11B, LATS1, SLC38A2, LDHA, ADAM19, SHROOM3, PHLDB2, NFIB, DLG5, MFSD6, GFRA1, MIER3, EEF1A1, NFIA, CTHRC1, TP53INP1, SLITRK5, PDZD8, RRM2, FOXB1, OVOL1, PGBD5, ZNF354C, SPATA13, TLE1, NCOA4
hsa-miR-1277-3p	5/468	74/20304	3.09337	0.0280133	0.224366	BIRC3, MECOM, SDHC, NFIB, HNRNPAB
hsa-miR-183-5p	27/468	792/20304	1.52623	0.0283461	0.224818	RABGAP1, NLRP2, ZC3H11A, ACTB, SUPT16H, FBRSL1, EXOC8, AMD1, AKAP9, MTUS1, LATS1, ROCK2, LRRC1, LGR5, PCSK6, ABL2, PHLDB2, MIER3, ABCG1, NFIA, TP53INP1, TET2, ENC1, BDNF, GAS1, HIST1H4C, KIAA1671
hsa-miR-93-3p	25/468	721/20304	1.55186	0.0285895	0.224818	RABGAP1, MAP2K3, PKN2, ADD1, FUS, TSC2, HOMER2, CAV2, CPVL, ACTA2, SRSF6, SLC38A2, DHX9, SLAIN1, SNCA, RAPGEF6, NBEAL2, TP53INP1, SRRM2, AFF1, BNC2, MGA, GATA2, MSL1, TOP1
hsa-miR-30b-5p	49/468	1615/20304	1.36433	0.0292007	0.227555	ZMYND11, BIRC3, IKZF2, SLC4A7, RC3H2, SNX10, PAPOLA, PSMD10, SLC39A14, TFPI2, PRKAG2, MINPP1, CTSC, PSMD14, SRSF7, WLS, RAB32, INHBA, AMD1, SRSF6, BCL11B, LATS1, SLC38A2, LDHA, ADAM19, SHROOM3, PHLDB2, NFIB, DLG5, MFSD6, GJA1, MIER3, EEF1A1, AGAP1, RAPGEF6, NFIA, CTHRC1, TP53INP1, PDZD8, HOOK3, ENC1, RRM2, FOXB1, OVOL1, PNMA1, ZNF354C, SPATA13, TLE1, NCOA4
hsa-miR-146b-5p	18/468	479/20304	1.68107	0.029845	0.227871	PTGS2, USP33, ADD1, PAPOLA, CCDC80, SUPT16H, CDC25B, MYH14, PTBP3, HOXB8, NUP153, LATS1, TPM1, TP53INP1, AFF1, BAIAP2, PLEKHM1, SCARF2
hsa-miR-21-3p	42/468	1351/20304	1.39538	0.029883	0.227871	ZMYND11, BIRC3, RC3H2, ST3GAL6, MARK2, PTGS2, USP33, FUS, ZC3H7B, TSC2, GALK1, OAS2, GBP1, PTBP3, HOXB3, AMD1, TNFAIP6, RAB38, SRSF6, KDR, MTUS1, BST2, KHDRBS3, PDZD2, GLIPR1, ABL2, RGS20, NFIB, PARP8, EEF1A1, NBEAL2, VCAM1, RBM47, CENPV, CXCL10, CXCL11, ALCAM, SOX7, PNMA1, PRKAG1, ZDHHC11, MME
hsa-miR-518e-3p	2/468	12/20304	8.5065	0.0300316	0.227871	UCHL1, HIST1H4C
hsa-miR-328-3p	17/468	447/20304	1.70108	0.0309643	0.232906	TNC, MAP4, NNAT, FUS, ZC3H7B, UNC5B, FOLR1, CPXM2, ASS1, FMO5, SLC38A2, PCDH1, HYDIN, NBEAL2, PNMA1, PLCB1, SMG5
hsa-miR-548at-5p	8/468	160/20304	2.2519	0.0323314	0.239272	SLC4A7, ZC3H7B, SQLE, OAS2, TCP1, AMD1, SLC38A2, PDZD8
hsa-miR-361-3p	18/468	484/20304	1.6626	0.0325627	0.239272	NADK, TNC, ZC3H11A, ATXN3, HOXA6, UNC5B, HOXB8, HOXB3, ROCK2, LDHA, TM7SF2, DUSP2, MFI2, SRRM2, RAB1B, MYADM, GAS1, SLC25A29
hsa-miR-4511	12/468	284/20304	1.89275	0.0326406	0.239272	BIRC3, IKZF2, TNC, RC3H2, SOX6, MLLT4, LATS1, IL1RN, SDHC, LGI2, MGA, HES5
hsa-miR-96-5p	29/468	882/20304	1.47006	0.0355333	0.258288	RC3H2, ZC3H11A, PKN2, PTGS2, PAPOLA, ABCA2, TCP1, MTUS1, TOP2A, VTCN1, PSAT1, USP53, RSPO3, DOCK5, MCOLN2, NCAM2, MIER3, EEF1A1, TP53INP1, PDZD8, CENPV, SRRM2, HOOK3, ENC1, RRM2, LONRF3, ANXA2, MSL1, PBX2
hsa-miR-628-5p	17/468	456/20304	1.66543	0.0363386	0.261941	BIRC3, RC3H2, FRYL, MECOM, ADD1, CCDC80, SLC39A14, ACTA2, PTBP3, INHBA, NUP153, SLAIN1, PLEKHG4B, TP53INP1, HOOK3, AFF1, EXO1
hsa-miR-181a-5p	62/468	2151/20304	1.29731	0.0381252	0.271888	RABGAP1, ZMYND11, RALBP1, SLC4A7, RC3H2, ZC3H11A, CALCRL, PKN2, ATXN3, MARK2, PTGS2, CA12, ACTB, USP33, NEBL, FUS, NRCAM, CDC5L, HNRNPH3, CDKN3, CTSC, CPT1A, WASF1, WWC1, SRSF7, EXOC8, PCDH17, PTBP3, MTHFD1L, TCP1, AMD1, SRSF6, NUP153, AKAP9, MTUS1, LATS1, POSTN, SLC38A2, MMRN1, SHROOM3, FGD4, ANP32A, ABL2, USP53, NFIB, MFSD6, AP1S3, NR4A2, LPCAT1, UCHL1, MIER3, AGAP1, RAPGEF6, NFIA, CNST, ALDH1A…
hsa-miR-92a-3p	43/468	1414/20304	1.36264	0.0383473	0.271888	IKZF2, SLC4A7, MAT2B, MAP4, RC3H2, ZC3H11A, ATXN3, ACTB, USP33, MECOM, PAPOLA, SUPT16H, CDC5L, CTSZ, PSMD14, EXOC8, PTBP3, NUP153, AIF1L, LATS1, SLC38A2, FGD4, PEX5, SDHC, SFXN5, PHLDB2, SNX30, DLG5, AP1S3, RABGAP1L, MCOLN2, MIER3, NFIA, RBM47, PDZD8, LONRF3, GATA2, FAM110C, MSL1, HIST1H4C, KIAA1671, PAPSS2, NAGA
hsa-miR-124-3p	112/468	4168/20304	1.22397	0.0388064	0.272907	ALG1, SLC4A7, MAP2K3, CALCRL, FAM107B, MARK2, PTGS2, CA12, ACTB, NEBL, VDAC3, CDC14B, SNX10, PAPOLA, PITPNM3, SUPT16H, PTGS1, HNRNPH3, POLE2, CDKN3, BDKRB1, CDC25B, CHRDL1, RBM3, HOMER2, OCA2, SLC39A14, TFPI2, ASPN, PIP5K1B, UNC5B, MINPP1, SLC16A6, SULT1E1, CTSC, CPT1A, RAD51AP1, OAS2, WASF1, GBP1, RAB32, PTBP3, HOXB3, SMAD9, RAB38, SRSF6, ZNF436, AIF1L, BST2, MLLT4, MED18, TOP2A, FMO5, COQ3, ALD…
hsa-miR-3617-5p	4/468	56/20304	3.27946	0.0399869	0.274797	CA12, SOX6, MXI1, PNMA1
hsa-miR-1292-5p	10/468	229/20304	1.95571	0.0402343	0.274797	MAP4, MECOM, FUS, SLC39A14, NUP153, MLLT4, ANP32A, PDZD8, MSL1, PBX2
hsa-miR-15a-5p	67/468	2356/20304	1.2808	0.0403846	0.274797	ZMYND11, MAP4, RC3H2, ZC3H11A, ZNF532, FRYL, ACTB, VDAC3, CDC14A, CDC14B, SUPT16H, CDC25B, MON1B, SQLE, SLC39A14, UNC5B, CPT1A, MGP, EFEMP1, TCP1, NUP153, AKAP9, MLLT4, MED18, LATS1, PDZD2, VTCN1, ARHGAP32, PSAT1, AGT, DHX9, LRRC1, FGD4, ABL2, SUSD4, NFIB, SNX30, TM7SF2, ANK3, GFRA1, PLEKHG4B, DUSP2, EDA, CNST, TMEM144, TP53INP1, PDZD8, SRRM2, AXIN2, ALCAM, LPAR3, ENC1, OVOL1, BNC2, JUP, MGA, RAB…
hsa-miR-340-5p	29/468	893/20304	1.4505	0.0406306	0.274797	SLC4A7, HNRNPH3, HOMER2, SQLE, PRKAG2, PPARGC1A, ARHGEF26, SRSF7, EXOC8, MXI1, AMD1, SRSF6, LATS1, SLC38A2, PSAT1, FGD4, ANP32A, ABL2, NFIB, SNX30, MIER3, DUSP2, TP53INP1, PDZD8, ENC1, MGA, EXO1, GAS1, HNRNPAB
hsa-miR-140-5p	19/468	533/20304	1.59067	0.0411435	0.274797	RC3H2, ZC3H11A, ACTB, HNRNPH3, MON1B, TCP1, INHBA, NUP153, MLLT4, MICALCL, SLC38A2, SLAIN1, NFIB, PEA15, CCNYL1, TP53INP1, RRM2, ERBB4, HNRNPAB
hsa-miR-7-5p	75/468	2678/20304	1.26343	0.0414067	0.274797	BIRC3, IKZF2, SLC4A7, MAT2B, TNC, CALCRL, FAM107B, TRIB2, ACTB, TXNDC16, FUS, PAPOLA, NRCAM, SORBS1, SERPINA4, CDC25B, CHRDL1, HOMER2, SLC39A14, GIMAP2, CXCL12, UNC5B, OAS2, FBRSL1, ARHGEF26, GBP1, MXI1, TCP1, TNFAIP6, SRSF6, NUP153, AIF1L, MLLT4, ASS1, LATS1, RAB11FIP4, ALDH3B2, ALOX5AP, VTCN1, SLC38A2, ROCK2, LDHA, SLC43A3, ARHGAP32, PSAT1, ADAM19, LGR5, TPM1, IMPA2, SDHC, SNCA, DOCK5, ANK3, GF…
hsa-miR-454-3p	23/468	676/20304	1.51828	0.0415574	0.274797	MAT2B, RC3H2, ST3GAL6, ATXN3, CA12, PAPOLA, SUPT16H, CDC5L, MYH14, CAV2, CXCL12, ARHGEF26, HOXB3, SLC38A2, SLAIN1, MIER3, NFIA, CNST, TP53INP1, SRRM2, TET2, LONRF3, MSL1
hsa-miR-29b-1-5p	12/468	295/20304	1.81804	0.0416588	0.274797	RABGAP1, ZMYND11, SLC4A7, RC3H2, PKN2, CTSC, PTBP3, NUP153, MIER3, TET2, AFF1, ANXA2
hsa-miR-335-3p	16/468	430/20304	1.66058	0.0420179	0.274797	MAP4, RC3H2, CDC5L, SLC16A6, AKAP9, LATS1, TOP2A, SLC38A2, ROCK2, DHX9, FGD4, TPM1, NFIB, UCHL1, NFIA, TP53INP1
hsa-miR-937-3p	4/468	57/20304	3.21742	0.042252	0.274797	FUS, CDC25B, RAB1B, SCARF2
hsa-let-7c-5p	57/468	1970/20304	1.29934	0.0431237	0.278373	ZMYND11, BIRC3, IKZF2, SLC4A7, RC3H2, ZC3H11A, ST3GAL6, PKN2, MARK2, PTGS2, ZNF532, FRYL, ACTB, FUS, PITPNM3, HOMER2, CAV2, ACTA2, AMD1, NUP153, SH3TC1, MLLT4, LATS1, POSTN, PDZD2, SLC38A2, SLC43A3, PCSK6, ABL2, PHLDB2, SNX30, ANK3, NR4A2, MIER3, ATP2B2, AGAP1, DUSP2, NBEAL2, CCNYL1, MFI2, TP53INP1, SLITRK5, SRRM2, TET2, CKAP2L, ALCAM, ENC1, RRM2, PHF8, MGA, EXO1, PRKAG1, PLCB1, TLE1, HES5, SMG5,…
hsa-miR-142-5p	20/468	572/20304	1.55953	0.0435258	0.278887	SLC4A7, MAT2B, ZC3H11A, PKN2, FRYL, HOMER2, SQLE, MXI1, SMAD9, SRSF6, LATS1, PDZD2, SLC38A2, SHROOM3, ABL2, NFIB, EEF1A1, CD109, DUSP2, TP53INP1
hsa-miR-106b-5p	55/468	1896/20304	1.30168	0.0446887	0.284034	SLC4A7, MAT2B, RC3H2, PKN2, ATXN3, NEBL, ADD1, PAPOLA, SUPT16H, CDC5L, CTSZ, SLC39A14, HOXA6, OAS2, MXI1, HOXB3, SMAD9, SRSF6, F13A1, BCL11B, KDR, MTUS1, TOP2A, SLC38A2, ROCK2, EDNRB, SHROOM3, FGD4, SLAIN1, ABL2, RPL7, NFIB, SNX30, MPZL2, TCF7L1, SLC7A7, MIER3, EEF1A1, CD109, ATP2B2, DUSP2, NFIA, CNST, NIPAL1, RBM47, GALNT10, TP53INP1, TET2, RRM2, FOXB1, BNC2, EXO1, PNMA1, MSL1, PLEKHM1
hsa-miR-3960	1/468	2/20304	42.4501	0.0455691	0.284034	AXIN2
hsa-miR-520d-3p	1/468	2/20304	42.4501	0.0455691	0.284034	TET2
hsa-miR-339-5p	12/468	300/20304	1.78609	0.046284	0.284034	SUPT16H, SLC39A14, UNC5B, AKAP9, BST2, DHX9, EEF1A1, CNST, TP53INP1, PALM3, TGM2, PARG
hsa-miR-381-3p	5/468	85/20304	2.66654	0.0466261	0.284034	PTGS2, CDC25B, SLC39A14, SLC38A2, NAGA
hsa-miR-148a-5p	18/468	506/20304	1.58584	0.0467318	0.284034	RC3H2, PKP2, VDAC3, SNX10, OAS2, AMD1, F13A1, LATS1, ROCK2, SDHC, ABL2, FANCD2, SRRM2, HOOK3, ENC1, AFF1, SPATA13, HIST1H4C
hsa-miR-133a-3p	24/468	721/20304	1.48422	0.0467488	0.284034	NADK, FAM107B, HNRNPH3, CTSZ, SQLE, SH3TC1, AIF1L, LATS1, SLC38A2, DHX9, TPM1, IMPA2, SFXN5, SNX30, ANK3, DLG5, SLC7A7, KIAA1429, SRRM2, PDZK1, AIM1L, GAS1, ANXA2, PAPSS2
hsa-miR-375	36/468	1169/20304	1.37559	0.0473951	0.284034	ZMYND11, NLRP2, BIRC3, MAT2B, RAB27B, ATXN3, HOMER2, CTSC, FOLR1, WWC1, RAB32, GPR68, MXI1, INHBA, SRSF6, NUP153, AKAP9, H19, TOP2A, PDZD2, LRRC1, SHROOM3, GLIPR1, PHLDB2, LPCAT1, NFIA, SRRM2, TET2, CXCL10, KRT8, EXO1, BDNF, ZDHHC11, HIST1H4C, TGM2, NCOA4
hsa-miR-29a-5p	20/468	578/20304	1.54228	0.0475391	0.284034	ZC3H11A, CALCRL, MON1B, WLS, CPXM2, MTUS1, SLC38A2, EHF, NFIB, SLC43A1, MIER3, DUSP2, TP53INP1, KIAA1429, PDZD8, SRRM2, MCC, MGA, PRKAG1, TOP1
hsa-miR-941	26/468	796/20304	1.45648	0.0478415	0.284034	IL20RA, BIRC3, RC3H2, MARK2, SORBS1, SLC7A4, PSMD10, SMAD9, FAM155B, SHROOM3, DLG5, MFSD6, TCF7L1, GJA1, NR4A2, SLC7A7, AGAP1, NFIA, NIPAL1, ALDH1A1, SLITRK5, MFAP4, MCC, CES4A, FAM110C, PRAME
hsa-miR-216b-5p	12/468	302/20304	1.77362	0.0482295	0.284034	VDAC3, UNC5B, CPT1A, BCL11B, DHX9, LPCAT1, MIER3, EEF1A1, SRRM2, GNG4, PRKAG1, SMG5
hsa-miR-21-5p	43/468	1439/20304	1.33643	0.0484654	0.284034	RABGAP1, ZMYND11, BIRC3, MAP2K3, RAB27B, RC3H2, ZNF532, FUS, PAPOLA, SLC39A14, CTSC, EXOC8, PCDH17, PTBP3, AKAP9, MLLT4, LATS1, TOP2A, SLC38A2, ROCK2, ARHGAP32, ANP32A, TPM1, PCSK6, SYT14, HAPLN1, DOCK5, NFIB, SNX30, EEF1A1, RAPGEF6, SPC24, PEA15, NIPAL1, ALDH1A1, PDZD8, SRRM2, CXCL10, ENC1, MGA, ZNF354C, MUC1, NCOA4
hsa-miR-181c-3p	9/468	205/20304	1.9647	0.0486501	0.284034	TNC, PAPOLA, HNRNPH3, RAD51AP1, SLC38A2, NFIB, KCNMA1, SRRM2, TOP1
hsa-miR-452-5p	17/468	474/20304	1.59835	0.04908	0.284034	RALBP1, RC3H2, SIDT1, ZNF532, CPT1A, MXI1, INHBA, MTUS1, SYT11, FGD4, ABL2, DOCK5, MIER3, TP53INP1, NAA16, SERHL2, HIST1H2BF
hsa-miR-4484	3/468	36/20304	3.87116	0.0495828	0.284034	IKZF2, PTBP3, AFF1
hsa-miR-601	3/468	36/20304	3.87116	0.0495828	0.284034	SUPT16H, NUP153, SRRM2
hsa-miR-520f-3p	8/468	176/20304	2.03587	0.0516769	0.29208	CCDC80, CAPS, WLS, CNN1, PRKAG1, PLCXD3, MUC1, ZDHHC11
hsa-miR-185-5p	29/468	914/20304	1.41452	0.0518541	0.29208	RABGAP1, ALG1, MARK2, USP33, NEBL, PAPOLA, CTSC, SOX6, NUP153, MLLT4, POSTN, ARHGAP32, FGD4, NTRK3, FANCD2, AP1S3, GJA1, NR4A2, PCDH1, ABCG1, RBM47, ALDH1A1, SLITRK5, AFF1, RAB1B, ANXA2, MSL1, MME, SMG5
hsa-miR-29c-3p	48/468	1641/20304	1.30877	0.0520756	0.29208	RABGAP1, SLC4A7, MAP4, ZC3H11A, FAM107B, ATXN3, TRIB2, PTGS2, CA12, TXNDC16, HNRNPH3, CDC25B, HOMER2, SQLE, TFPI2, CAV2, WASF1, TFCP2L1, TCP1, INHBA, FLRT3, FAM64A, BST2, LATS1, TOP2A, POSTN, ADAM19, DHX9, TPM1, NFIB, SLC43A1, ANK3, SLC7A7, DUSP2, NFIA, PEA15, CCNYL1, BMPER, TP53INP1, HOOK3, TET2, PSG6, AIM1L, HIST1H4C, VEPH1, STK19, PARG, HIST1H2BF
hsa-miR-522-5p	81/468	2955/20304	1.23525	0.0526237	0.29208	RALBP1, NLRP2, BIRC3, MAT2B, MAP4, RC3H2, ZNF532, USP33, PAPOLA, PITPNM3, SUPT16H, SORBS1, HNRNPH3, ZC3H7B, MON1B, SQLE, MYH14, PIP5K1B, CTSC, CPT1A, RAD51AP1, WASF1, WWC1, ARHGEF26, TFCP2L1, GBP1, IRF6, PTBP3, INHBA, NUP153, AIF1L, MTUS1, MED18, LATS1, TOP2A, SLC38A2, ROCK2, LDHA, SLC43A3, PSAT1, EHF, DHX9, FGD4, GLIPR1, ANP32A, ABL2, PHLDB2, NFIB, MPZL2, DLG5, MFSD6, RABGAP1L, TCF7L1, MIER3, CD…
hsa-let-7d-5p	50/468	1722/20304	1.29946	0.0533463	0.29208	NADK, BIRC3, SLC4A7, TNC, FRYL, ACTB, GRHL2, FUS, PAPOLA, PITPNM3, HOMER2, ACTA2, GALK1, CTSC, WASF1, FBRSL1, PTBP3, NUP153, SH3TC1, ZNF436, MTUS1, RAB11FIP4, TOP2A, POSTN, PDZD2, SLC43A3, DHX9, PHLDB2, NR4A2, ATP2B2, DUSP2, NBEAL2, NFIA, NIPAL1, MFI2, CTHRC1, TP53INP1, SLITRK5, SRRM2, ALCAM, ENC1, MGA, EXO1, TLE1, MAML3, KIAA1671, VEPH1, SMG5, PBX2, PARG
hsa-miR-147a	62/468	2197/20304	1.26608	0.0540254	0.29208	KLHL13, BIRC3, RAB27B, MAP4, RC3H2, ST3GAL6, PKN2, FAM107B, ZNF532, ACTB, USP33, SNX10, TXNDC16, PAPOLA, PITPNM3, PTGS1, HNRNPH3, POLE2, CDKN3, CDC25B, RBM3, RAD51AP1, ARHGEF26, WLS, MXI1, AMD1, FAM64A, TOP2A, SLC43A3, ARHGAP32, PSAT1, DHX9, SHROOM3, TPM1, IMPA2, FANCD2, NFIB, CIZ1, MPZL2, DLG5, MFSD6, CENPH, CD109, AGAP1, RAPGEF6, SPC24, NFIA, CCNYL1, MFI2, FAM83B, HOOK3, CKAP2L, CHST11, RRM2, E…
hsa-miR-218-5p	46/468	1568/20304	1.31161	0.0542679	0.29208	RALBP1, MAP2K3, TNC, MAP4, ZC3H11A, MPPED2, ACTB, NEBL, PAPOLA, NRCAM, CCDC80, SUPT16H, SORBS1, PSMD10, UNC5B, MINPP1, ACTA2, MTHFD1L, INHBA, BCL11B, LATS1, TOP2A, SYT11, SLAIN1, SUSD4, SNX30, ANK3, RABGAP1L, GJA1, UCHL1, KCNMA1, ATP2B2, SLITRK5, PDZD8, SRRM2, HOOK3, ENC1, AFF1, CCDC71, ERBB4, PRKAG1, PLCB1, ANXA2, MSL1, HIST1H4C, NCOA4
hsa-miR-130b-5p	22/468	660/20304	1.48425	0.0545253	0.29208	RABGAP1, RC3H2, MARK2, ADD1, CDC5L, CTSZ, PIP5K1B, UNC5B, AMD1, ROCK2, LDHA, PCSK6, NFIB, GJA1, EEF1A1, TP53INP1, RRM2, BNC2, GAS1, MSL1, HES5, DCDC2B
hsa-miR-488-5p	4/468	62/20304	2.93935	0.0546406	0.29208	PSMD14, CPXM2, SLC38A2, DOCK5
hsa-miR-3615	10/468	242/20304	1.84498	0.0546598	0.29208	MAT2B, HOMER2, HOXB3, SLAIN1, ANP32A, PDPN, SRRM2, ENC1, RRM2, MSL1
hsa-miR-424-3p	9/468	210/20304	1.91535	0.0550479	0.29208	RC3H2, PTBP3, TPM1, NFIB, MIER3, TP53INP1, ENC1, BNC2, MGA
hsa-miR-181a-2-3p	23/468	698/20304	1.46712	0.0556037	0.29208	MAMLD1, MAP2K3, PKN2, FUS, SLC39A14, SRSF6, LATS1, TOP2A, MMRN1, PEX5, ABL2, PHLDB2, SNCA, MIER3, EEF1A1, NFIA, GALNT10, ALCAM, NAA16, MGA, MYADM, NAGA, NCOA4
hsa-let-7i-5p	60/468	2122/20304	1.2676	0.0558032	0.29208	NADK, BIRC3, IKZF2, SLC4A7, RC3H2, ZC3H11A, ST3GAL6, PKN2, MARK2, PTGS2, ZNF532, FRYL, ACTB, PAPOLA, PITPNM3, MON1B, HOMER2, ABCA2, UNC5B, ACTA2, CTSC, AMD1, NUP153, SH3TC1, MTUS1, LATS1, TOP2A, POSTN, PDZD2, SLC38A2, SLC43A3, PSAT1, PCSK6, ABL2, PHLDB2, SNX30, TM7SF2, ANK3, NR4A2, MIER3, ATP2B2, AGAP1, DUSP2, NBEAL2, CCNYL1, MFI2, TP53INP1, SLITRK5, SRRM2, TET2, CKAP2L, ENC1, RRM2, PHF8, MGA, PR…
hsa-miR-362-5p	11/468	276/20304	1.77757	0.0559616	0.29208	TNC, RC3H2, ZC3H11A, PKN2, USP33, MLLT4, ARHGAP32, PEX5, NFIA, PLD5, PAPSS2
hsa-miR-1825	9/468	211/20304	1.90578	0.05639	0.29208	RABGAP1, MAP4, SNX10, TCP1, SRSF6, SLC38A2, AP1S3, MIER3, TET2
hsa-miR-490-3p	9/468	211/20304	1.90578	0.05639	0.29208	RALBP1, MAP2K3, MAT2B, ACTB, SQLE, WWC1, SMAD9, SRRM2, RAB1B
hsa-miR-216a-5p	11/468	278/20304	1.76408	0.0583161	0.300259	USP33, NEBL, CTSC, BCL11B, AKAP9, BST2, NFIB, GJA1, RRM2, NAA16, PRKAG1
hsa-miR-664a-5p	9/468	213/20304	1.88692	0.0591374	0.302026	ZC3H11A, KRT31, UNC5B, OAS2, SH3TC1, UCHL1, NBEAL2, TP53INP1, MGA
hsa-miR-548j-5p	16/468	451/20304	1.5787	0.059495	0.302026	SLC4A7, RC3H2, PKN2, ACTB, ZC3H7B, CTSC, OAS2, TCP1, F13A1, SLC38A2, ANP32A, RABGAP1L, MIER3, TP53INP1, PHF8, SPATA13
hsa-miR-550a-5p	10/468	246/20304	1.81318	0.0597068	0.302026	ZC3H11A, PKN2, MTHFD1L, NUP153, ABL2, NFIA, BNC2, GATA2, ZDHHC11, MME
hsa-miR-4708-3p	3/468	39/20304	3.54793	0.0603791	0.303651	PTGS2, HOMER2, GALNT10
hsa-miR-365a-3p	19/468	560/20304	1.50916	0.0612936	0.305926	ZMYND11, PKN2, MARK2, PAPOLA, SUPT16H, CTSZ, PIP5K1B, ACTA2, PTBP3, AMD1, SLC43A3, EHF, NFIB, MCOLN2, TDRD9, RAPGEF6, NFIA, PDZD8, HIST1H4C
hsa-miR-1267	5/468	92/20304	2.4511	0.0615388	0.305926	SLC38A2, LDHA, ABL2, UCHL1, NFIA
hsa-miR-520d-5p	4/468	65/20304	2.7944	0.0629164	0.310987	SLC4A7, FUS, TPM1, CD109
hsa-miR-3127-5p	10/468	249/20304	1.7902	0.063685	0.311993	TNC, RC3H2, ACTB, ADD1, SUPT16H, TM7SF2, LPCAT1, PDZD8, SRRM2, PBX2
hsa-miR-130b-3p	31/468	1009/20304	1.36781	0.0640538	0.311993	IKZF2, RC3H2, ATXN3, CA12, USP33, CDC5L, CAV2, ARHGEF26, SRSF7, HOXB3, INHBA, STEAP4, TOP2A, ROCK2, LDHA, ARHGAP32, SLAIN1, NFIB, DLG5, MIER3, RAPGEF6, NFIA, TP53INP1, PDZD8, SRRM2, FAM83B, TET2, RAB1B, LONRF3, GAS1, FAM110C
hsa-miR-509-3p	3/468	40/20304	3.4519	0.0642021	0.311993	CDKN3, LATS1, NTRK3
hsa-miR-4429	11/468	284/20304	1.72478	0.0657697	0.313124	NADK, ZMYND11, FUS, WLS, BCL11B, LATS1, TOP2A, PHLDB2, NBEAL2, SRRM2, HNRNPAB
hsa-miR-3177-5p	5/468	94/20304	2.39587	0.0662412	0.313124	NADK, IKZF2, PSMD10, TP53INP1, TET2
hsa-miR-1304-3p	10/468	251/20304	1.7752	0.0664299	0.313124	MAP4, ADD1, MTHFD1L, SRSF6, LDHA, ABL2, DLG5, GALNT10, TP53INP1, SRRM2
hsa-miR-324-5p	13/468	353/20304	1.63826	0.0665601	0.313124	RAB27B, PKN2, MPPED2, ACTB, NTRK3, SDHC, CIZ1, MIER3, PDZD8, RRM2, BNC2, PNMA1, NCOA4
hsa-miR-2277-5p	1/468	3/20304	21.2213	0.0675706	0.313124	ACTB
hsa-miR-4504	1/468	3/20304	21.2213	0.0675706	0.313124	SLC16A6
hsa-miR-208a-3p	1/468	3/20304	21.2213	0.0675706	0.313124	SOX6
hsa-miR-504-5p	9/468	219/20304	1.83251	0.067889	0.313124	PKN2, NEBL, ARHGAP32, TPM1, SNCA, TP53INP1, SRRM2, MGA, NAGA
hsa-miR-885-5p	7/468	155/20304	2.01983	0.0679934	0.313124	RABGAP1, MPPED2, PDZD2, SLC38A2, NFIB, MIER3, TET2
hsa-miR-379-3p	3/468	41/20304	3.3609	0.068134	0.313124	MGP, LRRC1, PHLDB2
hsa-miR-425-5p	28/468	902/20304	1.38059	0.0685423	0.313124	MAP2K3, TNC, ACTB, NEBL, DFNB31, SORBS1, HNRNPH3, CDC25B, PSMD10, EFEMP1, WLS, PTBP3, MTUS1, SLC38A2, LDHA, ANP32A, ABL2, SNCA, ANK3, GFRA1, CNST, SRRM2, HOOK3, ALCAM, MGA, PNMA1, ERBB4, PLCB1
hsa-miR-1281	4/468	67/20304	2.70533	0.0687787	0.313124	RABGAP1, RAB11FIP4, TPM1, PVRL4
hsa-miR-1301-3p	23/468	716/20304	1.42768	0.0693882	0.314245	DNAH9, PAPOLA, TCP1, SRSF6, MTUS1, RAB11FIP4, PDZD2, LDHA, AGT, ANP32A, NFIB, CIZ1, DLG5, HYDIN, RAPGEF6, NBEAL2, SLITRK5, SRRM2, TET2, ENC1, AFF1, RAB1B, JAKMIP2
hsa-miR-3944-5p	2/468	19/20304	5.0026	0.0700397	0.315543	ADAMTS4, RAB1B
hsa-miR-188-5p	10/468	255/20304	1.74586	0.0721438	0.3219	MAT2B, TRIB2, CTSZ, SLC39A14, SRSF7, WNK4, SLC43A3, ABL2, BAIAP2, MSL1
hsa-miR-186-5p	41/468	1407/20304	1.29827	0.072195	0.3219	ZMYND11, RALBP1, SLC4A7, TNC, MAP4, RC3H2, PKN2, FAM107B, PAX2, CAV2, UNC5B, ACTA2, OAS2, PSMD14, EXOC8, PTBP3, HOXB8, HOXB3, TCP1, AMD1, SRSF6, AKAP9, LATS1, SYT11, ALOX5AP, SLC38A2, PSAT1, EHF, ANP32A, ABL2, UCHL1, MIER3, DUSP2, TP53INP1, KIAA1429, RRM2, NAA16, MGA, MYADM, MSL1, MME
hsa-miR-103a-3p	80/468	2971/20304	1.20848	0.0745178	0.327672	NADK, RABGAP1, ZMYND11, TNFRSF1B, MAT2B, MAP4, RC3H2, PKP2, ZC3H11A, ST3GAL6, FRYL, ACTB, CAPN6, CDC14A, ADD1, HNRNPH3, ZC3H7B, POLE2, CDKN3, MON1B, SQLE, TFPI2, SLC16A6, CDR2L, SULT1E1, RAD51AP1, MGP, WLS, PTBP3, TCP1, SH3TC1, FLRT3, AKAP9, STEAP4, FAM64A, MLLT4, LATS1, RAB11FIP4, TOP2A, KHDRBS3, ARHGAP32, PSAT1, DHX9, MMRN1, FGD4, LGR5, SLAIN1, PCSK6, ABL2, SFXN5, FANCD2, NFIB, CIZ1, TM7SF2, AN…
hsa-miR-33b-5p	16/468	466/20304	1.52489	0.0746782	0.327672	MAT2B, CDC5L, HOMER2, MYH14, EFEMP1, TCP1, SYT11, LDHA, TPM1, ANK3, MFSD6, CABYR, NBEAL2, TP53INP1, TET2, BNC2
hsa-miR-497-5p	45/468	1568/20304	1.27916	0.0748177	0.327672	DNAH9, IKZF2, SLC4A7, TNC, ZC3H11A, FRYL, ACTB, CDC14A, SUPT16H, CDC25B, SQLE, SLC39A14, CTSC, EFEMP1, WLS, PTBP3, TCP1, CPXM2, STEAP4, MLLT4, LATS1, PDZD2, VTCN1, ROCK2, ARHGAP32, PSAT1, AGT, NTRK3, FHAD1, ABL2, TM7SF2, ANK3, GJA1, SPC24, RBM47, TP53INP1, PDZD8, SRRM2, ENC1, RAB1B, MYADM, RGS7BP, MSL1, SLC25A29, TOP1
hsa-let-7a-3p	13/468	360/20304	1.60463	0.0750047	0.327672	PTGS2, FUS, ZC3H7B, RBM3, PTBP3, NUP153, SLC38A2, MMRN1, TPM1, PCDH1, NFIA, RBM47, SRRM2
hsa-miR-199a-3p	22/468	687/20304	1.42199	0.0764033	0.3316	RABGAP1, SLC4A7, FAM107B, MARK2, PTGS2, SUPT16H, CAV2, WASF1, EFEMP1, PTBP3, MTHFD1L, MLLT4, SLC38A2, PSAT1, NFIA, RBM47, SRRM2, MGA, LONRF3, TLE1, HNRNPAB, NCOA4
hsa-miR-662	2/468	20/20304	4.72471	0.0766706	0.3316	HNRNPH3, EEF1A1
hsa-miR-647	8/468	192/20304	1.85745	0.0772474	0.332433	MAP4, ZC3H11A, SUPT16H, DOK5, ARHGEF26, PVRL4, NFIB, CIZ1
hsa-miR-3194-5p	6/468	129/20304	2.08129	0.0782763	0.333269	ACTB, AGAP1, DUSP2, AFF1, MGA, MSL1
hsa-miR-766-3p	31/468	1030/20304	1.33757	0.0788376	0.333269	BIRC3, MAT2B, TNC, MAP4, RC3H2, PAPOLA, CDC5L, HNRNPH3, TNNT1, TFPI2, SLC16A6, SRSF6, PSAT1, DHX9, TM7SF2, CENPH, KCNMA1, AGAP1, RAPGEF6, CNST, SRRM2, HOOK3, ALCAM, MGA, PNMA1, ZNF354C, MYADM, SLC25A29, TOP1, PBX2, STK19
hsa-miR-139-3p	5/468	99/20304	2.26783	0.0788469	0.333269	MAP2K3, MAP4, PSMD14, TP53INP1, PIWIL2
hsa-miR-505-5p	15/468	434/20304	1.53442	0.0789828	0.333269	TNC, MAP4, ACTB, CTSZ, HOMER2, CTSC, OAS2, TOP2A, PHLDB2, ATP2B2, MFI2, SRRM2, MYADM, MME, PAPSS2
hsa-miR-218-1-3p	7/468	161/20304	1.94056	0.0796036	0.334258	ABCA2, LATS1, SLC38A2, PVRL4, ASTN1, GJA1, BNC2
hsa-miR-1283	3/468	44/20304	3.11451	0.0805617	0.336647	PAPOLA, SLC39A14, KIAA1429
hsa-miR-301a-3p	34/468	1149/20304	1.31533	0.0814342	0.337802	RABGAP1, IKZF2, RC3H2, ATXN3, CA12, USP33, SUPT16H, CDC5L, CAV2, ARHGEF26, SRSF7, IRF6, PTBP3, HOXB3, INHBA, NUP153, STEAP4, TOP2A, SLC38A2, ROCK2, LDHA, SLAIN1, NFIB, DLG5, MIER3, NFIA, TP53INP1, PDZD8, SRRM2, TET2, RAB1B, LONRF3, GAS1, FAM110C
hsa-miR-136-5p	8/468	195/20304	1.82741	0.0827569	0.337802	TNC, MAP4, HNRNPH3, TCP1, PSAT1, ABL2, MYADM, HNRNPAB
hsa-miR-493-5p	6/468	131/20304	2.04769	0.0828773	0.337802	CTSC, SLC38A2, MIER3, GAS1, RANBP17, HIST1H2BF
hsa-miR-365b-5p	2/468	21/20304	4.47555	0.0834901	0.337802	ACTB, GAS1
hsa-miR-34b-5p	14/468	402/20304	1.5456	0.0834996	0.337802	ZMYND11, SLC4A7, ZC3H11A, TRIB2, TFPI2, HOXB8, INHBA, TOP2A, POSTN, HAPLN1, CHRNA6, UCHL1, NFIA, ANXA2
hsa-miR-100-5p	14/468	402/20304	1.5456	0.0834996	0.337802	MAP4, TRIB2, SLC16A6, NPR3, FAM64A, ADAM19, PHLDB2, CENPH, ANAPC1, NFIA, SLITRK5, MGA, RGS9BP, HIST1H4C
hsa-miR-324-3p	15/468	438/20304	1.51959	0.0837928	0.337802	FUS, SUPT16H, ALDH3B2, SLC38A2, SHROOM3, PEX5, CIZ1, LPCAT1, EEF1A1, RAPGEF6, TP53INP1, KIAA1429, CENPV, SRRM2, KIAA1671
hsa-miR-548k	11/468	297/20304	1.64528	0.0839622	0.337802	PKN2, ACTB, CTSC, OAS2, EXOC8, TCP1, TOP2A, SLC38A2, ANP32A, MIER3, SPATA13
hsa-miR-193b-3p	33/468	1116/20304	1.31359	0.0857029	0.3423	RABGAP1, RALBP1, TNFRSF1B, MAP4, ZC3H11A, MARK2, KRT31, POLE2, MON1B, GIMAP2, SLC16A6, EFEMP1, SRSF6, BCL11B, LATS1, TOP2A, FMO5, FGD4, SFXN5, FANCD2, TM7SF2, GFRA1, LPCAT1, UCHL1, MIER3, NBEAL2, RBM47, PDZD8, CKAP2L, RRM2, EXO1, GAS1, NAGA
hsa-let-7g-5p	59/468	2144/20304	1.22812	0.0858717	0.3423	NADK, BIRC3, IKZF2, SLC4A7, RC3H2, ZC3H11A, ST3GAL6, PKN2, MARK2, PTGS2, ZNF532, FRYL, ACTB, PAPOLA, PITPNM3, MON1B, HOMER2, ABCA2, ACTA2, CTSC, AMD1, NUP153, SH3TC1, MTUS1, LATS1, TOP2A, POSTN, PDZD2, SLC38A2, SLC43A3, PSAT1, PCSK6, ABL2, PHLDB2, SNX30, TM7SF2, ANK3, NR4A2, MIER3, ATP2B2, AGAP1, DUSP2, NBEAL2, VCAM1, CCNYL1, MFI2, TP53INP1, SLITRK5, SRRM2, TET2, CKAP2L, ENC1, RRM2, MGA, PRKAG1, …
hsa-miR-3179	14/468	405/20304	1.5335	0.0873927	0.345868	MAP4, ZC3H11A, PAPOLA, SUPT16H, SLC39A14, UNC5B, OAS2, TOP2A, PNMT, SFXN5, MCOLN2, TP53INP1, SRRM2, ENC1
hsa-miR-25-3p	35/468	1196/20304	1.30017	0.0875665	0.345868	IKZF2, MPPED2, ATXN3, ACTB, USP33, NRCAM, PTBP3, AMD1, BCL11B, LATS1, SLC38A2, ROCK2, FGD4, ABL2, NFIB, SNX30, DLG5, AP1S3, MCOLN2, MIER3, RAPGEF6, RBM47, PDZD8, SRRM2, AXIN2, TET2, LONRF3, GATA2, ANXA2, FAM110C, MSL1, KIAA1671, PAPSS2, NAGA, PLEKHM1
hsa-miR-589-5p	14/468	406/20304	1.52951	0.0887155	0.348606	PKN2, FAM107B, ADD1, SUPT16H, CDC25B, OAS2, MLLT4, LATS1, TP53INP1, TET2, AFF1, RAB1B, PLEKHM1, SCARF2
hsa-miR-3177-3p	1/468	4/20304	14.1442	0.0890659	0.348606	RBM3
hsa-miR-27b-3p	58/468	2111/20304	1.22534	0.0900272	0.349605	ZMYND11, TNC, EPHA3, RC3H2, RASGRF1, FAM107B, FRYL, NEBL, VDAC3, SNX10, ADD1, NRCAM, CDC25B, MON1B, MINPP1, ACTA2, PPARGC1A, WWC1, PSMD14, PCDH17, PTBP3, HOXB8, SMAD9, AMD1, SRSF6, NUP153, MLLT4, TOP2A, ROCK2, ARHGAP32, EDNRB, PEX5, IMPA2, ABL2, SFXN5, SNCA, NFIB, LPCAT1, MIER3, KCNMA1, AGAP1, ABCG1, RBM47, GALNT10, KIAA1429, PDZD8, SRRM2, HOOK3, ALCAM, ENC1, RRM2, MGA, PNMA1, GATA2, PRKAG1, SPAT…
hsa-miR-500a-5p	11/468	301/20304	1.62226	0.0901295	0.349605	ZMYND11, TNC, PTBP3, MLLT4, LDHA, ABL2, PHLDB2, SNCA, TP53INP1, SRRM2, PLD5
hsa-miR-1914-3p	10/468	267/20304	1.66332	0.0910945	0.351771	MAP4, ACTB, HOXB8, SRSF6, PSAT1, CIZ1, MFI2, SRRM2, KRT8, MSL1
hsa-miR-23a-3p	48/468	1716/20304	1.24479	0.0932588	0.358528	ZMYND11, SLC4A7, MAP4, RC3H2, ZC3H11A, FAM107B, MECOM, PAPOLA, SUPT16H, PTGS1, TFPI2, CPVL, CXCL12, SLC16A6, MGP, EXOC8, RAB32, PTBP3, TCP1, SRSF6, KDR, MTUS1, LATS1, TOP2A, SYT11, SLC38A2, DHX9, FGD4, SNCA, USP53, NFIB, CIZ1, CTAGE5, ANK3, GJA1, NCAM2, KCNMA1, PCDH1, SRRM2, HOOK3, TET2, BNC2, MGA, PNMA1, ERBB4, ANXA2, SPATA13, NCOA4
hsa-miR-582-3p	13/468	374/20304	1.54129	0.0938942	0.359374	MAP4, RC3H2, PTBP3, HOXB3, SRSF6, ASS1, SLC38A2, SDHC, ABL2, MIER3, PDZD8, PNMA1, MSL1
hsa-miR-676-3p	9/468	235/20304	1.70131	0.095013	0.362054	TNC, FRYL, FUS, SQLE, UNC5B, HOXB3, AP1S3, MIER3, SLITRK5
hsa-miR-214-5p	5/468	105/20304	2.13121	0.0955433	0.362478	MAP4, FUS, EFEMP1, PHLDB2, BAIAP2
hsa-miR-3611	7/468	169/20304	1.84406	0.0967616	0.365063	ZC3H11A, PTGS2, ACTB, RSPO3, GALNT10, SRRM2, ZNF329
hsa-miR-149-5p	22/468	708/20304	1.37696	0.0970688	0.365063	MAT2B, FUS, SUPT16H, SLC39A14, TFPI2, SRSF7, SRSF6, SLC38A2, ROCK2, ARHGAP32, ANP32A, PVRL4, RABGAP1L, GJA1, PCDH1, RBM47, SRRM2, CKAP2L, ALCAM, EIF3C, TOP1, SMG5
hsa-let-7a-2-3p	2/468	23/20304	4.04911	0.0976469	0.365647	EFEMP1, TP53INP1
hsa-miR-153-3p	17/468	523/20304	1.43992	0.0989184	0.36768	ZMYND11, TNC, PKN2, NEBL, NRCAM, INHBA, LATS1, PDZD2, LDHA, SNCA, NFIB, ANK3, NFIA, NEK10, TET2, SPATA13, RGS7BP
hsa-miR-664a-3p	15/468	450/20304	1.47676	0.0993337	0.36768	USP33, SQLE, OAS2, AKAP9, ARHGAP32, DHX9, ANP32A, RABGAP1L, NFIA, TP53INP1, SRRM2, TET2, ENC1, GAS1, MAML3
hsa-miR-99a-5p	11/468	307/20304	1.58888	0.0998846	0.36768	TRIB2, SLC16A6, RAB38, FAM64A, SDHC, PHLDB2, DLG5, PDZD8, MGA, RGS9BP, HIST1H4C
hsa-miR-939-5p	18/468	561/20304	1.42117	0.10016	0.36768	RALBP1, MAP4, RC3H2, HOXA6, ARHGEF26, HOXB8, ALDH3B2, ARHGAP32, DHX9, PVRL4, CASKIN1, SRRM2, TET2, KRT8, ENC1, JUP, RAB1B, SMG5
hsa-miR-942-5p	22/468	712/20304	1.36869	0.101379	0.36768	RC3H2, PKP2, FAM107B, USP33, SLC39A14, MINPP1, RAD51AP1, SRSF7, HOXB3, MTHFD1L, AMD1, BCL11B, MLLT4, TOP2A, ANP32A, PCSK6, SRRM2, FAM83B, HOOK3, MGA, MSL1, HNRNPAB
hsa-miR-181d-5p	24/468	788/20304	1.34934	0.101465	0.36768	SLC4A7, ZC3H11A, CALCRL, PKN2, USP33, HNRNPH3, SLC16A6, CTSC, RAD51AP1, WASF1, SRSF7, SRSF6, LATS1, POSTN, ANP32A, TPM1, AP1S3, LPCAT1, AGAP1, NFIA, TP53INP1, FOXB1, MGA, MME
hsa-miR-1277-5p	11/468	308/20304	1.58345	0.101569	0.36768	PKN2, ATXN3, RBM3, NUP153, PSAT1, SLAIN1, RRM2, AFF1, BDNF, MYADM, SPATA13
hsa-miR-2355-3p	10/468	273/20304	1.62487	0.10159	0.36768	RC3H2, USP33, ABCA2, LATS1, FGD4, AP1S3, UCHL1, CNST, BNC2, KIAA1671
hsa-miR-556-3p	4/468	77/20304	2.33368	0.102051	0.36781	SLC39A14, DHX9, PHLDB2, ADAMTS4
hsa-miR-3199	6/468	139/20304	1.92386	0.102741	0.368759	ACTB, LATS1, SNX30, NFIA, SRRM2, GATA2
hsa-let-7f-5p	59/468	2174/20304	1.20865	0.104037	0.371866	NADK, BIRC3, IKZF2, SLC4A7, RC3H2, ZC3H11A, ST3GAL6, PKN2, MARK2, PTGS2, ZNF532, FRYL, ACTB, PAPOLA, PITPNM3, MON1B, HOMER2, ABCA2, ACTA2, CTSC, AMD1, NUP153, SH3TC1, LATS1, TOP2A, PDZD2, SLC38A2, SLC43A3, PSAT1, PCSK6, ABL2, PHLDB2, SNX30, TM7SF2, ANK3, NR4A2, MIER3, ATP2B2, AGAP1, DUSP2, NBEAL2, VCAM1, CCNYL1, MFI2, TP53INP1, SLITRK5, SRRM2, TET2, CKAP2L, ALCAM, ENC1, RRM2, PHF8, MGA, PRKAG1, P…
hsa-miR-3691-5p	5/468	108/20304	2.06891	0.104514	0.372034	MAP4, SLC38A2, ABL2, DLG5, MGA
hsa-miR-181b-5p	33/468	1140/20304	1.28347	0.105625	0.372066	RABGAP1, RALBP1, SLC4A7, ZC3H11A, CALCRL, PKN2, MARK2, USP33, HNRNPH3, CDKN3, SLC16A6, CTSC, RAD51AP1, WASF1, SRSF7, EXOC8, PTBP3, TCP1, SRSF6, LATS1, POSTN, ANP32A, TPM1, AP1S3, LPCAT1, AGAP1, NFIA, GALNT10, TP53INP1, FOXB1, MGA, PNMA1, MME
hsa-let-7d-3p	4/468	78/20304	2.30204	0.105724	0.372066	PSMD10, EXOC8, SLC38A2, TMEM144
hsa-miR-320b	23/468	754/20304	1.35079	0.105813	0.372066	NADK, ZMYND11, RC3H2, CA12, USP33, CAPN6, FUS, PAPOLA, CXCL12, SULT1E1, WLS, FLRT3, BCL11B, LATS1, TOP2A, SLC38A2, PHLDB2, NFIB, DLG5, MIER3, NBEAL2, SRRM2, HNRNPAB
hsa-miR-32-5p	30/468	1024/20304	1.29832	0.106454	0.372805	IKZF2, SLC4A7, ZC3H11A, ATXN3, USP33, MECOM, PAPOLA, SUPT16H, CXCL12, WASF1, PSMD14, PTBP3, AMD1, KLHL31, NUP153, LATS1, SLC38A2, LDHA, PHLDB2, NFIB, AP1S3, MCOLN2, MIER3, NFIA, RBM47, PDZD8, SRRM2, LONRF3, FAM110C, PAPSS2
hsa-miR-378a-3p	28/468	948/20304	1.3084	0.107936	0.376471	ZC3H11A, PAPOLA, SUPT16H, CXCL12, WLS, AMD1, NUP153, ZNF436, STEAP4, ROCK2, LDHA, ARHGAP32, ABL2, NFIB, GFRA1, LPCAT1, RBM47, GALNT10, PDZD8, SRRM2, EXO1, RAB1B, MYADM, PLD5, ZNF329, MSL1, NAGA, SMG5
hsa-miR-185-3p	17/468	531/20304	1.41692	0.109308	0.379049	FRYL, FUS, PAPOLA, TSC2, ACTA2, NUP153, TOP2A, PVRL4, NFIB, RABGAP1L, GALNT10, SRRM2, MYADM, MSL1, KIAA1671, NAGA, C15orf59
hsa-miR-3912-3p	1/468	5/20304	10.6101	0.110067	0.379049	ACTB
hsa-miR-5001-3p	1/468	5/20304	10.6101	0.110067	0.379049	DUSP2
hsa-miR-200a-5p	7/468	175/20304	1.77759	0.110866	0.379049	BIRC3, RC3H2, USP33, HNRNPH3, ABL2, ANK3, SLITRK5
hsa-miR-4517	7/468	175/20304	1.77759	0.110866	0.379049	BIRC3, PKN2, NFIB, RABGAP1L, CNST, ALDH1A1, ZNF783
hsa-miR-217	9/468	244/20304	1.6354	0.112688	0.382256	ZMYND11, CDC14A, MYH14, MLLT4, SLC38A2, PEX5, NR4A2, MIER3, MSL1
hsa-miR-199b-3p	10/468	279/20304	1.58814	0.112761	0.382256	RABGAP1, PTGS2, SUPT16H, EFEMP1, MTHFD1L, MLLT4, SLC38A2, RBM47, LONRF3, TLE1
hsa-miR-502-3p	14/468	423/20304	1.46466	0.11313	0.382256	CDC14B, HNRNPH3, CTSC, TFCP2L1, LATS1, SLC38A2, LDHA, PCSK6, NFIB, RAPGEF6, TP53INP1, KIAA1671, HES5, SMG5
hsa-miR-548d-3p	15/468	462/20304	1.43623	0.116548	0.392271	MAP4, TRIB2, ACTB, FUS, PAPOLA, PTBP3, INHBA, AMD1, KLHL31, DHX9, PEX5, ANAPC1, AGAP1, NFIA, SMG5
hsa-miR-299-5p	4/468	81/20304	2.2121	0.117093	0.39258	HNRNPH3, CDC25B, CPXM2, ANXA2
hsa-miR-150-5p	7/468	178/20304	1.74614	0.118306	0.395116	CA12, CTSZ, IRF6, MXI1, BST2, DLG5, TP53INP1
hsa-miR-545-5p	10/468	283/20304	1.56455	0.120579	0.397955	RC3H2, CALCRL, CAV2, PTBP3, AKAP9, NFIA, TP53INP1, PDZD8, ENC1, PLCB1
hsa-miR-138-1-3p	4/468	82/20304	2.18359	0.120997	0.397955	SLC4A7, FAM107B, ACTB, SRRM2
hsa-miR-671-3p	4/468	82/20304	2.18359	0.120997	0.397955	RASGRF1, ADAMTS7, TP53INP1, HIST1H4C
hsa-miR-507	4/468	82/20304	2.18359	0.120997	0.397955	CTSC, GLIPR1, TPM1, SRRM2
hsa-miR-30e-3p	30/468	1040/20304	1.27667	0.122221	0.400316	RABGAP1, ZMYND11, SLC4A7, RC3H2, ZC3H11A, FAM107B, MARK2, PTGS2, SUPT16H, CDC5L, HNRNPH3, EXOC8, PCDH17, PTBP3, HOXB8, AKAP9, POSTN, SLC38A2, PSAT1, EHF, ANP32A, AGAP1, NFIA, NIPAL1, TP53INP1, PDZD8, SRRM2, TET2, MGA, GAS1
hsa-let-7f-1-3p	8/468	214/20304	1.65718	0.122847	0.400316	PTGS2, FUS, PTBP3, SLC38A2, SLC43A3, TPM1, NFIA, RBM47
hsa-miR-652-5p	5/468	114/20304	1.95436	0.123642	0.400316	ZMYND11, RC3H2, SRSF7, SRSF6, SLAIN1
hsa-miR-518a-5p	5/468	114/20304	1.95436	0.123642	0.400316	SLC39A14, RABGAP1L, SRRM2, RRM2, C15orf59
hsa-miR-221-3p	25/468	847/20304	1.30536	0.124029	0.400316	BIRC3, RC3H2, ZC3H11A, ACTB, SUPT16H, HNRNPH3, ZC3H7B, RBM3, CAV2, LDHA, MMRN1, ABL2, SNCA, NFIB, MPZL2, ANK3, GJA1, MIER3, ALDH1A1, HOOK3, TET2, KCNAB3, ENC1, ERBB4, MME
hsa-miR-1270	8/468	215/20304	1.64909	0.1252	0.402596	BIRC3, MYH14, CTSC, BST2, ABL2, RABGAP1L, SRRM2, HIST1H2BF
hsa-miR-22-3p	50/468	1843/20304	1.2037	0.127684	0.409062	IKZF2, TNC, MAP4, RC3H2, ZC3H11A, TRIB2, SIDT1, FRYL, NEBL, SNX10, FUS, PAPOLA, NRCAM, ZC3H7B, CDC25B, PSMD10, RBM3, SQLE, SLC39A14, MYH14, ABCA2, CDR2L, CTSC, CPT1A, SRSF7, NUP153, AKAP9, KDR, MTUS1, ASS1, LRRC1, SORD, ANP32A, PCSK6, SDHC, ABL2, DOCK5, GFRA1, PCDH1, TP53INP1, SRRM2, KRT8, MCC, PHF8, BDNF, ERBB4, PLCXD3, SLC25A29, VEPH1, PBX2
hsa-miR-1180-3p	7/468	182/20304	1.70588	0.128618	0.410533	SLC4A7, FAM107B, SUPT16H, SDHC, TM7SF2, ANK3, SRRM2
hsa-miR-548b-5p	5/468	116/20304	1.91897	0.130356	0.41455	OAS2, F13A1, ANP32A, RABGAP1L, MIER3
hsa-miR-19a-5p	18/468	585/20304	1.35933	0.132258	0.417975	RAB27B, PKN2, ACTB, SLC39A14, CAV2, MTUS1, MLLT4, LATS1, COQ3, SLC38A2, EDNRB, PEX5, PCSK6, MIER3, PDZD8, SRRM2, ENC1, AFF1
hsa-miR-624-3p	8/468	218/20304	1.62528	0.132399	0.417975	SLC4A7, SUPT16H, SLC38A2, FANCD2, CABYR, MIER3, NFIA, SRRM2
hsa-miR-138-2-3p	3/468	55/20304	2.45428	0.133334	0.418905	SLC4A7, MAP4, POSTN
hsa-miR-449b-5p	15/468	473/20304	1.40095	0.133787	0.418905	ZMYND11, CDKN3, RAD51AP1, HOXB8, MLLT4, TOP2A, POSTN, LDHA, A2ML1, CKAP2L, RRM2, EXO1, MYADM, MAML3, ZNF783
hsa-miR-23b-5p	16/468	511/20304	1.38306	0.13459	0.418905	RC3H2, ZC3H11A, CALCRL, MECOM, FUS, ZC3H7B, SH3TC1, TPM1, ADAMTS4, TP53INP1, SRRM2, RAB1B, PLCB1, PAPSS2, TGM2, NCOA4
hsa-miR-107	80/468	3081/20304	1.15662	0.134968	0.418905	NADK, RABGAP1, ZMYND11, TNFRSF1B, IKZF2, MAT2B, MAP4, RC3H2, PKP2, ZC3H11A, ST3GAL6, FRYL, ACTB, CAPN6, CDC14A, ADD1, HNRNPH3, ZC3H7B, POLE2, MON1B, SQLE, TFPI2, CDR2L, SULT1E1, RAD51AP1, MGP, WLS, PTBP3, TCP1, TNFAIP6, SH3TC1, FLRT3, AKAP9, STEAP4, FAM64A, MLLT4, LATS1, RAB11FIP4, TOP2A, KHDRBS3, ARHGAP32, PSAT1, DHX9, MMRN1, FGD4, LGR5, PCSK6, ABL2, SFXN5, FANCD2, NFIB, CIZ1, TM7SF2, DLG5, MFSD…
hsa-miR-424-5p	55/468	2055/20304	1.18762	0.135115	0.418905	DNAH9, RABGAP1, SLC4A7, TNC, MAP4, ZC3H11A, PTGS2, FRYL, ACTB, CDC14A, SUPT16H, CDC5L, CDC25B, SQLE, SLC39A14, UNC5B, NPR3, EFEMP1, PTBP3, TCP1, CPXM2, AKAP9, KDR, BST2, LATS1, TOP2A, VTCN1, ROCK2, ARHGAP32, PSAT1, DHX9, LRRC1, FGD4, ABL2, SUSD4, TM7SF2, GFRA1, EDA, SPC24, PEA15, CCNYL1, TP53INP1, PDZD8, SRRM2, FAM83B, AXIN2, LPAR3, JUP, RAB1B, ANXA2, MUC1, MSL1, SLC25A29, TOP1, NCOA4
hsa-miR-548au-5p	5/468	118/20304	1.88483	0.137231	0.423945	SLC4A7, CTSC, OAS2, F13A1, ANP32A
hsa-miR-527	3/468	56/20304	2.40793	0.138618	0.426706	SLC39A14, RRM2, C15orf59
hsa-miR-9-3p	22/468	744/20304	1.30586	0.140211	0.428927	RC3H2, MPPED2, NEBL, HOMER2, OAS2, SRSF7, MXI1, NUP153, AKAP9, MLLT4, LATS1, SLC38A2, ANP32A, IMPA2, ABL2, SYT14, RABGAP1L, MIER3, ABCG1, TMEM144, SLITRK5, PDZD8
hsa-miR-212-5p	9/468	257/20304	1.54864	0.141197	0.428927	ADD1, SUPT16H, MON1B, FBRSL1, WWC1, LATS1, ABL2, MSL1, QTRT1
hsa-miR-574-3p	4/468	87/20304	2.05151	0.141323	0.428927	ZC3H11A, SRRM2, KIAA1671, HNRNPAB
hsa-miR-1249-3p	4/468	87/20304	2.05151	0.141323	0.428927	HOXB8, SRRM2, PLCB1, HIST1H4C
hsa-miR-17-5p	61/468	2310/20304	1.17201	0.143059	0.431331	SLC4A7, RC3H2, ZC3H11A, PKN2, ATXN3, ACTB, GRHL2, ADD1, PAPOLA, SUPT16H, CDC5L, MON1B, SQLE, SLC39A14, CAV2, HOXA6, SLC16A6, MXI1, HOXB3, SRSF6, ZNF436, BCL11B, LATS1, ALDH3B2, POSTN, SLC38A2, ROCK2, PSAT1, SHROOM3, FGD4, ANP32A, TPM1, ABL2, NFIB, MPZL2, GFRA1, ASTN1, TCF7L1, MIER3, PCDH1, EEF1A1, DUSP2, NFIA, CNST, CCNYL1, TP53INP1, HOOK3, TET2, RRM2, FOXB1, AFF1, BNC2, PNMA1, GAS1, PRKAG1, ANXA…
hsa-miR-24-3p	50/468	1862/20304	1.18982	0.143558	0.431331	RALBP1, BIRC3, ALG1, TNC, RC3H2, MARK2, ACTB, MECOM, ADD1, SUPT16H, CDC25B, TSC2, CAV2, CXCL12, UNC5B, CDR2L, CPT1A, PTBP3, MXI1, SRSF6, AKAP9, KDR, SYT11, LDHA, ARHGAP32, ADAM19, EHF, ANP32A, ABL2, FANCD2, PHLDB2, NFIB, CIZ1, MFSD6, GFRA1, EEF1A1, PEA15, TP53INP1, SRRM2, FAM83B, SOX7, RRM2, AFF1, MYADM, SPATA13, PALM3, TOP1, TGM2, QTRT1, PLEKHM1
hsa-miR-4487	8/468	223/20304	1.58707	0.144856	0.431331	TNC, MAP4, CDC14B, NPR3, SRSF7, TOP2A, SRRM2, RRM2
hsa-miR-16-2-3p	13/468	405/20304	1.41715	0.145245	0.431331	MAT2B, HNRNPH3, HOXB3, POSTN, SLC38A2, LDHA, ABL2, NFIB, CD109, DUSP2, MSL1, STK19, NCOA4
hsa-miR-4454	4/468	88/20304	2.02708	0.145542	0.431331	RC3H2, PKN2, ATXN3, HNRNPAB
hsa-miR-188-3p	10/468	295/20304	1.49775	0.145768	0.431331	HOMER2, WLS, INHBA, BCL11B, DHX9, KCNMA1, TP53INP1, EXO1, LONRF3, STK19
hsa-miR-1915-3p	6/468	154/20304	1.72756	0.145961	0.431331	CDC25B, VTCN1, EHF, SDHC, PLEKHG4B, SRRM2
hsa-miR-224-5p	28/468	983/20304	1.25812	0.146104	0.431331	RABGAP1, TNC, RC3H2, PKN2, ACTB, NEBL, SUPT16H, HNRNPH3, NPR3, HOXB3, FAM64A, LATS1, TOP2A, SYT11, ARHGAP32, PSAT1, ANK3, LPCAT1, TP53INP1, SLITRK5, RRM2, MUC1, MSL1, MME, HES5, PAPSS2, TGM2, HIST1H2BF
hsa-miR-20a-5p	61/468	2316/20304	1.16849	0.147805	0.433911	SLC4A7, RC3H2, PKN2, ATXN3, PTGS2, ACTB, NEBL, ADD1, PAPOLA, CCDC80, SUPT16H, PTGS1, CDC5L, CTSZ, HOXA6, ACTA2, SLC16A6, RAD51AP1, OAS2, MXI1, HOXB3, SRSF6, F13A1, BCL11B, MTUS1, SLC38A2, ROCK2, PSAT1, EDNRB, SHROOM3, FGD4, SLAIN1, ANP32A, ABL2, SFXN5, SNCA, NFIB, SNX30, CIZ1, MPZL2, TCF7L1, SLC7A7, MIER3, CD109, DUSP2, NFIA, CNST, NIPAL1, RBM47, GALNT10, TP53INP1, TET2, RRM2, FOXB1, AFF1, BNC2, …
hsa-let-7b-3p	10/468	296/20304	1.49244	0.147981	0.433911	RABGAP1, RALBP1, ZC3H11A, PTGS2, NUP153, SLC38A2, FGD4, TPM1, RBM47, HNRNPAB
hsa-miR-501-5p	11/468	333/20304	1.45865	0.149026	0.434033	TNC, PKN2, MECOM, FUS, MLLT4, LDHA, ARHGAP32, NFIB, LPCAT1, NFIA, PLD5
hsa-miR-1976	11/468	333/20304	1.45865	0.149026	0.434033	HNRNPH3, MON1B, SLC39A14, DHX9, ANP32A, AGAP1, NBEAL2, SRRM2, LCN12, MSL1, SLC25A29
hsa-miR-376a-5p	14/468	445/20304	1.38834	0.150065	0.434317	BIRC3, TXNDC16, SLC39A14, GIMAP2, TNFAIP6, AKAP9, LRRC1, ABL2, PARP8, CCNYL1, FAM21C, HNRNPAB, TOP1, KLRC3
hsa-miR-572	1/468	7/20304	7.07467	0.15063	0.434317	FUS
hsa-miR-4488	1/468	7/20304	7.07467	0.15063	0.434317	LATS1
hsa-miR-421	17/468	560/20304	1.33926	0.152328	0.434635	SLC4A7, ZC3H11A, PAPOLA, MLLT4, TOP2A, EHF, PEX5, ABL2, PHLDB2, SNX30, SLC43A1, NR4A2, MIER3, NIPAL1, PNMA1, HNRNPAB, PAPSS2
hsa-miR-4705	8/468	226/20304	1.56499	0.152598	0.434635	TNC, ACTB, HNRNPH3, MGP, AMD1, DUOX1, FGD4, RANBP17
hsa-miR-320a	37/468	1347/20304	1.21403	0.15284	0.434635	NADK, ZMYND11, MAP4, RC3H2, ZC3H11A, TRIB2, USP33, NEBL, FUS, PAPOLA, NRCAM, HNRNPH3, CXCL12, SRSF7, WLS, PTBP3, NUP153, ZNF436, BCL11B, LATS1, TOP2A, SLC38A2, SDHC, PHLDB2, NFIB, DLG5, GFRA1, MIER3, EEF1A1, NBEAL2, PEA15, RBM47, TMEM144, SRRM2, PRAME, MSL1, HNRNPAB
hsa-miR-3157-5p	11/468	335/20304	1.44949	0.153253	0.434635	MAP4, RASGRF1, FUS, PCSK1N, FLRT3, LATS1, ANP32A, PCSK6, ANAPC1, LPAR3, PNMA1
hsa-miR-629-5p	11/468	335/20304	1.44949	0.153253	0.434635	MAP4, ZC3H11A, CXCL12, ZNF436, LDHA, FGD4, RABGAP1L, LPCAT1, KCNMA1, SPC24, HIST1H4C
hsa-miR-378g	5/468	123/20304	1.80443	0.155095	0.438422	PAPOLA, RAB32, HSD11B2, PLCXD3, TOP1
hsa-miR-335-5p	82/468	3196/20304	1.14072	0.157193	0.439657	MAMLD1, NLRP2, DAPK2, TNC, ZC3H11A, MPPED2, PLA2G10, PTGS2, CA12, ACTB, NKAIN1, DFNB31, CYP26A1, AVP, MSLN, SQLE, GIMAP2, ASPN, SLC16A6, PPARGC1A, OAS2, MGP, NPR3, HGD, TNNC1, IRF6, SLC46A2, MXI1, KDR, MTUS1, MLLT4, LATS1, PDZD2, VTCN1, SLC38A2, LDHA, KLRC1, EHF, PPP1R1A, MMRN1, SHROOM3, DUOXA1, SYT14, HAPLN1, RSPO3, SLC26A7, TM7SF2, FXYD4, MFSD6, ASTN1, NR4A2, LPCAT1, CNTNAP3B, NCAM2, SLC7A7, SL…
hsa-miR-181c-5p	30/468	1072/20304	1.23536	0.157911	0.439657	SLC4A7, ZC3H11A, CALCRL, PKN2, ATXN3, PTGS2, USP33, HNRNPH3, CTSC, WASF1, SRSF7, PTBP3, MTHFD1L, TCP1, AMD1, SRSF6, NUP153, LATS1, SLC38A2, ANP32A, NFIB, MFSD6, AP1S3, LPCAT1, UCHL1, MIER3, AGAP1, NFIA, FOXB1, MGA
hsa-miR-298	4/468	91/20304	1.95681	0.158486	0.439657	SLC4A7, MAT2B, CTSC, MYADM
hsa-miR-548a-5p	5/468	124/20304	1.78921	0.158779	0.439657	ZC3H7B, EXOC8, TCP1, SLC38A2, PHF8
hsa-miR-1915-5p	5/468	124/20304	1.78921	0.158779	0.439657	GALK1, MLLT4, LATS1, SRRM2, MSL1
hsa-miR-142-3p	24/468	836/20304	1.26639	0.159206	0.439657	PROM1, PKN2, PTGS2, USP33, MINPP1, MTUS1, LATS1, ROCK2, LRRC1, LGR5, PHLDB2, NFIB, RABGAP1L, EEF1A1, NFIA, PEA15, RBM47, PDZD8, ALCAM, CHST11, MCC, AFF1, BNC2, TLR5
hsa-miR-92b-5p	2/468	31/20304	2.93102	0.159598	0.439657	CTSZ, WLS
hsa-miR-3150b-3p	2/468	31/20304	2.93102	0.159598	0.439657	DUSP2, PHF8
hsa-miR-548au-3p	3/468	60/20304	2.23871	0.160425	0.440533	FMO5, ROCK2, USP53
hsa-miR-193a-3p	14/468	451/20304	1.36885	0.161148	0.441117	RALBP1, TNFRSF1B, TNC, RC3H2, ZC3H11A, PTGS2, KRT31, SLC16A6, EFEMP1, HOXB3, SRSF6, SDHC, UCHL1, GAS1
hsa-miR-374c-5p	6/468	159/20304	1.67068	0.161958	0.441701	TNC, CDC14A, SRSF6, SLC38A2, SLAIN1, NFIB
hsa-miR-20b-3p	5/468	125/20304	1.77423	0.162498	0.441701	TNC, PKN2, LATS1, NFIB, PDZD8
hsa-miR-1295a	4/468	92/20304	1.93448	0.162893	0.441701	TNC, SNX10, NPR3, SLC38A2
hsa-miR-1306-5p	13/468	415/20304	1.38119	0.164517	0.444711	FUS, MAP2K6, HOXB3, LATS1, DHX9, SLAIN1, MCOLN2, SRRM2, LONRF3, CCDC71, MYADM, RGS9BP, PBX2
hsa-miR-4742-3p	5/468	126/20304	1.75948	0.166252	0.446919	TNC, CDC14A, LATS1, PDZD2, FGD4
hsa-miR-940	18/468	607/20304	1.30708	0.166368	0.446919	EPHA3, ZC3H11A, FRYL, CDKN3, HOMER2, NUP153, AIF1L, MLLT4, TOP2A, ABL2, NFIB, SNX30, NFIA, SRRM2, KRT8, BAIAP2, JAKMIP2, MSL1
hsa-miR-224-3p	6/468	161/20304	1.64895	0.16856	0.450283	IKZF2, MAT2B, MAP4, MPPED2, FUS, TFPI2
hsa-miR-874-3p	10/468	305/20304	1.44625	0.168661	0.450283	TNC, HNRNPH3, SLC39A14, ZNF436, PHLDB2, NFIB, TP53INP1, ANXA2, HIST1H4C, SMG5
hsa-miR-3605-3p	4/468	94/20304	1.89133	0.171837	0.455949	CHN2, ANP32A, SRRM2, MSL1
hsa-miR-146a-3p	4/468	94/20304	1.89133	0.171837	0.455949	MTUS1, PDZD8, FAM107A, SPATA13
hsa-miR-2278	10/468	307/20304	1.43636	0.173436	0.458101	TNC, PKN2, PSMD10, SRSF7, MLLT4, SLAIN1, SDHC, ABL2, SRRM2, MSL1
hsa-miR-3661	5/468	128/20304	1.73069	0.173861	0.458101	TNC, ACTB, HOXB3, MLLT4, BAIAP2
hsa-miR-125a-3p	11/468	345/20304	1.40538	0.175285	0.458101	TNC, CAV2, MTHFD1L, SRSF6, TOP2A, SLC43A1, CNST, SRRM2, ALCAM, ANXA2, PLCXD3
hsa-miR-548w	9/468	271/20304	1.46484	0.175597	0.458101	SLC4A7, PKN2, ACTB, CTSC, OAS2, F13A1, ANP32A, TP53INP1, SPATA13
hsa-miR-539-5p	4/468	95/20304	1.87047	0.176372	0.458101	SLC4A7, PRKAG2, MYADM, PAPSS2
hsa-miR-345-5p	8/468	235/20304	1.50225	0.176971	0.458101	PKN2, MPPED2, CDC25B, PSMD14, TOP2A, MIER3, SRRM2, TET2
hsa-miR-3657	7/468	199/20304	1.55349	0.177115	0.458101	VDAC3, PITPNM3, UNC5B, MLLT4, PCSK6, EEF1A1, SRRM2
hsa-miR-659-3p	3/468	63/20304	2.12634	0.177415	0.458101	CDC25B, TFPI2, TOP1
hsa-miR-557	3/468	63/20304	2.12634	0.177415	0.458101	NUP153, SLC38A2, PEA15
hsa-miR-4286	9/468	273/20304	1.4536	0.180803	0.46052	TNC, PCSK6, PNMT, DLG5, CASKIN1, SRRM2, GAS1, SMG5, PBX2
hsa-miR-624-5p	5/468	130/20304	1.70283	0.181602	0.46052	PTGS2, EEF1A1, RBM47, HIST1H4C, PARG
hsa-miR-3687	3/468	64/20304	2.09136	0.183185	0.46052	MAP4, ACTB, NOS1
hsa-miR-202-3p	3/468	64/20304	2.09136	0.183185	0.46052	CNST, TET2, NCOA4
hsa-miR-135a-5p	13/468	425/20304	1.34699	0.185022	0.46052	GRHL2, SNX10, SUPT16H, MTUS1, LATS1, ARHGAP32, NTRK3, SNCA, MIER3, TMEM144, TET2, BNC2, JAKMIP2
hsa-miR-219a-1-3p	5/468	131/20304	1.68923	0.185519	0.46052	OAS2, EXOC8, PTBP3, SLC38A2, SRRM2
hsa-miR-4793-3p	6/468	166/20304	1.59701	0.185544	0.46052	TNC, ZC3H7B, NUP153, FGD4, NTRK3, RBM47
hsa-miR-4701-3p	4/468	97/20304	1.83011	0.185562	0.46052	MAP4, ARHGAP32, DHX9, ANK3
hsa-miR-18a-5p	28/468	1014/20304	1.21656	0.185763	0.46052	MAMLD1, MAP2K3, TRIB2, MARK2, CA12, ACTB, ADD1, SUPT16H, RBM3, SLC39A14, SLC16A6, RAD51AP1, ARHGEF26, PTBP3, TCP1, KLHL31, PSAT1, SNCA, RAPGEF6, AXIN2, ALCAM, ENC1, RRM2, EXO1, MYADM, SPATA13, HIST1H4C, PARG
hsa-miR-135b-5p	10/468	313/20304	1.40749	0.188139	0.46052	TNC, GRHL2, PAPOLA, SUPT16H, SRSF6, LATS1, MIER3, TET2, ENC1, BNC2
hsa-miR-532-5p	10/468	313/20304	1.40749	0.188139	0.46052	LATS1, NFIB, EEF1A1, NFIA, PDZD8, SRRM2, CKAP2L, BNC2, EXO1, MYADM
hsa-miR-588	9/468	276/20304	1.43705	0.188739	0.46052	MAP2K3, TNC, PKN2, MPPED2, NRCAM, SHROOM3, ANK3, ABCG1, SCARF2
hsa-miR-190a-5p	9/468	276/20304	1.43705	0.188739	0.46052	CDC25B, EFEMP1, LATS1, LRRC1, FANCD2, USP53, NFIB, AFF1, BDNF
hsa-miR-802	3/468	65/20304	2.05751	0.189004	0.46052	HNRNPH3, PTBP3, ABL2
hsa-miR-4458	3/468	65/20304	2.05751	0.189004	0.46052	HOMER2, DUSP2, NBEAL2
hsa-miR-299-3p	3/468	65/20304	2.05751	0.189004	0.46052	CXCL12, SLC38A2, GAS1
hsa-miR-1266-5p	1/468	9/20304	5.30594	0.189348	0.46052	DUSP2
hsa-miR-3614-3p	1/468	9/20304	5.30594	0.189348	0.46052	RAPGEF6
hsa-miR-4802-5p	1/468	9/20304	5.30594	0.189348	0.46052	MFI2
hsa-miR-4651	1/468	9/20304	5.30594	0.189348	0.46052	PLEKHM1
hsa-miR-331-5p	7/468	203/20304	1.52147	0.189532	0.46052	MON1B, EXOC8, SLC38A2, FGD4, SLAIN1, ABL2, CKAP2L
hsa-miR-4999-5p	4/468	98/20304	1.81039	0.190215	0.460884	SLC38A2, ABL2, PDZD8, AFF1
hsa-miR-128-3p	50/468	1916/20304	1.15192	0.194991	0.471137	BIRC3, EPHA3, PTGS2, FRYL, VDAC3, HNRNPH3, CTSZ, CDC25B, MINPP1, WWC1, PCDH17, HOXB8, AMD1, TNFAIP6, LATS1, CKMT2, TOP2A, ROCK2, LDHA, ARHGAP32, EHF, LGR5, NTRK3, ABL2, SUSD4, SNX30, LPCAT1, NCAM2, MIER3, KCNMA1, CD109, AGAP1, ADAMTS4, RAPGEF6, THEM4, ABCG1, PEA15, CNST, CCNYL1, MFI2, TET2, ENC1, RRM2, MUC13, BDNF, PNMA1, CCDC71, FAM110C, MSL1, TGM2
hsa-miR-500b-5p	7/468	205/20304	1.50595	0.19587	0.471743	TNC, RC3H2, USP33, MLLT4, ARHGAP32, NFIA, PLD5
hsa-miR-497-3p	11/468	354/20304	1.36788	0.196332	0.471743	FAM107B, TRIB2, CHN2, WLS, INHBA, TOP2A, PCSK6, UCHL1, NBEAL2, RRM2, MGA
hsa-miR-4525	6/468	170/20304	1.55774	0.199593	0.475885	TNC, MAP4, ACTB, SFXN5, SRRM2, MSL1
hsa-miR-4496	3/468	67/20304	1.99305	0.200781	0.475885	OAS2, DUSP2, CNST
hsa-miR-508-5p	3/468	67/20304	1.99305	0.200781	0.475885	TOP2A, ALCAM, MME
hsa-miR-365b-3p	12/468	394/20304	1.34015	0.200856	0.475885	ZMYND11, MARK2, PAPOLA, PIP5K1B, ACTA2, AMD1, SLC43A3, MCOLN2, TDRD9, RAPGEF6, NFIA, HIST1H4C
hsa-miR-1273d	2/468	36/20304	2.49953	0.201148	0.475885	MAP2K3, MXI1
hsa-miR-3174	5/468	135/20304	1.63692	0.201489	0.475885	ZMYND11, RC3H2, SNX10, KIAA1429, NCOA4
hsa-miR-17-3p	39/468	1472/20304	1.16747	0.202545	0.475885	RALBP1, BIRC3, TNFRSF1B, TNC, MAP4, CALCRL, PKN2, USP33, MECOM, ADD1, CCDC80, HOMER2, MGP, SRSF7, PCDH17, HOXB3, NUP153, SH3TC1, MLLT4, SLC38A2, ABL2, NFIB, CIZ1, UCHL1, MIER3, PCDH1, RAPGEF6, NBEAL2, PEA15, TET2, JUP, MGA, PNMA1, MYADM, MUC1, NAGA, SMG5, SCARF2, NCOA4
hsa-miR-98-5p	54/468	2090/20304	1.14032	0.204321	0.475885	NADK, BIRC3, IKZF2, SLC4A7, RC3H2, PKN2, MARK2, PTGS2, ZNF532, FRYL, ACTB, PITPNM3, MON1B, HOMER2, ABCA2, ACTA2, PPARGC1A, CTSC, NPR3, EXOC8, AMD1, NUP153, SH3TC1, MTUS1, LATS1, PDZD2, SLC38A2, SLC43A3, PSAT1, SORD, PCSK6, PHLDB2, DOCK5, TM7SF2, ANK3, ATP2B2, DUSP2, NBEAL2, CCNYL1, MFI2, TP53INP1, SLITRK5, SRRM2, TET2, CKAP2L, ALCAM, CHST11, ENC1, RRM2, PRKAG1, MAML3, KIAA1671, PBX2, HIST1H2BF
hsa-miR-222-5p	9/468	282/20304	1.40504	0.205056	0.475885	RABGAP1, PAPOLA, RBM3, CAV2, DUSP2, RBM47, TP53INP1, ALDH1A1, ENC1
hsa-miR-26a-2-3p	3/468	68/20304	1.96229	0.206734	0.475885	PKN2, ZC3H7B, EEF1A1
hsa-miR-548ap-3p	3/468	68/20304	1.96229	0.206734	0.475885	HOMER2, INHBA, RPL7
hsa-miR-4691-3p	3/468	68/20304	1.96229	0.206734	0.475885	WWC1, MLLT4, ABL2
hsa-miR-3116	1/468	10/20304	4.71672	0.208042	0.475885	ACTB
hsa-miR-889-3p	1/468	10/20304	4.71672	0.208042	0.475885	ACTA2
hsa-miR-2116-5p	1/468	10/20304	4.71672	0.208042	0.475885	TET2
hsa-miR-1247-5p	1/468	10/20304	4.71672	0.208042	0.475885	BAIAP2
hsa-miR-376c-3p	10/468	321/20304	1.37073	0.208575	0.475885	PKN2, CDC14A, NRCAM, ACTA2, SLC38A2, GJA1, AGAP1, ALCAM, KRT8, ANXA2
hsa-miR-3685	10/468	321/20304	1.37073	0.208575	0.475885	TRIB2, CDC5L, HOXB3, TOP2A, DHX9, MPZL2, PDZD8, RRM2, MGA, HNRNPAB
hsa-miR-2114-5p	8/468	246/20304	1.43202	0.208912	0.475885	MAP4, HOMER2, NPR3, SRSF7, MLLT4, TP53INP1, CENPV, SRRM2
hsa-miR-525-3p	2/468	37/20304	2.42782	0.209609	0.475885	PSMD10, PSAT1
hsa-miR-371a-5p	2/468	37/20304	2.42782	0.209609	0.475885	PSAT1, GAS1
hsa-miR-550a-3p	11/468	360/20304	1.34397	0.210961	0.4777	MAT2B, NRCAM, SORBS1, PSMD10, HOMER2, UNC5B, NFIB, MCOLN2, NBEAL2, NFIA, TP53INP1
hsa-miR-23c	8/468	248/20304	1.41995	0.21495	0.485462	MAP4, ZC3H11A, CXCL12, RAB32, TOP2A, SLC38A2, TET2, SPATA13
hsa-miR-518d-5p	2/468	38/20304	2.36034	0.218106	0.488761	SRRM2, MME
hsa-miR-520c-5p	2/468	38/20304	2.36034	0.218106	0.488761	SRRM2, MME
hsa-miR-526a	2/468	38/20304	2.36034	0.218106	0.488761	SRRM2, MME
hsa-miR-626	3/468	70/20304	1.90355	0.218755	0.488947	POSTN, UCHL1, CNST
hsa-miR-320e	10/468	326/20304	1.34871	0.221798	0.494472	MAP4, PAPOLA, HOXA6, TFCP2L1, ZNF436, AKAP9, SYT11, NR4A2, SLC34A2, ZDHHC11
hsa-miR-589-3p	14/468	481/20304	1.27896	0.222495	0.494752	BIRC3, FUS, SOX6, IRF6, SRSF6, MLLT4, PSAT1, SLAIN1, NFIB, UCHL1, CENPV, GNG4, BNC2, HES5
hsa-miR-33b-3p	4/468	105/20304	1.68438	0.223741	0.495545	MAP4, LATS1, ROCK2, AFF1
hsa-miR-26b-3p	12/468	404/20304	1.3053	0.224428	0.495545	ZMYND11, FUS, ZC3H7B, PSMD10, PIP5K1B, UNC5B, AKAP9, POSTN, SLC38A2, LDHA, PHLDB2, ALCAM
hsa-miR-449a	17/468	600/20304	1.24479	0.224571	0.495545	PKN2, ACTB, CDKN3, MYH14, RAD51AP1, NUP153, MLLT4, TOP2A, POSTN, LDHA, NR4A2, A2ML1, RRM2, AFF1, EXO1, MYADM, MSL1
hsa-miR-876-5p	11/468	366/20304	1.32085	0.226034	0.49558	BIRC3, RAD51AP1, OAS2, EXOC8, TOP2A, SLAIN1, TPM1, SRRM2, BNC2, KIAA1671, HIST1H2BF
hsa-miR-4420	1/468	11/20304	4.24423	0.226305	0.49558	BIRC3
hsa-miR-548t-3p	1/468	11/20304	4.24423	0.226305	0.49558	INHBA
hsa-miR-550a-3-5p	7/468	215/20304	1.43282	0.228751	0.499671	RASGRF1, ZC3H11A, ZNF532, MTHFD1L, CIZ1, NFIA, ZDHHC11
hsa-miR-490-5p	5/468	142/20304	1.55272	0.230476	0.502171	NADK, RALBP1, ZC3H11A, EOMES, ENC1
hsa-miR-423-3p	12/468	407/20304	1.29518	0.231712	0.503596	RC3H2, ACTB, CDC5L, MTHFD1L, NUP153, RAB11FIP4, SLC38A2, CIZ1, KCNMA1, PEA15, KIAA1671, HNRNPAB
hsa-miR-3943	6/468	179/20304	1.47603	0.232538	0.504124	FUS, SUPT16H, LATS1, SLITRK5, ZDHHC11, ENTPD8
hsa-miR-548ar-3p	5/468	143/20304	1.54139	0.234713	0.507568	CHN2, NPR3, PTBP3, SRSF6, PBX2
hsa-miR-302a-5p	3/468	73/20304	1.82159	0.23704	0.510066	CAV2, MLLT4, RAPGEF6
hsa-miR-548am-5p	10/468	332/20304	1.32318	0.238088	0.510066	SLC4A7, RC3H2, PKN2, ACTB, CTSC, OAS2, F13A1, ANP32A, TP53INP1, SPATA13
hsa-miR-548o-5p	10/468	332/20304	1.32318	0.238088	0.510066	SLC4A7, RC3H2, PKN2, ACTB, CTSC, OAS2, F13A1, ANP32A, TP53INP1, SPATA13
hsa-miR-3653-3p	4/468	108/20304	1.63555	0.238556	0.510066	FAM107B, POLE2, TET2, EXO1
hsa-miR-20a-3p	20/468	727/20304	1.20787	0.238817	0.510066	TNFRSF1B, MAP4, USP33, CTSZ, TSC2, MTUS1, SLC43A1, LPCAT1, UCHL1, MIER3, PCDH1, NBEAL2, PEA15, SRRM2, FAM107A, RRM2, NAA16, SPATA13, MAML3, SMG5
hsa-miR-125b-2-3p	14/468	489/20304	1.2569	0.240358	0.512093	RALBP1, FAM107B, TRIB2, PTGS2, CDC25B, POSTN, FANCD2, PEA15, PDZD8, CENPV, ALCAM, RRM2, MME, NCOA4
hsa-miR-617	2/468	41/20304	2.17851	0.243747	0.516162	ACTB, TOP1
hsa-miR-194-3p	6/468	182/20304	1.45065	0.243883	0.516162	MAT2B, NUP153, SLC38A2, EHF, LPCAT1, PEA15
hsa-miR-186-3p	12/468	412/20304	1.27866	0.244058	0.516162	DNAH9, NUP153, LRRC1, PHLDB2, LPCAT1, AGAP1, DUSP2, EDA, ADAMTS4, PDZD8, BAIAP2, TOP1
hsa-miR-367-3p	9/468	296/20304	1.33556	0.245215	0.517343	SLC4A7, MAT2B, USP33, AMD1, SLC38A2, SNX30, AP1S3, KIAA1429, FAM110C
hsa-miR-338-5p	11/468	374/20304	1.29121	0.24677	0.518529	ZMYND11, SLC4A7, RC3H2, MPPED2, SUPT16H, PTBP3, INHBA, ARHGAP32, DUSP2, NFIA, SRRM2
hsa-miR-378b	5/468	146/20304	1.50836	0.247553	0.518529	WLS, AMD1, ROCK2, LDHA, NFIB
hsa-miR-205-5p	21/468	772/20304	1.19388	0.247619	0.518529	BIRC3, SUPT16H, HNRNPH3, POLE2, CDKN3, CDC25B, CTSC, RAD51AP1, AKAP9, FAM64A, TOP2A, PSAT1, PHLDB2, NR4A2, PEA15, RRM2, JUP, EXO1, BDNF, PNMA1, NCOA4
hsa-miR-1276	10/468	336/20304	1.30667	0.249186	0.518529	RC3H2, MON1B, UNC5B, TOP2A, ABL2, PHLDB2, NFIA, ENC1, GAS1, SLC25A29
hsa-miR-449c-5p	8/468	259/20304	1.35697	0.249282	0.518529	ZMYND11, FRYL, SLC39A14, HOXB8, TOP2A, LDHA, NFIA, ANXA2
hsa-miR-516b-5p	3/468	75/20304	1.7709	0.249374	0.518529	ZC3H11A, SRRM2, HIST1H2BF
hsa-miR-34a-5p	119/468	4881/20304	1.07935	0.254253	0.527408	NADK, RABGAP1, MAMLD1, ZMYND11, BIRC3, ALG1, MAP2K3, TNC, MAP4, RC3H2, PKP2, PKN2, PLA2G10, TRIB2, ZNF532, ACTB, USP33, GRHL2, MECOM, IGSF9, TXNDC16, FUS, PITPNM3, SUPT16H, SORBS1, CDC5L, APOL4, ZC3H7B, CDKN3, PTK6, MSLN, MON1B, TSC2, MYH14, CAV2, PIP5K1B, ACTA2, CTSC, SOX6, RAD51AP1, WASF1, FBRSL1, ARHGEF26, TFCP2L1, MLPH, MXI1, HOXB8, TCP1, RAB38, NUP153, FLRT3, ZNF436, AIF1L, FAM64A, FAM155B, …
hsa-miR-1290	5/468	148/20304	1.48712	0.256212	0.527675	RABGAP1, BIRC3, ZC3H11A, PRKAG2, SLAIN1
hsa-miR-105-5p	5/468	148/20304	1.48712	0.256212	0.527675	RC3H2, FRYL, PAPOLA, AKAP9, MIER3
hsa-miR-513b-5p	5/468	148/20304	1.48712	0.256212	0.527675	PTGS2, SLC38A2, NFIB, MIER3, PAPSS2
hsa-miR-590-5p	9/468	300/20304	1.31694	0.257162	0.528073	SLC4A7, RC3H2, USP33, SNX10, SLC39A14, HOXA6, SRSF7, LATS1, ARHGAP32
hsa-miR-199a-5p	10/468	339/20304	1.29456	0.257626	0.528073	CAV2, KCNC3, FGD4, ABL2, MIER3, RBM47, SRRM2, TET2, RAB1B, ZNF354C
hsa-miR-452-3p	9/468	301/20304	1.31236	0.260178	0.532043	TNC, MECOM, CDC5L, HOMER2, SLC39A14, MLLT4, CHRNA6, NFIA, KIAA1429
hsa-miR-642a-3p	1/468	13/20304	3.53705	0.261581	0.532394	KIAA1429
hsa-miR-325	1/468	13/20304	3.53705	0.261581	0.532394	MYADM
hsa-miR-616-5p	9/468	302/20304	1.30781	0.263206	0.534444	MAT2B, TNC, UNC5B, INHBA, SRSF6, LATS1, EEF1A1, TP53INP1, NCOA4
hsa-miR-4661-5p	3/468	78/20304	1.69981	0.268043	0.542992	CDC14A, MIER3, MSL1
hsa-miR-1304-5p	9/468	304/20304	1.29882	0.269294	0.54425	TNC, PKP2, ST3GAL6, PAPOLA, SUPT16H, ARHGEF26, NFIA, TMEM144, SRRM2
hsa-miR-3187-3p	6/468	189/20304	1.39467	0.270948	0.545693	PKN2, ACTB, FUS, SLC38A2, NFIA, TP53INP1
hsa-miR-197-3p	17/468	623/20304	1.19612	0.271857	0.545693	ZC3H11A, PAX2, SLC39A14, ABCA2, SLC16A6, EFEMP1, NUP153, MTUS1, TOP2A, DHX9, SHROOM3, ANK3, MIER3, PDZD8, SRRM2, RRM2, AFF1
hsa-miR-1254	10/468	344/20304	1.27485	0.2719	0.545693	TNC, MAP4, ACTB, PAPOLA, MTUS1, SDHC, TET2, ALCAM, MGA, SMG5
hsa-miR-409-3p	3/468	79/20304	1.67736	0.274303	0.548123	MYH14, DHX9, ABL2
hsa-miR-34c-5p	12/468	424/20304	1.24066	0.274641	0.548123	ZMYND11, ACTB, CDKN3, RAD51AP1, TOP2A, LDHA, UCHL1, PEA15, RRM2, EXO1, MYADM, ZNF783
hsa-miR-183-3p	8/468	267/20304	1.31453	0.27529	0.548123	CTSZ, PTBP3, MTUS1, SLC38A2, EDNRB, CD109, CTHRC1, TP53INP1
hsa-miR-3619-5p	18/468	666/20304	1.18443	0.277325	0.548123	TNC, ZC3H11A, MARK2, ACTB, PAX2, MXI1, HOXB3, CHRNA6, TM7SF2, ADAMTS4, NBEAL2, SPC24, PDZD8, SRRM2, JUP, MYADM, SCARF2, NCOA4
hsa-miR-522-3p	2/468	45/20304	1.97546	0.278086	0.548123	FUS, TFPI2
hsa-miR-4513	1/468	14/20304	3.26481	0.278612	0.548123	OAS2
hsa-miR-4791	1/468	14/20304	3.26481	0.278612	0.548123	LDHA
hsa-miR-1285-5p	1/468	14/20304	3.26481	0.278612	0.548123	TET2
hsa-miR-499a-5p	6/468	191/20304	1.37946	0.278814	0.548123	RC3H2, PKN2, MINPP1, PCDH17, MCOLN2, MFI2
hsa-miR-4254	3/468	80/20304	1.65549	0.280578	0.550341	GRHL2, MLLT4, KRT8
hsa-miR-3158-3p	8/468	269/20304	1.30433	0.281908	0.551305	PKP2, CA12, FUS, PAPOLA, SRSF7, PHLDB2, PDZD8, SRRM2
hsa-miR-301b-3p	23/468	873/20304	1.15446	0.283817	0.551305	IKZF2, RC3H2, ATXN3, USP33, CDC5L, CAV2, ARHGEF26, SRSF7, HOXB3, STEAP4, TOP2A, LDHA, SLAIN1, DLG5, MIER3, NFIA, TP53INP1, PDZD8, SRRM2, TET2, RAB1B, LONRF3, GAS1
hsa-miR-450b-5p	15/468	548/20304	1.19918	0.284318	0.551305	DNAH9, ZMYND11, FAM107B, ACTB, CDC14A, ADD1, CTSC, MLLT4, LATS1, LDHA, ANP32A, TP53INP1, PDZD8, RAB1B, PLCB1
hsa-miR-5010-3p	11/468	388/20304	1.24237	0.284593	0.551305	MAP4, PKN2, AMD1, DHX9, NFIB, SNX30, NFIA, ENC1, TLE1, HIST1H4C, TOP1
hsa-miR-924	2/468	46/20304	1.93047	0.286665	0.551305	PHLDB2, SRRM2
hsa-miR-432-3p	2/468	46/20304	1.93047	0.286665	0.551305	KCNMA1, KRT8
hsa-miR-340-3p	6/468	193/20304	1.36457	0.286733	0.551305	CDC25B, HOMER2, PTBP3, HOXB3, LRRC1, ANP32A
hsa-miR-3168	3/468	81/20304	1.63418	0.286866	0.551305	TRIB2, MPZL2, TET2
hsa-miR-575	3/468	81/20304	1.63418	0.286866	0.551305	VDAC3, SLC38A2, NCOA4
hsa-miR-766-5p	13/468	469/20304	1.21427	0.287682	0.551305	MAP4, ACTB, VDAC3, OAS2, HOXB3, NUP153, MED18, NFIB, SNX30, TM7SF2, TP53INP1, SRRM2, MGA
hsa-miR-1225-5p	4/468	118/20304	1.49131	0.289356	0.551305	MAP4, FUS, SHROOM3, SRRM2
hsa-miR-4473	4/468	118/20304	1.49131	0.289356	0.551305	MAP4, SNX10, HNRNPH3, ZNF436
hsa-miR-486-3p	4/468	118/20304	1.49131	0.289356	0.551305	SUPT16H, CDC25B, ACTA2, SRRM2
hsa-miR-708-5p	13/468	470/20304	1.21155	0.290207	0.551713	NNAT, NRCAM, CDC25B, SLC39A14, RAB32, BCL11B, BST2, NTRK3, PHLDB2, ATP2B2, SRRM2, FAM107A, MSL1
hsa-miR-223-5p	3/468	82/20304	1.61341	0.293165	0.556114	ZMYND11, ROCK2, MGA
hsa-miR-3173-5p	1/468	15/20304	3.03148	0.295251	0.558373	DUSP2
hsa-miR-488-3p	7/468	234/20304	1.31165	0.295647	0.558373	RC3H2, FUS, MON1B, CTSC, WLS, NIPAL1, SRRM2
hsa-miR-511-5p	5/468	158/20304	1.38923	0.300474	0.563274	CDC14A, MXI1, AKAP9, VTCN1, MME
hsa-miR-873-3p	6/468	197/20304	1.33573	0.302709	0.563274	MAP4, HOXB3, ANK3, CABYR, RRM2, C20orf96
hsa-miR-338-3p	22/468	842/20304	1.1439	0.302716	0.563274	BIRC3, IKZF2, MAP2K3, MARK2, CDC14B, CDC25B, SLC39A14, MTUS1, TOP2A, DHX9, ABL2, CIZ1, TM7SF2, UCHL1, DUSP2, PEA15, KIAA1429, SLITRK5, SRRM2, TET2, MGA, SMG5
hsa-miR-605-5p	9/468	315/20304	1.25142	0.303478	0.563274	TNC, SRSF7, LATS1, ALDH3B2, SLC38A2, ANP32A, DLG5, LPCAT1, PLD5
hsa-miR-151a-5p	9/468	315/20304	1.25142	0.303478	0.563274	MAP4, RC3H2, ZC3H11A, ZNF532, CDC5L, SLC38A2, ARHGAP32, JUP, PAPSS2
hsa-miR-374b-3p	9/468	315/20304	1.25142	0.303478	0.563274	CDC14A, EFEMP1, PTBP3, TCP1, ABL2, NFIA, PDZD8, SRRM2, HIST1H2BF
hsa-miR-576-3p	12/468	435/20304	1.20771	0.303693	0.563274	ZC3H11A, FRYL, SUPT16H, NUP153, LATS1, LDHA, SLAIN1, RABGAP1L, MIER3, AXIN2, PNMA1, MSL1
hsa-miR-4659a-3p	2/468	48/20304	1.84643	0.303785	0.563274	SRSF7, RGS20
hsa-miR-99b-5p	10/468	355/20304	1.23351	0.304103	0.563274	NLRP2, PKN2, TRIB2, SRSF7, MICALCL, SDHC, PLA2G4F, ENC1, MGA, PNMA1
hsa-miR-665	4/468	121/20304	1.45286	0.304899	0.563486	MAP4, FRYL, SRRM2, MYADM
hsa-miR-19b-3p	42/468	1675/20304	1.09896	0.30552	0.563486	ZMYND11, MAP2K3, MAP4, RC3H2, CALCRL, ACTB, USP33, CDC14B, GRHL2, SOX6, FBRSL1, ARHGEF26, PCDH17, HOXB3, INHBA, SRSF6, NUP153, ZNF436, AKAP9, MTUS1, SYT11, POSTN, SLC38A2, SLAIN1, NFIB, DLG5, MFSD6, GJA1, UCHL1, MIER3, ATP2B2, NFIA, PEA15, TP53INP1, ALCAM, ENC1, AFF1, BNC2, MGA, LONRF3, ERBB4, NCOA4
hsa-miR-22-5p	26/468	1011/20304	1.12576	0.309911	0.566079	SUPT16H, CDC5L, PSMD10, SLC39A14, WLS, SH3TC1, WNK4, BCL11B, MTUS1, TOP2A, ROCK2, DHX9, MMRN1, PEA15, CTHRC1, TP53INP1, KIAA1429, ALDH1A1, PDZD8, SRRM2, TET2, ALCAM, MCC, BDNF, SPATA13, TOP1
hsa-miR-376a-3p	4/468	122/20304	1.44047	0.310101	0.566079	RC3H2, ACTA2, ROCK2, KIAA1429
hsa-miR-144-3p	7/468	238/20304	1.28868	0.310278	0.566079	TXNDC16, CXCL12, SLC38A2, RABGAP1L, TP53INP1, HNRNPAB, PBX2
hsa-miR-126-3p	18/468	682/20304	1.15493	0.311287	0.566079	BIRC3, CDKN3, FAM64A, TOP2A, LDHA, IL1RN, PEX5, GLIPR1, ABL2, CENPH, MCOLN2, VCAM1, CTHRC1, HOOK3, CKAP2L, LPAR3, FAM21C, C20orf96
hsa-miR-891a-5p	1/468	16/20304	2.82927	0.311507	0.566079	FUS
hsa-miR-655-3p	1/468	16/20304	2.82927	0.311507	0.566079	SLC38A2
hsa-miR-5096	1/468	16/20304	2.82927	0.311507	0.566079	ANXA2
hsa-miR-632	2/468	49/20304	1.80692	0.312319	0.566364	ABL2, UCHL1
hsa-miR-18b-5p	16/468	601/20304	1.16486	0.313087	0.566569	MAMLD1, MAP2K3, ACTB, ADD1, SUPT16H, SLC16A6, PTBP3, TCP1, PSAT1, SNCA, ALCAM, RRM2, EXO1, MYADM, HIST1H4C, PARG
hsa-miR-500a-3p	9/468	319/20304	1.23502	0.316162	0.570939	RC3H2, PTGS2, MECOM, PTBP3, SLC43A3, CIZ1, NBEAL2, ENC1, SMG5
hsa-miR-499a-3p	11/468	400/20304	1.2033	0.318277	0.573561	RABGAP1, TNC, CXCL12, SOX6, SRSF7, PCDH17, SLC43A3, ABL2, UCHL1, SRRM2, GAS1
hsa-miR-3157-3p	4/468	124/20304	1.41633	0.320529	0.575763	FAM107B, PEX5, NFIB, SRRM2
hsa-miR-302d-5p	2/468	50/20304	1.76925	0.32083	0.575763	DOCK5, SRRM2
hsa-miR-495-3p	22/468	854/20304	1.1267	0.326099	0.584007	ZMYND11, ATXN3, PTGS2, NEBL, PSMD10, SQLE, PRKAG2, AMD1, NUP153, MLLT4, SLC38A2, SNCA, NFIB, GJA1, NCAM2, RAPGEF6, NFIA, TMEM144, TP53INP1, HOOK3, ERBB4, PLCXD3
hsa-miR-642a-5p	8/468	283/20304	1.23704	0.329266	0.587335	USP33, CDC25B, PSMD14, HOXB3, EEF1A1, TP53INP1, SRRM2, PBX2
hsa-miR-200b-5p	2/468	51/20304	1.73305	0.329315	0.587335	BIRC3, ROCK2
hsa-miR-26a-1-3p	3/468	88/20304	1.49906	0.331082	0.589272	PKN2, ZC3H7B, EEF1A1
hsa-miR-150-3p	5/468	165/20304	1.328	0.332141	0.589943	WLS, SLC38A2, LDHA, DHX9, ENC1
hsa-miR-548an	8/468	285/20304	1.22799	0.336149	0.59462	NADK, IKZF2, SLC39A14, PTBP3, NBEAL2, PDZD8, SRRM2, KIAA1671
hsa-miR-374a-3p	8/468	285/20304	1.22799	0.336149	0.59462	RC3H2, PTBP3, LATS1, SLC38A2, MCOLN2, CCNYL1, ALDH1A1, AFF1
hsa-miR-622	3/468	89/20304	1.48156	0.337406	0.595053	SLC39A14, TOP2A, GNG4
hsa-miR-7-2-3p	2/468	52/20304	1.6983	0.33777	0.595053	PTGS2, SRRM2
hsa-miR-30c-1-3p	12/468	449/20304	1.16818	0.341764	0.598011	RABGAP1, TNC, MARK2, FUS, PITPNM3, HOXB8, MLLT4, FXYD4, NBEAL2, PDZD8, MME, SLC25A29
hsa-miR-582-5p	14/468	531/20304	1.15229	0.341862	0.598011	BIRC3, MAP4, RC3H2, PTGS2, FUS, COQ3, ANP32A, LPCAT1, TP53INP1, SRRM2, CKAP2L, ENC1, MGA, TOP1
hsa-miR-602	1/468	18/20304	2.49633	0.342906	0.598011	RABGAP1
hsa-miR-4787-5p	1/468	18/20304	2.49633	0.342906	0.598011	SLC39A14
hsa-miR-3064-5p	1/468	18/20304	2.49633	0.342906	0.598011	OAS2
hsa-miR-509-5p	3/468	90/20304	1.46445	0.343726	0.598235	SLC43A3, GAS1, MME
hsa-miR-548o-3p	9/468	328/20304	1.19963	0.34508	0.598543	EXOC8, PTBP3, NUP153, BCL11B, LATS1, SLC38A2, MIER3, TP53INP1, ENC1
hsa-miR-493-3p	5/468	168/20304	1.30336	0.345814	0.598543	CCDC80, TFCP2L1, SH3TC1, VCAM1, MME
hsa-miR-604	2/468	53/20304	1.66492	0.346193	0.598543	PAPOLA, LATS1
hsa-miR-618	6/468	208/20304	1.26229	0.347362	0.598543	HOXB8, TPM1, KCNMA1, EEF1A1, DUSP2, RRM2
hsa-miR-1179	6/468	208/20304	1.26229	0.347362	0.598543	DHX9, SLAIN1, TP53INP1, TET2, PARG, NCOA4
hsa-miR-513c-5p	3/468	91/20304	1.44774	0.350041	0.600765	ACTB, TPM1, TP53INP1
hsa-miR-509-3-5p	3/468	91/20304	1.44774	0.350041	0.600765	SLC43A3, GAS1, MME
hsa-miR-1-3p	127/468	5335/20304	1.04608	0.351257	0.601658	KLHL13, RABGAP1, ZMYND11, RALBP1, ALG1, MAT2B, RAB27B, TNC, MAP4, RC3H2, ZC3H11A, PKN2, FAM107B, TRIB2, PTGS2, CA12, ACTB, USP33, MECOM, SNX10, TXNDC16, PAPOLA, PITPNM3, CCDC80, SUPT16H, ZC3H7B, POLE2, CTSZ, MSLN, MON1B, TSC2, SQLE, SLC39A14, CAV2, MINPP1, GALK1, SLC16A6, CDR2L, CTSC, CPT1A, FOLR1, RAD51AP1, MGP, WASF1, EFEMP1, SRSF7, WLS, RAB32, PCDH17, TRPM6, SMAD9, AMD1, SRSF6, NUP153, AKAP9, …
hsa-miR-29b-3p	32/468	1287/20304	1.08661	0.353668	0.60459	SLC4A7, MAP4, ZC3H11A, FAM107B, ATXN3, TRIB2, CA12, ACTB, HNRNPH3, SQLE, CAV2, WASF1, TCP1, BST2, LATS1, TOP2A, POSTN, DHX9, TPM1, NFIB, ANK3, DUSP2, NFIA, PEA15, BMPER, TP53INP1, HOOK3, TET2, HIST1H4C, KIAA1671, PARG, HIST1H2BF
hsa-miR-875-3p	2/468	54/20304	1.63282	0.35458	0.604955	SLC38A2, CIZ1
hsa-miR-129-1-3p	4/468	131/20304	1.33781	0.357175	0.608183	NADK, RALBP1, ZNF532, STEAP4
hsa-miR-4524a-3p	1/468	19/20304	2.35743	0.358065	0.608499	NUP153
hsa-miR-376b-3p	3/468	93/20304	1.41543	0.362649	0.613357	RC3H2, ACTA2, KIAA1429
hsa-miR-518f-5p	2/468	55/20304	1.60193	0.362929	0.613357	SRRM2, MME
hsa-miR-520a-3p	8/468	293/20304	1.19303	0.363885	0.613357	SUPT16H, CDC5L, RBM3, PPARGC1A, HOXB3, MTUS1, SLC38A2, ROCK2
hsa-miR-548c-5p	12/468	457/20304	1.14671	0.363926	0.613357	SLC4A7, RC3H2, PKN2, ACTB, CTSC, OAS2, F13A1, SLC43A3, ANP32A, RABGAP1L, TP53INP1, SPATA13
hsa-miR-542-3p	11/468	416/20304	1.15482	0.364469	0.613357	TNC, PTGS2, SUPT16H, CDC25B, SLC16A6, EXOC8, TOP2A, ABL2, NFIB, RAB1B, HIST1H4C
hsa-miR-587	4/468	133/20304	1.31694	0.367656	0.615497	MAP4, SLC39A14, RAB32, DHX9
hsa-miR-1296-5p	9/468	335/20304	1.17345	0.367843	0.615497	FUS, WWC1, PDZD2, AGT, PCDH1, AGAP1, ALCAM, HIST1H4C, PLEKHM1
hsa-miR-190b	6/468	213/20304	1.23149	0.367875	0.615497	LATS1, LRRC1, FANCD2, USP53, NFIB, AFF1
hsa-miR-337-5p	1/468	20/20304	2.23339	0.372875	0.620264	PSAT1
hsa-miR-380-3p	1/468	20/20304	2.23339	0.372875	0.620264	SPC24
hsa-miR-521	1/468	20/20304	2.23339	0.372875	0.620264	ENC1
hsa-miR-1288-3p	3/468	95/20304	1.38452	0.375219	0.622965	CDC5L, SNX30, RRM2
hsa-miR-212-3p	26/468	1050/20304	1.08062	0.381393	0.631197	RC3H2, PTGS2, NRCAM, CDKN3, CDC25B, BIN2, OAS2, TNNC1, AMD1, MTUS1, TOP2A, SLC38A2, NFIB, RABGAP1L, NR4A2, NFIA, PEA15, CCNYL1, RNF183, SLITRK5, TET2, CKAP2L, GATA2, MSL1, MME, CYS1
hsa-miR-139-5p	18/468	714/20304	1.09998	0.382283	0.631197	MAT2B, RASGRF1, ZC3H11A, TCP1, SRSF6, ROCK2, TPM1, ABL2, ANK3, MFSD6, GJA1, ATP2B2, TET2, CXCL10, ENC1, PLCB1, PLCXD3, TOP1
hsa-miR-30a-3p	22/468	882/20304	1.08839	0.382367	0.631197	RABGAP1, SLC4A7, RC3H2, FAM107B, PTGS2, SUPT16H, HNRNPH3, PTBP3, HOXB8, AKAP9, POSTN, SLC38A2, PSAT1, EHF, ANP32A, AGAP1, TP53INP1, PDZD8, SRRM2, TET2, MGA, GAS1
hsa-miR-571	4/468	136/20304	1.28681	0.383356	0.631625	SLC4A7, ALDH3B2, NFIB, PEA15
hsa-miR-132-3p	26/468	1052/20304	1.0784	0.385148	0.632998	ZMYND11, PTGS2, CYP26A1, ZC3H7B, CDC25B, PSMD10, SQLE, OAS2, WASF1, AMD1, MLLT4, ARHGAP32, ANP32A, SYT14, NFIB, NCAM2, RAPGEF6, PEA15, CNST, TP53INP1, HOOK3, SLC23A1, MUC13, CCDC71, MSL1, STK19
hsa-miR-597-5p	5/468	177/20304	1.2346	0.386969	0.632998	ZMYND11, SLC4A7, ZC3H11A, NFIA, FAM83B
hsa-miR-363-3p	9/468	341/20304	1.15189	0.387474	0.632998	IKZF2, USP33, CTSC, AMD1, AP1S3, MCOLN2, KIAA1429, FAM110C, MME
hsa-miR-675-5p	3/468	97/20304	1.35495	0.387739	0.632998	MAP4, SLC39A14, WASF1
hsa-miR-577	8/468	300/20304	1.16402	0.388327	0.632998	RC3H2, SORBS1, HNRNPH3, LATS1, NFIB, MIER3, TP53INP1, PLCB1
hsa-miR-1224-3p	4/468	137/20304	1.27707	0.38858	0.632998	ZNF532, EHF, MYADM, SMG5
hsa-miR-532-3p	13/468	508/20304	1.11636	0.389957	0.633051	IGSF9, HNRNPH3, UNC5B, HOXB3, BCL11B, LATS1, EDA, MFI2, TP53INP1, PDZD8, SRRM2, PBX2, STK19
hsa-miR-204-5p	14/468	550/20304	1.11036	0.390571	0.633051	MAP4, FAM107B, WLS, HOXB3, TCP1, AMD1, LATS1, POSTN, TET2, AFF1, MGA, GAS1, MSL1, PBX2
hsa-miR-1910-5p	11/468	425/20304	1.12919	0.390854	0.633051	SLC4A7, TNC, ZC3H11A, PAPOLA, CTSZ, MLLT4, ARHGAP32, LRRC1, RBM47, GALNT10, SRRM2
hsa-miR-944	5/468	178/20304	1.2274	0.39154	0.633051	IKZF2, SLC4A7, PKN2, RAD51AP1, NUP153
hsa-let-7f-2-3p	7/468	260/20304	1.17531	0.392504	0.633425	MAP4, PKN2, FUS, SLC38A2, FGD4, TP53INP1, TET2
hsa-miR-3689e	3/468	98/20304	1.34062	0.393977	0.633438	SNX10, OAS2, TET2
hsa-miR-3689f	3/468	98/20304	1.34062	0.393977	0.633438	SNX10, OAS2, TET2
hsa-miR-342-5p	8/468	302/20304	1.15598	0.395326	0.634429	SIDT1, ACTB, FUS, HNRNPH3, TCP1, RAB11FIP4, SNX30, SRRM2
hsa-miR-195-3p	1/468	22/20304	2.0204	0.401481	0.641273	PKN2
hsa-miR-621	1/468	22/20304	2.0204	0.401481	0.641273	PTGS2
hsa-miR-1260a	10/468	387/20304	1.12697	0.401815	0.641273	MAP4, ZC3H11A, TRIB2, ZC3H7B, PTBP3, PSAT1, SLAIN1, RBM47, SRRM2, EXO1
hsa-miR-936	2/468	60/20304	1.46346	0.404009	0.642404	CAV2, PTBP3
hsa-miR-3194-3p	2/468	60/20304	1.46346	0.404009	0.642404	KCNMA1, TP53INP1
hsa-miR-182-3p	5/468	181/20304	1.2063	0.405237	0.642536	INHBA, NUP153, SLC38A2, ASTN1, SRRM2
hsa-miR-877-5p	11/468	430/20304	1.11543	0.405578	0.642536	TNC, RC3H2, MARK2, F13A1, PEX5, NFIB, TM7SF2, SRRM2, HOOK3, ALCAM, MYADM
hsa-miR-631	2/468	61/20304	1.43858	0.412076	0.648883	HNRNPH3, SRRM2
hsa-miR-1255a	2/468	61/20304	1.43858	0.412076	0.648883	UNC5B, TCP1
hsa-miR-145-3p	2/468	61/20304	1.43858	0.412076	0.648883	SLC38A2, VCAM1
hsa-miR-34c-3p	3/468	101/20304	1.29939	0.412585	0.648883	WASF1, PTBP3, BMPER
hsa-miR-330-3p	19/468	770/20304	1.07534	0.413405	0.648994	RABGAP1, TNC, RC3H2, PKN2, FUS, PAPOLA, TFPI2, HOXB3, TOP2A, USP53, SNX30, ASTN1, DUSP2, NFIA, TP53INP1, SRRM2, ENC1, MYADM, MME
hsa-miR-501-3p	12/468	475/20304	1.1011	0.414405	0.649385	TNC, CDC14B, SLC39A14, TFCP2L1, LATS1, LDHA, PCSK6, NFIB, RAPGEF6, TP53INP1, HES5, SMG5
hsa-miR-921	1/468	23/20304	1.92848	0.415291	0.649597	SRRM2
hsa-miR-935	5/468	184/20304	1.1859	0.418897	0.651736	TNC, FUS, AKAP9, GJA1, PARG
hsa-miR-3929	6/468	226/20304	1.15796	0.421302	0.651736	TNC, HOXB3, ANP32A, SFXN5, NFIB, MCOLN2
hsa-miR-1913	8/468	310/20304	1.1249	0.423325	0.651736	FUS, ALDH3B2, ANP32A, LPCAT1, KIAA1429, SRRM2, MSL1, SMG5
hsa-miR-370-3p	3/468	103/20304	1.27327	0.424891	0.651736	CNST, SRRM2, MGA
hsa-miR-4766-3p	4/468	144/20304	1.21279	0.424939	0.651736	SLC38A2, FGD4, NFIA, RBM47
hsa-miR-16-1-3p	8/468	311/20304	1.12113	0.426821	0.651736	MAT2B, RC3H2, AKAP9, SLAIN1, TP53INP1, SRRM2, BNC2, TLE1
hsa-miR-484	23/468	947/20304	1.05789	0.428461	0.651736	TNC, MAP4, ZC3H11A, FRYL, CDC25B, MON1B, SQLE, ABCA2, HOXB3, SRSF6, NUP153, BCL11B, SLAIN1, SDHC, DLG5, CD109, PEA15, JUP, MGA, MSL1, TOP1, SP9, NCOA4
hsa-miR-3651	1/468	24/20304	1.84462	0.428784	0.651736	MTUS1
hsa-miR-92b-3p	18/468	735/20304	1.06664	0.430115	0.651736	IKZF2, SLC4A7, RC3H2, ZC3H11A, USP33, MECOM, PAPOLA, CTSZ, PTBP3, LATS1, SLC38A2, PEX5, PHLDB2, AP1S3, MCOLN2, MIER3, NFIA, PAPSS2
hsa-miR-455-3p	9/468	354/20304	1.10775	0.430137	0.651736	TNC, RC3H2, CTSC, SRSF7, MLLT4, RAB11FIP4, SNX30, EEF1A1, DUSP2
hsa-miR-744-5p	12/468	481/20304	1.08667	0.431307	0.651736	TNC, ACTB, CXCL12, FBRSL1, HOXB8, SRSF6, DLG5, ANAPC1, DUSP2, SRRM2, FAM107A, PBX2
hsa-miR-99a-3p	5/468	187/20304	1.16618	0.432503	0.651736	ZC3H11A, NPR3, TFCP2L1, MTHFD1L, ANXA2
hsa-miR-31-5p	22/468	907/20304	1.0563	0.433815	0.651736	IL20RA, EPHA3, MAP4, ACTB, GRHL2, SNX10, HOMER2, SLC39A14, TNNT1, SLC16A6, WLS, HOXB8, RAB38, ABL2, GJA1, PCDH1, SRRM2, CXCL10, MYADM, ANXA2, SPATA13, RANBP17
hsa-miR-361-5p	23/468	950/20304	1.0543	0.434528	0.651736	IKZF2, RAB27B, MAP4, RC3H2, NEBL, SNX10, SORBS1, WASF1, MXI1, SRSF6, NUP153, LDHA, ANK3, MCOLN2, RAPGEF6, NFIA, CCNYL1, TMEM144, SRRM2, TET2, NAA16, PLCB1, SP9
hsa-miR-5680	2/468	64/20304	1.36878	0.435944	0.651736	IKZF2, PSAT1
hsa-miR-323a-3p	2/468	64/20304	1.36878	0.435944	0.651736	USP33, PTBP3
hsa-miR-585-3p	2/468	64/20304	1.36878	0.435944	0.651736	MLLT4, FOXB1
hsa-miR-93-5p	50/468	2108/20304	1.03332	0.436976	0.651736	SLC4A7, RC3H2, ZC3H11A, PKN2, ATXN3, ACTB, GRHL2, ADD1, PAPOLA, SUPT16H, CDC5L, MON1B, SLC39A14, CAV2, HOXA6, MINPP1, SLC16A6, MXI1, HOXB3, SRSF6, BCL11B, LATS1, POSTN, SLC38A2, ROCK2, PSAT1, FGD4, SDHC, ABL2, NFIB, SNX30, MPZL2, ANK3, ASTN1, TCF7L1, NR4A2, MIER3, DUSP2, NFIA, CNST, TP53INP1, PDZD8, HOOK3, TET2, RRM2, BNC2, PNMA1, MSL1, SP9, PLEKHM1
hsa-miR-99b-3p	6/468	230/20304	1.13705	0.437659	0.651736	SLC4A7, NPR3, PDZD2, LRRC1, NFIB, ANXA2
hsa-miR-489-3p	7/468	272/20304	1.1214	0.437665	0.651736	RC3H2, ADD1, CDC5L, CDC25B, MTUS1, USP53, MIER3
hsa-miR-140-3p	14/468	569/20304	1.07126	0.439907	0.651736	CA12, IGSF9, CDC5L, AMD1, AKAP9, MTUS1, RAB11FIP4, SLC38A2, PCSK6, UCHL1, ALCAM, MYADM, PLD5, PAPSS2
hsa-miR-627-5p	8/468	315/20304	1.1063	0.440784	0.651736	RAD51AP1, CPXM2, AMD1, LRRC1, USP53, PHF8, MGA, PBX2
hsa-miR-3065-3p	11/468	442/20304	1.08369	0.440956	0.651736	ZMYND11, ZC3H11A, ACTB, SERPINA4, CDR2L, MLLT4, TOP2A, CENPV, SRRM2, MAML3, NCOA4
hsa-miR-2355-5p	11/468	442/20304	1.08369	0.440956	0.651736	TNC, ZC3H11A, HNRNPH3, ZC3H7B, ARHGEF26, MLLT4, RAB11FIP4, KCNMA1, CASKIN1, SRRM2, MSL1
hsa-miR-652-3p	7/468	273/20304	1.11713	0.441413	0.651736	MAP4, WASF1, AIF1L, TET2, ENC1, GAS1, HIST1H4C
hsa-miR-3180-3p	6/468	231/20304	1.13194	0.441736	0.651736	TNC, GFRA1, LPCAT1, HOOK3, MSL1, QTRT1
hsa-miR-1268a	1/468	25/20304	1.7676	0.441966	0.651736	ADD1
hsa-miR-5586-3p	1/468	25/20304	1.7676	0.441966	0.651736	TCP1
hsa-miR-4448	1/468	25/20304	1.7676	0.441966	0.651736	NFIB
hsa-miR-206	1/468	25/20304	1.7676	0.441966	0.651736	GJA1
hsa-miR-4435	1/468	25/20304	1.7676	0.441966	0.651736	ANXA2
hsa-miR-612	3/468	106/20304	1.236	0.443178	0.651736	MAP2K3, ABL2, SRRM2
hsa-miR-4803	3/468	106/20304	1.236	0.443178	0.651736	MLLT4, ROCK2, SLAIN1
hsa-miR-18a-3p	9/468	358/20304	1.09482	0.44324	0.651736	FUS, HOMER2, ABCA2, AKAP9, SLC38A2, PEX5, LPCAT1, NFIA, SRRM2
hsa-miR-30d-3p	15/468	613/20304	1.06528	0.443603	0.651736	SLC4A7, RC3H2, SUPT16H, HNRNPH3, WLS, HOXB8, AKAP9, EHF, ANP32A, AGAP1, TP53INP1, SRRM2, TET2, MGA, GAS1
hsa-miR-767-5p	2/468	65/20304	1.347	0.443783	0.651736	ALG1, TET2
hsa-miR-196b-5p	19/468	784/20304	1.05494	0.444545	0.651748	ZMYND11, BIRC3, SLC4A7, EPHA3, TXNDC16, PAPOLA, TSC2, FBRSL1, WWC1, EXOC8, HOXB8, LATS1, DHX9, SLAIN1, NR4A2, MIER3, HOOK3, PHF8, MAML3
hsa-miR-3613-3p	6/468	232/20304	1.12687	0.445807	0.652492	ADD1, SOX6, SLC38A2, EDNRB, TP53INP1, TET2
hsa-miR-296-5p	11/468	444/20304	1.07857	0.446843	0.652904	TNC, RC3H2, MYH14, FBRSL1, TM7SF2, DUSP2, PDZD8, SRRM2, SPATA13, MME, HIST1H4C
hsa-miR-3145-3p	3/468	107/20304	1.22405	0.449224	0.654732	PTBP3, ABL2, PHF8
hsa-miR-922	5/468	191/20304	1.14087	0.450536	0.654732	TFPI2, CTSC, PTBP3, SRRM2, MME
hsa-miR-23a-5p	2/468	66/20304	1.32589	0.451562	0.654732	ZC3H11A, TPM1
hsa-miR-5581-3p	6/468	234/20304	1.11688	0.45393	0.654732	RC3H2, ZC3H11A, AKAP9, PARP8, CENPH, FAM150B
hsa-miR-550b-2-5p	1/468	26/20304	1.69681	0.454844	0.654732	PAPOLA
hsa-miR-184	1/468	26/20304	1.69681	0.454844	0.654732	SRRM2
hsa-miR-658	1/468	26/20304	1.69681	0.454844	0.654732	SRRM2
hsa-miR-3607-5p	1/468	26/20304	1.69681	0.454844	0.654732	TET2
hsa-miR-1303	5/468	192/20304	1.13471	0.455022	0.654732	BIRC3, MAP4, SUPT16H, OAS2, ZNF436
hsa-miR-302c-3p	11/468	447/20304	1.07097	0.455663	0.654732	ADD1, OAS2, ARHGAP32, NR4A2, MIER3, DUSP2, CTHRC1, PDZD8, SRRM2, TET2, AFF1
hsa-miR-182-5p	58/468	2468/20304	1.02288	0.458232	0.657332	RABGAP1, ZMYND11, RC3H2, ZC3H11A, PKN2, PTGS2, MECOM, PAPOLA, SUPT16H, CYP26A1, CDKN3, TSC2, BIN2, RAD51AP1, WASF1, EXOC8, PTBP3, HOXB8, TCP1, AIF1L, FAM64A, MTUS1, LATS1, TOP2A, SLC38A2, ROCK2, LDHA, ARHGAP32, ANP32A, CHST4, PVRL4, NFIB, SNX30, CIZ1, GFRA1, ANAPC1, MCOLN2, NCAM2, MIER3, EEF1A1, ADAMTS4, RAPGEF6, TNFRSF13C, NFIA, TP53INP1, HOOK3, PSG6, ENC1, RRM2, AFF1, ANXA2, MSL1, HNRNPAB, CES1…
hsa-miR-873-5p	16/468	662/20304	1.05156	0.459112	0.657504	TNFRSF1B, ACTB, FOLR1, ANP32A, ABL2, SNX30, GJA1, SLC7A7, NBEAL2, MFI2, PDZD8, SRRM2, JUP, MYADM, MSL1, SMG5
hsa-miR-34a-3p	10/468	406/20304	1.07182	0.460661	0.658631	ZC3H11A, ACTB, NEBL, FUS, EDNRB, SHROOM3, LPCAT1, KCNMA1, TP53INP1, NCOA4
hsa-miR-422a	6/468	236/20304	1.10705	0.462027	0.658634	ZC3H11A, ABL2, GALNT10, PDZD8, EXO1, ZNF329
hsa-miR-760	7/468	279/20304	1.09215	0.463803	0.658634	ACTB, TSC2, DUOX1, ANP32A, GJA1, SRRM2, SPATA13
hsa-miR-606	2/468	68/20304	1.28558	0.466931	0.658634	CAV2, MGA
hsa-miR-211-5p	2/468	68/20304	1.28558	0.466931	0.658634	TCP1, POSTN
hsa-miR-634	3/468	110/20304	1.18956	0.467198	0.658634	RABGAP1, SLC39A14, SRRM2
hsa-miR-219a-2-3p	3/468	110/20304	1.18956	0.467198	0.658634	SLC38A2, GJA1, ENC1
hsa-miR-200c-5p	1/468	27/20304	1.63146	0.467426	0.658634	TNC
hsa-miR-516a-5p	1/468	27/20304	1.63146	0.467426	0.658634	SRRM2
hsa-miR-513a-5p	7/468	280/20304	1.08809	0.467516	0.658634	RC3H2, SNX10, CDC25B, NUP153, PEX5, ABL2, MGA
hsa-miR-18b-3p	2/468	69/20304	1.26633	0.474519	0.666032	TNC, SUPT16H
hsa-miR-526b-5p	2/468	69/20304	1.26633	0.474519	0.666032	SRRM2, RRM2
hsa-miR-148b-5p	9/468	368/20304	1.06376	0.475812	0.666032	TNC, PKP2, PKN2, CDC25B, AKAP9, SLC38A2, FANCD2, TP53INP1, HIST1H4C
hsa-miR-95-3p	4/468	154/20304	1.13137	0.475847	0.666032	SLC16A6, ABL2, RABGAP1L, SRRM2
hsa-miR-192-3p	5/468	197/20304	1.10488	0.477291	0.666181	PKN2, ACTB, SLC38A2, ABL2, RBM47
hsa-miR-1305	16/468	670/20304	1.03825	0.478467	0.666181	NADK, SLC4A7, TNC, RC3H2, ZC3H11A, GRHL2, ADD1, HOXB8, HOXB3, MLLT4, MED18, LATS1, PDZD2, ANP32A, NFIB, TP53INP1
hsa-miR-486-5p	7/468	283/20304	1.07608	0.478618	0.666181	MAP4, ACTB, SLC39A14, LDHA, GLIPR1, NFIA, SRRM2
hsa-miR-592	3/468	112/20304	1.16761	0.479034	0.666181	ZMYND11, AMD1, NFIA
hsa-miR-124-5p	2/468	70/20304	1.24765	0.482042	0.666412	FGD4, PAPSS2
hsa-miR-125b-1-3p	2/468	70/20304	1.24765	0.482042	0.666412	PEA15, TP53INP1
hsa-let-7g-3p	10/468	413/20304	1.05288	0.482163	0.666412	IKZF2, ACTB, FUS, MYH14, EFEMP1, INHBA, SLC38A2, TP53INP1, HNRNPAB, HES5
hsa-miR-4326	9/468	370/20304	1.05782	0.482282	0.666412	USP33, SNX10, FUS, HNRNPH3, AMD1, MLLT4, IMPA2, ALCAM, ENC1
hsa-miR-769-3p	9/468	371/20304	1.05484	0.48551	0.666877	CDC25B, BST2, MLLT4, TP53INP1, PDZD8, SRRM2, RRM2, AFF1, HSD11B2
hsa-miR-320c	16/468	673/20304	1.03335	0.485701	0.666877	ZMYND11, RC3H2, USP33, FUS, PAPOLA, BCL11B, LATS1, TOP2A, SLC38A2, PHLDB2, NFIB, DLG5, MIER3, NBEAL2, SRRM2, HNRNPAB
hsa-miR-193b-5p	4/468	156/20304	1.11637	0.485831	0.666877	ZC3H11A, PEA15, SRRM2, MAML3
hsa-miR-346	5/468	199/20304	1.09337	0.486116	0.666877	FUS, SOX6, NFIB, UCHL1, NFIA
hsa-miR-888-3p	2/468	71/20304	1.2295	0.489497	0.666877	USP33, ENC1
hsa-miR-451a	2/468	71/20304	1.2295	0.489497	0.666877	SUPT16H, HNRNPH3
hsa-miR-320d	17/468	718/20304	1.02893	0.489974	0.666877	NADK, ZMYND11, RC3H2, USP33, FUS, PAPOLA, BCL11B, LATS1, TOP2A, SLC38A2, PHLDB2, NFIB, DLG5, MIER3, NBEAL2, SRRM2, HNRNPAB
hsa-miR-221-5p	20/468	848/20304	1.02485	0.490621	0.666877	NADK, RABGAP1, MAP4, ZC3H11A, ACTB, FUS, PAPOLA, PCDH1, NBEAL2, SPC24, NFIA, ALDH1A1, CASKIN1, SRRM2, CHST11, RAB1B, PNMA1, GATA2, MAML3, NAGA
hsa-miR-3130-5p	1/468	29/20304	1.51476	0.491727	0.666877	SORD
hsa-miR-4802-3p	1/468	29/20304	1.51476	0.491727	0.666877	AFF1
hsa-miR-302d-3p	7/468	287/20304	1.06055	0.493324	0.666877	ARHGAP32, NR4A2, CTHRC1, PDZD8, SRRM2, TET2, AFF1
hsa-miR-505-3p	5/468	201/20304	1.0821	0.494888	0.666877	ZMYND11, IKZF2, TNC, PSMD10, ALCAM
hsa-miR-548y	5/468	201/20304	1.0821	0.494888	0.666877	RC3H2, OAS2, NUP153, RABGAP1L, TP53INP1
hsa-miR-411-3p	4/468	158/20304	1.10176	0.495738	0.666877	ZC3H11A, SUPT16H, PHLDB2, MME
hsa-miR-1226-3p	11/468	461/20304	1.03695	0.496528	0.666877	ALG1, TNC, RC3H2, ZC3H7B, CDC25B, TSC2, UNC5B, HOXB3, MLLT4, EEF1A1, SRRM2
hsa-miR-32-3p	11/468	461/20304	1.03695	0.496528	0.666877	MAT2B, RC3H2, OAS2, SRSF7, HOXB3, AMD1, MLLT4, SYT11, PDZD8, FAM83B, HNRNPAB
hsa-miR-7-1-3p	11/468	461/20304	1.03695	0.496528	0.666877	RC3H2, ZC3H11A, PTGS2, SLC38A2, DHX9, NFIB, TMEM144, SRRM2, FOXB1, AFF1, SPATA13
hsa-miR-148b-3p	39/468	1674/20304	1.01201	0.496735	0.666877	RALBP1, NNAT, RC3H2, TRIB2, USP33, HNRNPH3, CAV2, SLC16A6, MAP2K6, INHBA, NUP153, AKAP9, STEAP4, ALDH3B2, KLRC1, DUOX1, ANP32A, FANCD2, NFIB, ANK3, MFSD6, GFRA1, KCNMA1, ADAMTS4, NFIA, CTHRC1, TP53INP1, TET2, ALCAM, RRM2, AFF1, MUC13, PDZK1, RAB1B, PNMA1, GAS1, VEPH1, PAPSS2, NCOA4
hsa-miR-561-3p	6/468	245/20304	1.06485	0.498044	0.666877	MAT2B, PTGS2, ACTB, TCP1, AMD1, PDZD8
hsa-miR-101-5p	5/468	202/20304	1.07654	0.499253	0.666877	ZC3H11A, RAD51AP1, LATS1, TOP2A, DOCK5
hsa-miR-30c-2-3p	11/468	463/20304	1.03225	0.502311	0.666877	TNC, MARK2, FUS, PITPNM3, HOXA6, HOXB8, MIER3, PDZD8, ENC1, KIAA1671, SLC25A29
hsa-miR-135a-3p	1/468	30/20304	1.46246	0.503459	0.666877	SLC4A7
hsa-miR-380-5p	1/468	30/20304	1.46246	0.503459	0.666877	CCDC80
hsa-miR-541-5p	1/468	30/20304	1.46246	0.503459	0.666877	PRKAG2
hsa-miR-619-3p	1/468	30/20304	1.46246	0.503459	0.666877	SRRM2
hsa-miR-3175	1/468	30/20304	1.46246	0.503459	0.666877	AFF1
hsa-miR-492	1/468	30/20304	1.46246	0.503459	0.666877	PAPSS2
hsa-miR-4328	2/468	73/20304	1.19475	0.504205	0.666877	ABL2, MGA
hsa-miR-625-3p	4/468	160/20304	1.08752	0.505563	0.66713	WWC1, MXI1, NTRK3, PDZD8
hsa-miR-3200-3p	6/468	247/20304	1.05596	0.505939	0.66713	HNRNPH3, ZC3H7B, TCP1, MIER3, EXO1, PAPSS2
hsa-miR-3689a-5p	3/468	117/20304	1.11612	0.508069	0.667902	SNX10, OAS2, TET2
hsa-miR-3689b-5p	3/468	117/20304	1.11612	0.508069	0.667902	SNX10, OAS2, TET2
hsa-miR-4786-3p	6/468	248/20304	1.05154	0.50987	0.669253	TNC, MARK2, UNC5B, HOXB8, TNFRSF13C, JAKMIP2
hsa-miR-933	2/468	74/20304	1.1781	0.511455	0.670316	PSMD10, MLLT4
hsa-miR-2467-5p	5/468	205/20304	1.06029	0.512261	0.670357	ANP32A, SFXN5, CD109, MGA, PBX2
hsa-miR-5008-5p	6/468	249/20304	1.04716	0.513789	0.671341	TNC, UNC5B, HOXB8, MLLT4, MSL1, PLEKHM1
hsa-miR-663a	1/468	31/20304	1.41365	0.514921	0.671805	MAP4
hsa-miR-576-5p	6/468	250/20304	1.04281	0.517697	0.673801	BIRC3, SLC39A14, NUP153, LATS1, ANP32A, ABCG1
hsa-miR-199b-5p	7/468	294/20304	1.03429	0.518742	0.673801	KCNC3, FGD4, ABL2, MIER3, RBM47, RAB1B, ZNF354C
hsa-miR-10a-5p	13/468	556/20304	1.01516	0.518788	0.673801	ZMYND11, RALBP1, RC3H2, ATXN3, PTGS2, PSMD14, HOXB3, SLC38A2, ABL2, PDZD8, SRRM2, PLA2G4F, MME
hsa-miR-431-3p	3/468	120/20304	1.08733	0.525079	0.679243	ZC3H11A, SUPT16H, SHROOM3
hsa-miR-4738-3p	3/468	120/20304	1.08733	0.525079	0.679243	FUS, SQLE, ENC1
hsa-miR-542-5p	2/468	76/20304	1.14615	0.525745	0.679243	LDHA, MSL1
hsa-miR-642b-5p	1/468	32/20304	1.36799	0.526119	0.679243	ABL2
hsa-miR-148a-3p	33/468	1432/20304	0.999785	0.526996	0.679361	RABGAP1, MAP2K3, RC3H2, TRIB2, PTGS2, CA12, FRYL, CCDC80, HNRNPH3, CDC25B, MAP2K6, CTSC, CPT1A, MGP, MLPH, PTBP3, NUP153, SLC38A2, PSAT1, DHX9, ANP32A, PVRL4, FANCD2, ANK3, KCNMA1, TP53INP1, SRRM2, TET2, ALCAM, AFF1, RAB1B, GAS1, PAPSS2
hsa-miR-548e-3p	5/468	209/20304	1.03927	0.529386	0.680711	EPHA3, RC3H2, HNRNPH3, NFIA, PBX2
hsa-miR-147b	3/468	121/20304	1.07805	0.530677	0.680711	USP33, MON1B, SRRM2
hsa-miR-379-5p	2/468	77/20304	1.13081	0.532784	0.680711	TFPI2, MME
hsa-miR-4461	2/468	77/20304	1.13081	0.532784	0.680711	GALK1, SRSF6
hsa-miR-3928-3p	9/468	386/20304	1.01207	0.53325	0.680711	IKZF2, MAP4, ACTB, UNC5B, NBEAL2, SRRM2, RRM2, MSL1, PBX2
hsa-miR-548b-3p	10/468	430/20304	1.00936	0.533489	0.680711	RABGAP1, ATXN3, ACTB, FUS, PAPOLA, CDC5L, SOX6, WLS, COQ3, BAIAP2
hsa-miR-106a-5p	27/468	1174/20304	0.99758	0.533551	0.680711	SNX10, ADD1, CDC5L, ZC3H7B, SLC39A14, CAV2, CTSC, OAS2, PTBP3, TCP1, BCL11B, AKAP9, LATS1, SLC38A2, ROCK2, FGD4, NFIB, TCF7L1, GJA1, DUSP2, TP53INP1, TET2, RRM2, AFF1, BNC2, GAS1, FAM110C
hsa-miR-191-3p	3/468	122/20304	1.06893	0.536238	0.681981	ACTA2, CIZ1, NCOA4
hsa-miR-132-5p	3/468	122/20304	1.06893	0.536238	0.681981	PCDH17, SRSF6, MSL1
hsa-miR-151b	1/468	33/20304	1.32519	0.537059	0.681981	RC3H2
hsa-miR-3613-5p	5/468	211/20304	1.02907	0.537848	0.681981	CA12, FRYL, SRSF6, POSTN, LDHA
hsa-miR-671-5p	17/468	739/20304	0.9979	0.538489	0.681981	IKZF2, FUS, RAD51AP1, KIAA1045, KHDRBS3, SLC38A2, ABL2, SNCA, CENPH, NBEAL2, PDZD8, EXO1, MYADM, PRKAG1, MSL1, SLC25A29, SMG5
hsa-miR-1260b	8/468	344/20304	1.00932	0.539727	0.68255	MAP4, TRIB2, FUS, HOMER2, PTBP3, LATS1, EXO1, LONRF3
hsa-miR-374b-5p	19/468	828/20304	0.995243	0.541439	0.683715	RC3H2, ZC3H11A, PKN2, HNRNPH3, RBM3, CAV2, MINPP1, SRSF7, SLC38A2, ROCK2, PSAT1, ABL2, NFIB, CD109, NFIA, TP53INP1, SOX7, GAS1, HNRNPAB
hsa-miR-196a-5p	27/468	1181/20304	0.991158	0.546343	0.688665	ZMYND11, BIRC3, SLC4A7, EPHA3, ATXN3, TXNDC16, PAPOLA, TSC2, WASF1, FBRSL1, WWC1, EXOC8, HOXB8, LATS1, DHX9, SLAIN1, NR4A2, NCAM2, MIER3, EEF1A1, DUSP2, HOOK3, CKAP2L, PHF8, PRKAG1, MAML3, SMG5
hsa-miR-4425	1/468	34/20304	1.28497	0.547747	0.688665	ZC3H11A
hsa-miR-1307-5p	1/468	34/20304	1.28497	0.547747	0.688665	POLE2
hsa-miR-548z	4/468	169/20304	1.02775	0.548663	0.688815	ADD1, GBP1, NUP153, FGD4
hsa-miR-326	8/468	347/20304	1.00021	0.549608	0.689001	ZC3H11A, ACTB, FUS, DHX9, DLG5, SRRM2, FAM107A, MGA
hsa-miR-635	2/468	80/20304	1.08714	0.553468	0.692836	CTSZ, TOP2A
hsa-miR-33a-3p	9/468	393/20304	0.99326	0.554991	0.693739	BIRC3, FRYL, PAPOLA, MINPP1, CPT1A, MTHFD1L, PHLDB2, TP53INP1, AFF1
hsa-miR-584-5p	3/468	126/20304	1.034	0.5581	0.696618	SQLE, PTBP3, NUP153
hsa-miR-27b-5p	8/468	350/20304	0.991305	0.559401	0.696757	CCDC80, SRSF7, TOP2A, FGD4, MIER3, PDZD8, ENC1, RANBP17
hsa-miR-296-3p	6/468	261/20304	0.99725	0.559822	0.696757	TRIB2, POSTN, PVRL4, RABGAP1L, BMPER, TP53INP1
hsa-miR-181a-3p	4/468	173/20304	1.00321	0.567179	0.703025	TNC, MXI1, HOOK3, MGA
hsa-miR-1271-3p	4/468	173/20304	1.00321	0.567179	0.703025	ZNF532, MTHFD1L, LATS1, CIZ1
hsa-miR-5581-5p	6/468	263/20304	0.989389	0.567296	0.703025	SUPT16H, CDC5L, HOXB3, LATS1, UCHL1, MFI2
hsa-miR-548aa	1/468	36/20304	1.21143	0.56839	0.703372	INHBA
hsa-miR-603	9/468	398/20304	0.980242	0.570269	0.704689	CDC25B, MON1B, GALK1, NUP153, NFIB, HOOK3, LONRF3, PAPSS2, HIST1H2BF
hsa-miR-3662	4/468	174/20304	0.997262	0.571742	0.705502	BIRC3, RC3H2, TCP1, RBM47
hsa-miR-1243	3/468	129/20304	1.00922	0.574085	0.706968	HOXB3, GJA1, MSL1
hsa-miR-3679-5p	5/468	220/20304	0.985535	0.575023	0.706968	IKZF2, FRYL, SLC38A2, TP53INP1, MGA
hsa-miR-19a-3p	39/468	1725/20304	0.978648	0.575382	0.706968	ZMYND11, MAP2K3, MAP4, RC3H2, CALCRL, PTGS2, ACTB, CDC14B, GRHL2, SOX6, FBRSL1, ARHGEF26, PCDH17, HOXB3, INHBA, SRSF6, ZNF436, MTUS1, SYT11, SLAIN1, TPM1, NFIB, DLG5, MFSD6, GJA1, NR4A2, UCHL1, MIER3, ATP2B2, ABCG1, NFIA, TP53INP1, ALCAM, ENC1, AFF1, BNC2, ERBB4, PLCB1, NCOA4
hsa-miR-4491	2/468	84/20304	1.03393	0.580026	0.711663	ADD1, SORBS1
hsa-miR-202-5p	3/468	131/20304	0.993347	0.584539	0.715903	NLRP2, PRKAG2, ANAPC1
hsa-miR-130a-5p	7/468	313/20304	0.969122	0.585137	0.715903	SLC4A7, MAP2K3, CXCL12, EXOC8, MFSD6, SRRM2, SPATA13
hsa-miR-708-3p	2/468	85/20304	1.02141	0.586482	0.716446	ACTB, RAD51AP1
hsa-miR-649	1/468	38/20304	1.14583	0.588093	0.716446	HNRNPH3
hsa-miR-770-5p	1/468	38/20304	1.14583	0.588093	0.716446	PLCXD3
hsa-miR-106b-3p	3/468	132/20304	0.985597	0.589705	0.716446	ZC3H7B, CAPS, NUP153
hsa-miR-3176	4/468	178/20304	0.974139	0.589722	0.716446	KRT31, UNC5B, CTAGE5, SRRM2
hsa-miR-541-3p	2/468	86/20304	1.0092	0.592864	0.718245	MAP4, SLC38A2
hsa-miR-1269b	2/468	86/20304	1.0092	0.592864	0.718245	FAM107B, AFF1
hsa-miR-1185-5p	1/468	39/20304	1.11562	0.597605	0.721967	RC3H2
hsa-miR-4421	1/468	39/20304	1.11562	0.597605	0.721967	SLC38A2
hsa-miR-3605-5p	3/468	134/20304	0.970452	0.599912	0.723743	IKZF2, LPCAT1, KCNMA1
hsa-miR-1226-5p	5/468	227/20304	0.95412	0.602822	0.726241	TNC, RC3H2, TRIB2, OAS2, MME
hsa-miR-650	2/468	88/20304	0.985628	0.605407	0.7271	CPXM2, SRRM2
hsa-miR-2110	9/468	410/20304	0.950322	0.605971	0.7271	TNC, PAPOLA, SLAIN1, SDHC, NFIB, NFIA, SRRM2, AFF1, NCOA4
hsa-miR-512-3p	1/468	40/20304	1.08696	0.606898	0.7271	PTGS2
hsa-miR-4787-3p	1/468	40/20304	1.08696	0.606898	0.7271	MCC
hsa-miR-503-5p	23/468	1038/20304	0.958396	0.608229	0.727656	MAP2K3, RC3H2, ACTB, VDAC3, CDC14A, CDKN3, PSMD10, TFPI2, SLC16A6, WLS, TCP1, TPM1, ABL2, RPL7, SNX30, ANAPC1, PLEKHG4B, DUSP2, PEA15, TP53INP1, KRT8, BNC2, PRKAG1
hsa-miR-651-5p	8/468	366/20304	0.946225	0.609994	0.727656	EXOC8, NUP153, LATS1, TOP2A, ARHGAP32, TP53INP1, SRRM2, AFF1
hsa-miR-1229-3p	6/468	275/20304	0.944675	0.610797	0.727656	SLC4A7, FUS, NRCAM, INHBA, SLC38A2, ADAMTS4
hsa-miR-4422	6/468	275/20304	0.944675	0.610797	0.727656	HOXB3, LATS1, DHX9, SLAIN1, ANP32A, HNRNPAB
hsa-miR-654-5p	2/468	89/20304	0.97425	0.611568	0.727656	MAP2K3, MAP4
hsa-miR-769-5p	7/468	322/20304	0.941	0.614973	0.730703	FUS, NUP153, ZNF436, SRRM2, MSL1, HIST1H4C, PAPSS2
hsa-miR-4443	1/468	41/20304	1.05971	0.615976	0.730891	MAP4
hsa-miR-1207-5p	6/468	277/20304	0.937608	0.617809	0.732061	SLC38A2, PVRL4, TP53INP1, SRRM2, RAB1B, SMG5
hsa-miR-450a-1-3p	1/468	42/20304	1.03385	0.624846	0.739387	PHLDB2
hsa-miR-433-3p	5/468	233/20304	0.928729	0.625809	0.739515	PRKAG2, LATS1, HOOK3, ERBB4, SMG5
hsa-miR-3913-5p	3/468	140/20304	0.92767	0.629519	0.742884	TNC, SNX30, SRRM2
hsa-miR-192-5p	31/468	1407/20304	0.951687	0.630511	0.743041	ZMYND11, RAB27B, ST3GAL6, MPPED2, ACTB, CDC14A, SNX10, CDKN3, SLC16A6, TFCP2L1, MXI1, KHDRBS3, COQ3, LRRC1, NFIB, DLG5, PCDH1, NIPAL1, MFI2, TP53INP1, SRRM2, HOOK3, CKAP2L, ALCAM, ENC1, OVOL1, EXO1, SPATA13, FAM110C, TOP1, SP9
hsa-miR-573	3/468	141/20304	0.920901	0.634304	0.745479	ADD1, BST2, TET2
hsa-miR-518a-3p	3/468	141/20304	0.920901	0.634304	0.745479	HOXB8, DHX9, QTRT1
hsa-miR-1908-5p	5/468	236/20304	0.916528	0.636999	0.747631	PKN2, HOXA6, BCL11B, ROCK2, SRRM2
hsa-miR-548d-5p	9/468	422/20304	0.922142	0.640151	0.750312	SLC4A7, RC3H2, CTSC, OAS2, F13A1, SLC43A3, ANP32A, RABGAP1L, TP53INP1
hsa-miR-302b-3p	6/468	284/20304	0.913673	0.641781	0.750418	ARHGAP32, CTHRC1, PDZD8, SRRM2, TET2, AFF1
hsa-miR-3115	1/468	44/20304	0.985659	0.641976	0.750418	SRRM2
hsa-miR-219a-5p	7/468	331/20304	0.914441	0.643619	0.750457	PAPOLA, SLC16A6, FLRT3, PDZD2, NCAM2, NFIA, SRRM2
hsa-miR-548h-3p	3/468	143/20304	0.907654	0.643744	0.750457	ADD1, GBP1, NUP153
hsa-miR-342-3p	12/468	562/20304	0.922778	0.647278	0.753561	MINPP1, WWC1, MLPH, PCDH17, HOXB8, SLC38A2, EHF, UCHL1, PEA15, RRM2, MSL1, MME
hsa-miR-609	1/468	45/20304	0.96321	0.650247	0.754524	MAP4
hsa-miR-4476	1/468	45/20304	0.96321	0.650247	0.754524	DUSP2
hsa-miR-378c	9/468	426/20304	0.913108	0.651176	0.754524	WLS, AMD1, ZNF436, ROCK2, LDHA, NFIB, GALNT10, ZNF329, MSL1
hsa-miR-483-3p	5/468	240/20304	0.900744	0.651595	0.754524	RABGAP1, FUS, CPT1A, SHROOM3, ANK3
hsa-miR-146b-3p	4/468	193/20304	0.896146	0.653035	0.755181	TFPI2, TRIM46, SRRM2, HIST1H4C
hsa-miR-191-5p	49/468	2226/20304	0.948612	0.657224	0.758259	BIRC3, SLC4A7, MAP2K3, RC3H2, RASGRF1, ZC3H11A, FAM107B, ACTB, VDAC3, CDC14A, HNRNPH3, CDKN3, PSMD10, SLC39A14, TFPI2, SLC16A6, WWC1, SRSF7, PTBP3, AMD1, SRSF6, NUP153, SH3TC1, ZNF436, WNK4, MLLT4, MED18, KHDRBS3, SLC38A2, LDHA, ARHGAP32, FGD4, GLIPR1, TPM1, RGS20, DLG5, RAPGEF6, GALNT10, PDZD8, AXIN2, LONRF3, AIM1L, PNMA1, PRKAG1, SPATA13, MSL1, TLE1, TOP1, PLEKHM1
hsa-miR-411-5p	1/468	46/20304	0.941759	0.658326	0.758259	BIRC3
hsa-miR-3173-3p	1/468	46/20304	0.941759	0.658326	0.758259	PTBP3
hsa-miR-1307-3p	3/468	147/20304	0.882263	0.662106	0.760425	RC3H2, SRSF7, AGAP1
hsa-miR-196a-3p	2/468	98/20304	0.882516	0.663723	0.760425	ZC3H11A, CDC25B
hsa-miR-4792	2/468	98/20304	0.882516	0.663723	0.760425	PTBP3, PRKAG1
hsa-miR-520a-5p	2/468	98/20304	0.882516	0.663723	0.760425	TCP1, GNG4
hsa-miR-1269a	1/468	47/20304	0.92124	0.66622	0.762275	NUP153
hsa-miR-642b-3p	1/468	48/20304	0.901594	0.673931	0.769735	ZC3H11A
hsa-miR-92a-2-5p	2/468	100/20304	0.864418	0.674519	0.769735	PEA15, MYADM
hsa-miR-3127-3p	6/468	295/20304	0.878403	0.677581	0.772211	TNC, FUS, CDC5L, ZC3H7B, HOXB3, MLLT4
hsa-miR-574-5p	10/468	483/20304	0.893816	0.6791	0.772715	BIRC3, TFPI2, RAB11FIP4, ROCK2, DHX9, DOCK5, KCNMA1, ATP2B2, PEA15, SLITRK5
hsa-miR-544a	2/468	101/20304	0.855644	0.679811	0.772715	EDNRB, TPM1
hsa-miR-2681-5p	1/468	49/20304	0.882767	0.681465	0.773578	RAB1B
hsa-miR-491-5p	8/468	391/20304	0.883328	0.68258	0.77383	MAP4, SLC38A2, NFIB, CASKIN1, SRRM2, BNC2, MSL1, TLE1
hsa-miR-5009-5p	2/468	102/20304	0.847045	0.685032	0.77514	FAM107B, MSL1
hsa-miR-3065-5p	5/468	250/20304	0.86354	0.686424	0.77514	RC3H2, HOXB3, NFIB, TP53INP1, FOXB1
hsa-miR-136-3p	5/468	250/20304	0.86354	0.686424	0.77514	ZC3H11A, SNX10, RABGAP1L, HOOK3, PLCB1
hsa-miR-510-5p	1/468	50/20304	0.864709	0.688824	0.775561	CDC5L
hsa-miR-323a-5p	2/468	103/20304	0.838616	0.690183	0.775561	PKN2, NUP153
hsa-miR-593-5p	2/468	103/20304	0.838616	0.690183	0.775561	TRIB2, RRM2
hsa-miR-28-5p	14/468	673/20304	0.897365	0.690383	0.775561	KLHL13, RC3H2, ZC3H11A, SLC39A14, OAS2, PTBP3, BCL11B, BST2, POSTN, PHLDB2, MFI2, SRRM2, MSL1, HIST1H2BF
hsa-miR-4685-3p	7/468	348/20304	0.868097	0.694201	0.777846	TNC, MAP4, HNRNPH3, HOXB3, SMAD9, SRRM2, TOP1
hsa-miR-4783-3p	1/468	51/20304	0.847372	0.696015	0.777846	ACTB
hsa-miR-520h	1/468	51/20304	0.847372	0.696015	0.777846	LDHA
hsa-miR-551b-3p	1/468	51/20304	0.847372	0.696015	0.777846	KIAA1671
hsa-miR-561-5p	4/468	205/20304	0.842132	0.698756	0.778897	MAT2B, VDAC3, DLG5, PDZD8
hsa-miR-548i	4/468	205/20304	0.842132	0.698756	0.778897	RC3H2, OAS2, RABGAP1L, TP53INP1
hsa-miR-556-5p	3/468	159/20304	0.813903	0.713032	0.793787	FGD4, ANK3, SRRM2
hsa-miR-3200-5p	1/468	54/20304	0.799288	0.716606	0.796489	RC3H2
hsa-miR-15a-3p	10/468	499/20304	0.863857	0.7173	0.796489	TNC, FUS, PCSK1N, HOXB3, SLC43A3, DOCK5, AGAP1, PDZD8, NAA16, GATA2
hsa-miR-129-5p	11/468	548/20304	0.865046	0.721521	0.797869	PTGS2, PTBP3, HOXB3, INHBA, AKAP9, DHX9, LRRC1, PHLDB2, ABCG1, NFIA, HIST1H4C
hsa-miR-485-5p	5/468	261/20304	0.825972	0.721933	0.797869	SORBS1, CTSC, PHLDB2, SNCA, PNMA1
hsa-miR-4524a-5p	1/468	55/20304	0.784448	0.723155	0.797869	DUSP2
hsa-miR-29c-5p	1/468	55/20304	0.784448	0.723155	0.797869	TP53INP1
hsa-miR-154-3p	1/468	55/20304	0.784448	0.723155	0.797869	MGA
hsa-miR-92a-1-5p	8/468	408/20304	0.845049	0.726854	0.800851	RC3H2, PAX2, PAPOLA, EHF, NFIB, CASKIN1, SRRM2, ANXA2
hsa-miR-127-5p	3/468	163/20304	0.793395	0.728635	0.800851	PAPOLA, CPXM2, LATS1
hsa-miR-654-3p	3/468	163/20304	0.793395	0.728635	0.800851	SUPT16H, INHBA, LPCAT1
hsa-miR-24-2-5p	5/468	265/20304	0.813099	0.73411	0.805844	MAMLD1, EFEMP1, NUP153, MTUS1, KIAA1671
hsa-miR-744-3p	6/468	315/20304	0.82071	0.73653	0.806459	RAB27B, PAX2, HOMER2, ANP32A, DLG5, PLEKHG4B
hsa-miR-141-5p	15/468	743/20304	0.869118	0.736535	0.806459	RC3H2, ZC3H11A, SNX10, CDC5L, HNRNPH3, SLC39A14, AMD1, LATS1, TOP2A, SLC38A2, DHX9, ANP32A, SDHC, TP53INP1, SRRM2
hsa-miR-1299	3/468	166/20304	0.778674	0.739896	0.807183	RALBP1, SRSF6, MLLT4
hsa-miR-2277-3p	4/468	217/20304	0.794204	0.739995	0.807183	SRSF7, PTBP3, NBEAL2, PHF8
hsa-miR-378i	4/468	217/20304	0.794204	0.739995	0.807183	GALNT10, ZNF329, ENTPD8, MSL1
hsa-miR-3677-5p	4/468	218/20304	0.790452	0.743231	0.809691	ACTB, ZC3H7B, ENC1, HNRNPAB
hsa-miR-3140-3p	1/468	60/20304	0.71779	0.753706	0.819039	BIRC3
hsa-miR-4733-5p	1/468	60/20304	0.71779	0.753706	0.819039	CXCL12
hsa-miR-223-3p	1/468	61/20304	0.705791	0.759399	0.823897	NFIA
hsa-miR-1287-5p	5/468	274/20304	0.785534	0.760081	0.823897	PKN2, AP1S3, CD109, SRRM2, BNC2
hsa-miR-1306-3p	2/468	119/20304	0.72335	0.763497	0.826565	AIF1L, MSL1
hsa-miR-193a-5p	2/468	120/20304	0.717184	0.767538	0.829901	ZC3H7B, SLC38A2
hsa-miR-3609	1/468	63/20304	0.682955	0.770396	0.830913	PKN2
hsa-miR-302e	1/468	63/20304	0.682955	0.770396	0.830913	SRRM2
hsa-miR-196b-3p	2/468	121/20304	0.711121	0.771519	0.831089	TP53INP1, CERKL
hsa-miR-1271-5p	5/468	279/20304	0.771003	0.773664	0.831455	PKN2, NFIA, PNMA1, MSL1, DCDC2B
hsa-miR-5682	4/468	228/20304	0.75478	0.773916	0.831455	SLC38A2, TPM1, NFIA, TET2
hsa-miR-607	1/468	64/20304	0.672081	0.775705	0.831455	SLC38A2
hsa-miR-4804-5p	1/468	64/20304	0.672081	0.775705	0.831455	SCARF2
hsa-miR-583	1/468	65/20304	0.661547	0.780891	0.834311	SLC43A3
hsa-miR-187-3p	1/468	65/20304	0.661547	0.780891	0.834311	UCHL1
hsa-miR-5008-3p	3/468	178/20304	0.724838	0.781262	0.834311	HNRNPH3, UCHL1, SRRM2
hsa-miR-423-5p	22/468	1100/20304	0.858333	0.784023	0.836227	RABGAP1, MAP4, RC3H2, MARK2, ACTB, CDC25B, MON1B, ACTA2, EXOC8, HOXB8, SRSF6, MLLT4, NFIB, UCHL1, DUSP2, SRRM2, TET2, ENC1, AFF1, MGA, MYADM, MSL1
hsa-miR-134-5p	1/468	67/20304	0.641436	0.790907	0.841494	LATS1
hsa-miR-2115-5p	1/468	67/20304	0.641436	0.790907	0.841494	ALCAM
hsa-miR-377-5p	2/468	127/20304	0.676782	0.794177	0.843935	DLG5, SRRM2
hsa-miR-3689a-3p	1/468	69/20304	0.622507	0.800467	0.849575	OAS2
hsa-miR-4452	1/468	71/20304	0.604661	0.80959	0.857637	CXCL12
hsa-miR-30b-3p	7/468	396/20304	0.759109	0.810448	0.857637	TNC, MARK2, FUS, SOX6, OAS2, HOXB8, HSD11B2
hsa-miR-1224-5p	4/468	242/20304	0.709876	0.811941	0.857637	MAP4, SLC39A14, OAS2, UCHL1
hsa-miR-4690-5p	6/468	346/20304	0.744698	0.812029	0.857637	MAP4, DHX9, FGD4, ANP32A, PDZD8, SRRM2
hsa-miR-548f-3p	4/468	243/20304	0.706869	0.814445	0.85914	EPHA3, RC3H2, TRIB2, PBX2
hsa-miR-494-3p	22/468	1130/20304	0.833757	0.822299	0.865526	RALBP1, SLC4A7, ACTB, VDAC3, CDKN3, CTSZ, PSMD10, TFPI2, CAV2, CPT1A, WLS, SRSF6, ASS1, SLC38A2, USP53, RPL7, LPCAT1, PEA15, KRT8, RRM2, AFF1, PRKAG1
hsa-miR-154-5p	1/468	74/20304	0.579724	0.8225	0.865526	SUPT16H
hsa-miR-198	1/468	75/20304	0.571861	0.826606	0.86879	TNC
hsa-miR-1294	1/468	76/20304	0.564208	0.830618	0.871947	PTBP3
hsa-miR-1234-3p	1/468	77/20304	0.556756	0.834537	0.874999	KIAA1429
hsa-miR-20b-5p	22/468	1149/20304	0.818868	0.84389	0.883552	ZC3H11A, ACTB, GRHL2, SUPT16H, CAV2, SLC16A6, MXI1, BCL11B, POSTN, SLC38A2, ROCK2, FGD4, ABL2, NFIB, ASTN1, TCF7L1, DUSP2, NFIA, CNST, TP53INP1, HOOK3, RRM2
hsa-miR-5100	2/468	143/20304	0.599499	0.845157	0.883552	TP53INP1, EXO1
hsa-miR-135b-3p	1/468	80/20304	0.535533	0.845759	0.883552	TOP2A
hsa-miR-548l	6/468	364/20304	0.706603	0.847432	0.884233	PKN2, ACTB, SQLE, SLAIN1, ANP32A, CKAP2L
hsa-miR-580-3p	1/468	82/20304	0.522257	0.852815	0.888777	LPCAT1
hsa-miR-615-5p	4/468	261/20304	0.656758	0.855022	0.889924	CCDC80, CDR2L, SFXN5, SNX30
hsa-miR-339-3p	2/468	147/20304	0.582843	0.855973	0.889924	SLC39A14, TET2
hsa-miR-543	1/468	84/20304	0.509622	0.859549	0.892569	MTHFD1L
hsa-miR-152-3p	10/468	579/20304	0.739332	0.8625	0.894559	RC3H2, CTSC, AKAP9, DUOX1, KCNMA1, NFIA, TP53INP1, TET2, RAB1B, PAPSS2
hsa-miR-657	1/468	87/20304	0.491771	0.869078	0.899225	TNC
hsa-miR-187-5p	1/468	87/20304	0.491771	0.869078	0.899225	MSL1
hsa-miR-483-5p	1/468	88/20304	0.486094	0.872108	0.901283	ALCAM
hsa-miR-487a-3p	1/468	90/20304	0.475123	0.877961	0.906249	MGA
hsa-miR-506-3p	1/468	91/20304	0.46982	0.880787	0.908082	MYADM
hsa-miR-301a-5p	4/468	278/20304	0.615477	0.886175	0.91255	TNC, MTHFD1L, SLITRK5, AFF1
hsa-miR-378f	1/468	94/20304	0.454596	0.888878	0.914244	GALNT10
hsa-miR-629-3p	9/468	555/20304	0.692745	0.896349	0.920834	MAP4, SUPT16H, HNRNPH3, TCP1, AMD1, NUP153, MLLT4, TP53INP1, SRRM2
hsa-miR-502-5p	5/468	343/20304	0.622972	0.899537	0.923012	EPHA3, HNRNPH3, TP53INP1, SRRM2, AFF1
hsa-miR-1275	1/468	99/20304	0.431293	0.901163	0.923585	FRYL
hsa-miR-454-5p	1/468	101/20304	0.422625	0.905688	0.927125	PKN2
hsa-miR-1537-3p	1/468	104/20304	0.410253	0.912092	0.932577	PCSK6
hsa-miR-628-3p	3/468	238/20304	0.53813	0.914515	0.933949	MAP4, SNX10, AMD1
hsa-miR-24-1-5p	1/468	108/20304	0.394837	0.919961	0.938403	KIAA1671
hsa-miR-3934-5p	1/468	109/20304	0.391161	0.921815	0.939188	MIER3
hsa-miR-143-5p	1/468	110/20304	0.387553	0.923627	0.939927	LDHA
hsa-miR-455-5p	3/468	247/20304	0.518043	0.926397	0.941637	ABL2, PBX2, PARG
hsa-miR-5690	4/468	314/20304	0.543002	0.933498	0.947741	RC3H2, FUS, HOXB3, SLAIN1
hsa-miR-4726-3p	6/468	436/20304	0.586115	0.938889	0.952097	UNC5B, SLC38A2, TPM1, SNX30, SRRM2, HNRNPAB
hsa-miR-1293	2/468	199/20304	0.427868	0.945836	0.958018	SHROOM3, SRRM2
hsa-miR-378d	3/468	274/20304	0.46579	0.953538	0.96469	GALNT10, ZNF329, MSL1
hsa-miR-412-3p	2/468	211/20304	0.403055	0.957119	0.967183	LDHA, SRRM2
hsa-miR-615-3p	3/468	287/20304	0.444174	0.962969	0.971958	SRRM2, TOP1, PBX2
hsa-miR-758-3p	1/468	149/20304	0.28486	0.969422	0.977331	VCAM1
hsa-miR-1202	1/468	156/20304	0.271895	0.97406	0.980863	SRRM2
hsa-miR-5094	1/468	159/20304	0.266691	0.975826	0.981499	TP53INP1
hsa-miR-1246	2/468	286/20304	0.295483	0.990507	0.994848	RC3H2, NIPAL1
hsa-miR-660-5p	1/468	208/20304	0.203039	0.99237	0.994848	HOOK3
hsa-miR-383-5p	1/468	209/20304	0.202053	0.992547	0.994848	MYADM
hsa-miR-4664-5p	1/468	229/20304	0.184135	0.995349	0.996501	SNX30
hsa-miR-215-5p	4/468	1186/20304	0.136056	1	1	ACTB, LRRC1, PCDH1, ALCAM

## Sheet: Bersinger
ID	GeneRatio	BgRatio	OddsRatio	pvalue	padjust	geneID
hsa-miR-380-5p	4/88	30/20304	36.9228	8.28239e-06	0.00401798	TIMP3, COL1A1, COL6A3, COL1A2
hsa-miR-149-3p	5/88	77/20304	16.8407	2.10733e-05	0.00401798	TIMP2, EMP1, CD164, COL6A1, IL24
hsa-miR-379-5p	5/88	77/20304	16.8407	2.10733e-05	0.00401798	IL11, COL5A1, COL6A1, IGF2, PAPPA
hsa-miR-370-3p	5/88	103/20304	12.3602	8.54789e-05	0.0113122	COL1A1, EMP1, IGFBP3, IGF2, PAPPA
hsa-miR-365b-5p	3/88	21/20304	39.5363	9.88827e-05	0.0113122	COL1A1, TGFBI, IGF2
hsa-miR-193a-5p	5/88	120/20304	10.5219	0.000175663	0.0167465	TIMP2, COL1A1, EMP1, COL1A2, IGF2
hsa-miR-511-5p	5/88	158/20304	7.89701	0.000623869	0.0419837	MAP2, TGFBR1, LIF, IGFBP3, COL5A2
hsa-miR-21-3p	15/88	1351/20304	2.90354	0.000653897	0.0419837	TRAF1, IFI35, TFRC, CEACAM1, ECM2, CSF3, IFI6, LIF, CD68, FST, CD164, IL6, IFI44, MGAT2, CXCL10
hsa-miR-298	4/88	91/20304	11.0124	0.000660582	0.0419837	TIMP2, LIF, EMP1, IL24
hsa-miR-2682-5p	3/88	48/20304	15.81	0.00118177	0.0645275	COL6A3, IGF2, COL5A2
hsa-miR-27a-5p	12/88	1015/20304	3.02427	0.00140561	0.0645275	TRAF1, IFI35, CEACAM1, CSF3, IFI6, FST, CD164, IL6, IFI44, IGF2, MGAT2, CXCL10
hsa-miR-155-5p	26/88	3328/20304	2.148	0.00144908	0.0645275	IGF1, CYP24A1, TIMP2, TFRC, TIMP3, IL1B, IFI6, SDF2L1, CD68, COL5A1, ITGB4, EMP1, CD164, IL6, IFI44, FGF7, AGTR1, IGFBP3, IGFBP1, COL6A3, COL1A2, IGF2, IGFBP6, MGAT2, PAPPA, COL4A6
hsa-miR-410-3p	2/88	14/20304	39.1159	0.00163376	0.0645275	TIMP2, IGF2
hsa-miR-875-3p	3/88	54/20304	13.9503	0.00166334	0.0645275	LIF, COL6A1, COL6A3
hsa-miR-29c-3p	16/88	1641/20304	2.54208	0.00169215	0.0645275	IGF1, TIMP2, CEACAM6, MMP15, COL1A1, FLRT3, LIF, COL5A1, EMP1, COL6A1, ARNT, IGFBP3, IL24, COL6A3, COL1A2, COL5A2
hsa-miR-194-5p	10/88	775/20304	3.2594	0.00190437	0.0663976	TIMP2, CEACAM6, CEACAM5, TGFBR1, TGFBI, FLRT3, EMP1, MMP7, ECM1, CXCL10
hsa-miR-432-5p	7/88	408/20304	4.26968	0.00197335	0.0663976	TFRC, MAP2, TIMP3, COL5A1, COL6A1, COL6A3, COL1A2
hsa-miR-4485-3p	2/88	17/20304	31.2814	0.00242113	0.076938	TGFBR1, CD164
hsa-miR-106b-3p	4/88	132/20304	7.47134	0.00261075	0.0785974	TFRC, IGFBP3, SST, COL6A3
hsa-miR-5682	5/88	228/20304	5.40044	0.00314442	0.0899304	COL1A1, COL5A1, EMP1, COL6A3, COL5A2
hsa-miR-29b-3p	13/88	1287/20304	2.57694	0.00354262	0.0964943	IGF1, TIMP2, CEACAM6, MMP15, COL1A1, LIF, COL5A1, EMP1, COL6A1, ARNT, COL6A3, COL1A2, COL5A2
hsa-miR-429	11/88	1008/20304	2.75361	0.00413963	0.103297	TIMP2, CEACAM6, CEACAM5, TGFBI, IL1B, IFI6, COL5A1, EMP1, IL6, MMP7, ECM1
hsa-miR-27b-5p	6/88	350/20304	4.22625	0.00416406	0.103297	TIMP2, TFRC, COL6A1, COL6A3, IGF2, PAPPA
hsa-miR-3656	1/88	1/20304	#DIV/0!	0.00433412	0.103297	TIMP2
hsa-miR-299-5p	3/88	81/20304	9.1097	0.00526076	0.118541	COL1A1, EMP1, IGF2
hsa-miR-372-3p	5/88	259/20304	4.73351	0.00538823	0.118541	IFI35, TGFBI, PTGIS, IL6, IFI44
hsa-miR-493-3p	4/88	168/20304	5.82092	0.00615134	0.130317	TIMP2, LIF, COL5A1, PAPPA
hsa-miR-145-5p	8/88	641/20304	3.09335	0.00662431	0.132986	COL1A1, COL5A1, FST, COL6A1, TNFSF13, IL24, ALPPL2, COL1A2
hsa-miR-146a-5p	21/88	2773/20304	1.989	0.00674232	0.132986	CD84, IFI35, CEACAM6, CEACAM5, LAMA4, TGFBI, PAEP, INHA, IFI6, SDF2L1, ITGB4, MMP7, IFI44, RBP4, COL6A1, TNFSF13, COL6A3, COL1A2, IGFBP6, CXCL10, CD7
hsa-miR-29a-3p	14/88	1565/20304	2.27656	0.00720791	0.137431	IGF1, TIMP2, CEACAM6, COL1A1, SDF2L1, LIF, COL5A1, EMP1, COL6A1, ARNT, IGFBP3, COL6A3, COL1A2, COL5A2
hsa-miR-619-3p	2/88	30/20304	16.7509	0.00746635	0.137766	TIMP2, COL6A1
hsa-miR-539-5p	3/88	95/20304	7.71786	0.00817233	0.14608	COL1A1, LAMA4, EMP1
hsa-miR-124-3p	28/88	4168/20304	1.81205	0.00843395	0.146188	CYP24A1, TFRC, SPAG5, CEACAM1, IL11, TIMP3, TGFB1, TGFBR1, COL1A1, LAMA4, TNFSF10, MMP19, INHA, IFI6, SDF2L1, LIF, LGALS3, EMP1, CD164, IL6, RBP4, AGTR1, IGFBP3, IGFBP1, MMP26, IGFBP6, MGAT2, CD7
hsa-miR-126-3p	8/88	682/20304	2.89913	0.00945579	0.156529	SPAG5, TGFBR1, IFI6, CD68, MMP7, IFI44, MUC4, NCAM1
hsa-miR-922	4/88	191/20304	5.09979	0.00957785	0.156529	TIMP2, IL11, FST, COL1A2
hsa-miR-27a-3p	29/88	4444/20304	1.75908	0.010798	0.171568	IGF1, CYP24A1, TIMP2, TFRC, MAP2, MMP11, TGFB1, TGFBR1, COL1A1, MGP, TNR, PAEP, SDF2L1, LIF, COL5A1, FST, IL6, MUC4, IGFBP3, HABP2, NCAM1, SST, IL24, COL1A2, MMP26, CD163, PAPPA, COL4A6, COL5A2
hsa-miR-10b-5p	12/88	1323/20304	2.2766	0.0115737	0.175061	SERPINB3, TFRC, CSF3, IL1B, LIF, COL5A1, FST, AGTR1, IGFBP3, IL24, PAPPA, SERPINB4
hsa-miR-495-3p	9/88	854/20304	2.61157	0.0116299	0.175061	TIMP2, TFRC, MAP2, TIMP3, FST, CD164, COL6A1, COL1A2, CSRNP3
hsa-miR-375	11/88	1169/20304	2.35104	0.0120679	0.176995	TFRC, CEACAM6, IFI6, KLK10, ITGB4, EMP1, IL6, IGFBP3, NCAM1, TNFSF13, CXCL10
hsa-miR-302c-5p	2/88	40/20304	12.3422	0.0130185	0.182219	TFRC, COL5A1
hsa-miR-769-5p	5/88	322/20304	3.78114	0.0130612	0.182219	TIMP2, COL5A1, COL1A2, IL16, COL4A6
hsa-let-7f-1-3p	4/88	214/20304	4.53609	0.0140564	0.187366	TFRC, TGFBR1, COL1A1, COL5A2
hsa-miR-30a-3p	9/88	882/20304	2.52396	0.0141163	0.187366	SPAG5, TIMP3, TGFBR1, LAMA4, TGFBI, TNFSF10, FST, COL1A2, COL5A2
hsa-miR-30e-3p	10/88	1040/20304	2.38787	0.0144128	0.187366	SPAG5, TIMP3, TGFBR1, LAMA4, TGFBI, TNFSF10, FST, CD164, COL1A2, COL5A2
hsa-miR-363-5p	2/88	45/20304	10.9066	0.0162944	0.20108	COL1A1, IL24
hsa-miR-1231	2/88	45/20304	10.9066	0.0162944	0.20108	LIF, COL1A2
hsa-miR-125a-3p	5/88	345/20304	3.52112	0.017116	0.20108	LAMA4, IL6, COL6A1, COL1A2, IGF2
hsa-miR-519a-5p	1/88	4/20304	77.299	0.0172254	0.20108	TIMP2
hsa-miR-659-5p	1/88	4/20304	77.299	0.0172254	0.20108	CD69
hsa-miR-214-3p	8/88	769/20304	2.55613	0.0183461	0.207482	IFI35, SPAG5, COL1A1, SDF2L1, FST, CD164, COL6A1, IGFBP3
hsa-miR-574-5p	6/88	483/20304	3.02759	0.0184993	0.207482	MAP2, ITGB6, TNR, CD164, IGFBP3, NCAM1
hsa-miR-765	3/88	131/20304	5.53773	0.0193472	0.209961	TIMP2, LIF, PAPPA
hsa-miR-7-5p	19/88	2678/20304	1.81811	0.0194545	0.209961	TRAF1, TFRC, TIMP3, INHA, IL1B, COL5A1, EMP1, IL6, IFI44, COL6A1, ARNT, AGTR1, COL6A3, COL1A2, MGAT2, CSRNP3, PAPPA, COL13A1, COL5A2
hsa-miR-587	3/88	133/20304	5.45275	0.02013	0.21039	TIMP2, IL1B, CD164
hsa-miR-373-3p	4/88	239/20304	4.04826	0.0202298	0.21039	TGFBI, LIF, IL6, IFI44
hsa-miR-21-5p	12/88	1439/20304	2.07886	0.0211519	0.216052	LGALS14, TFRC, TIMP3, TGFBR1, TGFBI, IL1B, CD164, IL6, COL6A3, CXCL10, PAPPA, COL5A2
hsa-miR-331-3p	6/88	505/20304	2.89091	0.0224602	0.221975	TGFBR1, CSF3, COL6A1, COL1A2, IGF2, COL5A2
hsa-miR-455-5p	4/88	247/20304	3.91346	0.0225079	0.221975	TGFBR1, CD164, IGFBP3, PAPPA
hsa-miR-3928-3p	5/88	386/20304	3.1358	0.0262663	0.254649	TIMP3, COL5A1, COL6A1, IGF2, PAPPA
hsa-miR-548au-3p	2/88	60/20304	8.08127	0.0279417	0.262011	MAP2, IGFBP3
hsa-miR-936	2/88	60/20304	8.08127	0.0279417	0.262011	FST, EMP1
hsa-miR-425-3p	2/88	62/20304	7.80994	0.0296867	0.273883	TFRC, IGF2
hsa-miR-450a-5p	3/88	157/20304	4.59679	0.0308726	0.276524	TFRC, EMP1, IGF2
hsa-miR-323a-3p	2/88	64/20304	7.55748	0.031474	0.276524	FST, EMP1
hsa-miR-299-3p	2/88	65/20304	7.43733	0.0323833	0.276524	COL5A1, EMP1
hsa-miR-802	2/88	65/20304	7.43733	0.0323833	0.276524	COL5A1, FST
hsa-miR-518c-5p	3/88	160/20304	4.509	0.0323901	0.276524	COL1A1, IL24, COL6A3
hsa-miR-337-3p	1/88	8/20304	33.1389	0.0341573	0.284331	TGFBR1
hsa-miR-211-5p	2/88	68/20304	7.099	0.0351726	0.284331	TIMP2, IL11
hsa-miR-548ap-3p	2/88	68/20304	7.099	0.0351726	0.284331	TFRC, NCAM1
hsa-miR-342-3p	6/88	562/20304	2.5871	0.0352928	0.284331	TIMP2, COL1A1, CD164, IL24, COL6A3, COL1A2
hsa-miR-143-3p	8/88	877/20304	2.22624	0.0362755	0.288189	CD84, COL1A1, COL5A1, EMP1, CD164, NCAM1, IGF2, CSRNP3
hsa-miR-151a-3p	5/88	425/20304	2.83908	0.0374417	0.293379	CEACAM6, CEACAM5, COL1A1, IGF2, MGAT2
hsa-miR-29a-5p	6/88	578/20304	2.51286	0.0396024	0.305215	TIMP3, TGFBR1, PGF, EMP1, IGFBP3, PAPPA
hsa-miR-498	2/88	73/20304	6.59663	0.0400194	0.305215	COL1A1, COL6A1
hsa-miR-154-5p	2/88	74/20304	6.5047	0.0410176	0.306359	LAMA4, COL5A2
hsa-miR-671-5p	7/88	739/20304	2.29998	0.0413002	0.306359	TIMP2, COL1A1, COL5A1, EMP1, COL6A1, IL24, COL5A2
hsa-miR-516b-5p	2/88	75/20304	6.41529	0.0420252	0.306359	EMP1, COL5A2
hsa-miR-614	1/88	10/20304	25.7917	0.0425148	0.306359	LIF
hsa-miR-31-5p	8/88	907/20304	2.14859	0.0428474	0.306359	IL20RA, TIMP2, COL1A1, ITGB6, TNR, CD68, CD164, CXCL10
hsa-miR-449a	6/88	600/20304	2.4169	0.0460571	0.321905	IFI35, SPAG5, TGFBI, FST, EMP1, IGFBP3
hsa-miR-409-3p	2/88	79/20304	6.08087	0.0461472	0.321905	TFRC, COL5A2
hsa-miR-1343-3p	12/88	1623/20304	1.8234	0.0470686	0.324377	CYP24A1, SERPINB3, CEACAM1, TIMP3, TGFBR1, TGFBI, ITGB4, EMP1, COL6A1, AGTR1, IGFBP3, TNFSF13
hsa-miR-507	2/88	82/20304	5.85204	0.0493324	0.33593	TGFBR1, EMP1
hsa-miR-376c-3p	4/88	321/20304	2.98885	0.0509226	0.342679	TGFBR1, IL1B, COL6A3, CSRNP3
hsa-miR-381-3p	2/88	85/20304	5.63975	0.052595	0.349818	COL1A1, COL1A2
hsa-miR-452-5p	5/88	474/20304	2.53623	0.0551066	0.358672	TGFBR1, RBP4, COL6A1, CSRNP3, PAPPA
hsa-miR-346	3/88	199/20304	3.60494	0.055553	0.358672	MAP2, INHA, CD164
hsa-miR-650	2/88	88/20304	5.44302	0.0559326	0.358672	CSF3, ECM1
hsa-miR-654-5p	2/88	89/20304	5.38024	0.0570614	0.358672	TIMP2, COL5A2
hsa-miR-622	2/88	89/20304	5.38024	0.0570614	0.358672	EMP1, IL24
hsa-miR-4772-5p	1/88	14/20304	17.8484	0.059016	0.361107	TGFBR1
hsa-miR-611	1/88	14/20304	17.8484	0.059016	0.361107	COL1A2
hsa-miR-513c-5p	2/88	91/20304	5.25888	0.0593428	0.361107	CSF3, COL1A2
hsa-miR-1228-5p	1/88	15/20304	16.58	0.0630971	0.379911	LIF
hsa-miR-412-3p	3/88	211/20304	3.39462	0.0639156	0.380831	COL5A1, IL24, COL1A2
hsa-miR-138-5p	7/88	826/20304	2.04664	0.0671111	0.392147	CYP24A1, MAP2, TGFB1, ITGB4, FST, IL24, CSRNP3
hsa-miR-4999-5p	2/88	98/20304	4.87263	0.0675686	0.392147	CD164, IGF2
hsa-miR-455-3p	4/88	354/20304	2.70254	0.0679262	0.392147	EMP1, COL6A1, IGFBP3, COL6A3
hsa-miR-92a-2-5p	2/88	100/20304	4.77303	0.0699848	0.392147	COL1A1, COL5A1
hsa-miR-23b-5p	5/88	511/20304	2.34638	0.0711781	0.392147	TIMP2, MAP2, CEACAM6, LAMA4, PAPPA
hsa-miR-34c-3p	2/88	101/20304	4.72467	0.0712035	0.392147	TGFBR1, CD164
hsa-miR-566	1/88	17/20304	14.5046	0.071207	0.392147	LIF
hsa-let-7a-3p	4/88	360/20304	2.65621	0.0712994	0.392147	TFRC, TGFBR1, COL1A1, COL5A2
hsa-miR-593-5p	2/88	103/20304	4.63075	0.0736617	0.401281	TFRC, CD164
hsa-miR-4705	3/88	226/20304	3.16391	0.0751365	0.405453	TIMP3, MGP, SERPINB4
hsa-miR-4799-5p	1/88	19/20304	12.8885	0.0792475	0.423641	CD164
hsa-miR-16-5p	27/88	4815/20304	1.4262	0.0813356	0.430777	CYP24A1, TIMP2, TFRC, SPAG5, IL11, TIMP3, TGFB1, ECM2, MGP, CSF3R, TGFBI, FLRT3, SDF2L1, COL5A1, ITGB4, FST, EMP1, CD164, IL6, IFI44, IGFBP3, IGFBP1, NCAM1, IL24, CXCL10, PAPPA, COL4A6
hsa-miR-662	1/88	20/20304	12.2118	0.0832418	0.432858	CSF3
hsa-miR-521	1/88	20/20304	12.2118	0.0832418	0.432858	COL1A1
hsa-miR-450b-5p	5/88	548/20304	2.18244	0.0895779	0.455382	TIMP2, TFRC, TGFBI, IGF2, PAPPA
hsa-miR-139-5p	6/88	714/20304	2.01603	0.0896332	0.455382	TIMP2, MAP2, CD69, CD164, CXCL10, CSRNP3
hsa-miR-1291	1/88	22/20304	11.0498	0.0911793	0.455382	TRAF1
hsa-miR-621	1/88	22/20304	11.0498	0.0911793	0.455382	CD68
hsa-miR-3200-3p	3/88	247/20304	2.8886	0.0921964	0.455382	TGFB1, TGFBR1, COL6A3
hsa-miR-552-3p	2/88	119/20304	3.99446	0.0942516	0.455382	TIMP2, COL6A1
hsa-let-7a-2-3p	1/88	23/20304	10.5474	0.0951225	0.455382	IGFBP3
hsa-miR-431-3p	2/88	120/20304	3.96042	0.0955889	0.455382	COL1A2, PAPPA
hsa-miR-665	2/88	121/20304	3.92695	0.0969317	0.455382	CSF3, COL1A2
hsa-miR-34b-5p	4/88	402/20304	2.37095	0.0972418	0.455382	TRAF1, TGFBR1, IL6, IL24
hsa-miR-100-5p	4/88	402/20304	2.37095	0.0972418	0.455382	MAP2, IL6, HABP2, PAPPA
hsa-miR-1-3p	29/88	5335/20304	1.38118	0.0978241	0.455382	TIMP2, IFI35, MAP2, IL11, TIMP3, TGFB1, TGFBR1, ECM2, COL1A1, MGP, PGF, TGFBI, IFI6, SDF2L1, LGALS3, ITGB4, FST, EMP1, IL6, IFI44, RBP4, COL6A1, ECM1, IGFBP3, NCAM1, COL6A3, IGFBP6, COL13A1, COL4A6
hsa-miR-376a-3p	2/88	122/20304	3.89404	0.0982799	0.455382	COL1A1, COL6A3
hsa-miR-4693-5p	1/88	24/20304	10.0855	0.0990488	0.455382	MAP2
hsa-miR-137	6/88	735/20304	1.95586	0.0995153	0.455382	TIMP2, TFRC, MAP2, COL5A1, EMP1, CSRNP3
hsa-miR-222-3p	5/88	570/20304	2.0951	0.101592	0.461194	TIMP2, TIMP3, ITGB4, CD164, ARNT
hsa-let-7f-2-3p	3/88	260/20304	2.74065	0.103494	0.465704	TGFBR1, COL1A1, EMP1
hsa-miR-377-5p	2/88	127/20304	3.73746	0.1051	0.465704	COL6A3, COL5A2
hsa-miR-542-3p	4/88	416/20304	2.2888	0.106757	0.465704	CSF3, COL1A1, EMP1, IGF2
hsa-miR-184	1/88	26/20304	9.28175	0.106851	0.465704	LIF
hsa-miR-26b-5p	17/88	2863/20304	1.46132	0.107526	0.465704	IL20RA, CYP24A1, TRAF1, TFRC, MAP2, CEACAM6, MGP, TGFBI, INHA, LIF, COL5A1, IFI44, AGTR1, IGFBP3, IL24, COL1A2, PAPPA
hsa-miR-210-3p	14/88	2263/20304	1.51137	0.108411	0.465704	IGF1, TIMP2, CEACAM1, CEACAM6, FLRT3, IFI6, SDF2L1, CD164, IFI44, IGFBP3, NCAM1, IGF2, CXCL10, PAPPA
hsa-miR-624-5p	2/88	130/20304	3.64946	0.109252	0.465704	TFRC, TGFBR1
hsa-miR-493-5p	2/88	131/20304	3.62105	0.110646	0.465704	FGF7, IGF2
hsa-miR-516a-5p	1/88	27/20304	8.92273	0.110727	0.465704	TGFBI
hsa-miR-448	1/88	27/20304	8.92273	0.110727	0.465704	IGFBP3
hsa-miR-34c-5p	4/88	424/20304	2.24417	0.112379	0.467352	IFI35, SPAG5, COL1A1, IGF2
hsa-let-7b-5p	21/88	3709/20304	1.40464	0.112753	0.467352	CYP24A1, TIMP2, IFI35, TFRC, MAP2, TGFBR1, COL1A1, TNFSF10, LIF, COL5A1, ITGB4, CD164, IL6, IFI44, ECM1, IGFBP3, COL1A2, IGF2, CSRNP3, PAPPA, COL4A6
hsa-miR-98-5p	13/88	2090/20304	1.51372	0.116047	0.475549	TRAF1, TFRC, TGFBR1, ECM2, COL1A1, TNFSF10, COL5A1, CD164, IL6, COL1A2, IGF2, CSRNP3, PAPPA
hsa-miR-877-5p	4/88	430/20304	2.21211	0.116682	0.475549	TFRC, TIMP3, LIF, IGF2
hsa-miR-330-3p	6/88	770/20304	1.86298	0.117224	0.475549	TFRC, TGFBR1, LIF, EMP1, IL6, COL5A2
hsa-miR-4802-3p	1/88	29/20304	8.28437	0.118429	0.477052	CD84
hsa-miR-199b-3p	3/88	279/20304	2.54954	0.120935	0.479313	EMP1, CD164, PAPPA
hsa-miR-541-5p	1/88	30/20304	7.99854	0.122255	0.479313	LIF
hsa-miR-492	1/88	30/20304	7.99854	0.122255	0.479313	COL1A2
hsa-miR-23a-3p	11/88	1716/20304	1.55093	0.122342	0.479313	TIMP2, TFRC, CEACAM6, MGP, SDF2L1, CD164, FGF7, COL6A1, ARNT, MGAT2, CSRNP3
hsa-miR-128-3p	12/88	1916/20304	1.51853	0.123776	0.48163	TFRC, TIMP3, TGFB1, TGFBR1, CSF3, COL5A1, EMP1, CD164, IL6, IGFBP3, NCAM1, PAPPA
hsa-miR-573	2/88	141/20304	3.35864	0.124835	0.482469	TFRC, LGALS3
hsa-miR-4511	3/88	284/20304	2.50369	0.125696	0.482536	TFRC, SST, IGF2
hsa-miR-200b-3p	9/88	1346/20304	1.60859	0.128285	0.489192	TIMP2, CEACAM6, LAMA4, TGFBI, IFI6, EMP1, CD164, MMP7, MGAT2
hsa-miR-5585-3p	1/88	32/20304	7.48221	0.129859	0.491915	IGF1
hsa-miR-920	1/88	33/20304	7.24851	0.133636	0.499626	TIMP2
hsa-miR-197-3p	5/88	623/20304	1.9103	0.133641	0.499626	TFRC, COL1A1, EMP1, COL1A2, PAPPA
hsa-miR-199b-5p	3/88	294/20304	2.4163	0.135418	0.502981	CSF3, COL5A1, COL6A1
hsa-miR-567	1/88	34/20304	7.02918	0.137397	0.504746	EMP1
hsa-miR-103a-3p	17/88	2971/20304	1.39914	0.137658	0.504746	TIMP2, TFRC, SPAG5, IL11, TGFB1, COL1A1, MGP, TGFBI, FLRT3, SDF2L1, EMP1, ARNT, IGFBP3, NCAM1, IL24, IGF2, MGAT2
hsa-miR-32-3p	4/88	461/20304	2.05872	0.140026	0.510064	TFRC, COL5A1, IGF2, CSRNP3
hsa-miR-335-5p	18/88	3196/20304	1.37858	0.14286	0.510064	TIMP2, COL9A2, MAP2, TIMP3, CEACAM5, TGFBR1, CD69, MGP, ITGB6, SDF2L1, LIF, ITGB4, EMP1, IL6, COL6A1, MUC4, CD226, COL5A2
hsa-miR-33b-5p	4/88	466/20304	2.03592	0.143957	0.510064	TGFBR1, COL5A1, IGFBP3, CSRNP3
hsa-miR-601	1/88	36/20304	6.62575	0.144871	0.510064	CD68
hsa-miR-885-5p	2/88	155/20304	3.04918	0.145374	0.510064	TGFBR1, CD164
hsa-miR-25-3p	8/88	1196/20304	1.60162	0.146524	0.510064	TFRC, MMP15, TGFBR1, CD69, CD164, FGF7, IGFBP3, COL1A2
hsa-miR-193b-5p	2/88	156/20304	3.02924	0.146867	0.510064	COL1A1, COL5A1
hsa-miR-708-5p	4/88	470/20304	2.01809	0.147134	0.510064	CSF3, COL1A1, CD164, COL6A1
hsa-miR-625-5p	4/88	470/20304	2.01809	0.147134	0.510064	COL1A1, PGF, LIF, IGF2
hsa-miR-518d-5p	1/88	38/20304	6.26703	0.15228	0.513177	TIMP2
hsa-miR-520c-5p	1/88	38/20304	6.26703	0.15228	0.513177	TIMP2
hsa-miR-526a	1/88	38/20304	6.26703	0.15228	0.513177	TIMP2
hsa-miR-649	1/88	38/20304	6.26703	0.15228	0.513177	TIMP2
hsa-miR-382-5p	3/88	311/20304	2.28114	0.152518	0.513177	COL1A1, COL5A1, COL1A2
hsa-miR-532-5p	3/88	313/20304	2.26619	0.154574	0.515665	FST, COL1A2, COL5A2
hsa-miR-4421	1/88	39/20304	6.10183	0.155961	0.515665	CD69
hsa-miR-1185-5p	1/88	39/20304	6.10183	0.155961	0.515665	PAPPA
hsa-miR-654-3p	2/88	163/20304	2.89654	0.157409	0.517458	TGFBI, EMP1
hsa-miR-5006-3p	2/88	164/20304	2.87852	0.158926	0.519462	IGFBP3, PAPPA
hsa-miR-221-3p	6/88	847/20304	1.68565	0.161307	0.522629	TFRC, TIMP3, ITGB4, CD164, ARNT, MGAT2
hsa-miR-4793-3p	2/88	166/20304	2.84314	0.16197	0.522629	MAP2, CD164
hsa-miR-379-3p	1/88	41/20304	5.79626	0.163276	0.522629	MGP
hsa-miR-191-5p	13/88	2226/20304	1.41005	0.16355	0.522629	TIMP2, IL11, MMP19, LIF, FST, CD164, IL6, ARNT, IGFBP3, IGFBP1, CD226, COL1A2, MGAT2
hsa-miR-450a-1-3p	1/88	42/20304	5.65466	0.16691	0.530403	TIMP2
hsa-miR-132-3p	7/88	1052/20304	1.58535	0.171132	0.540814	TGFBI, EMP1, CD164, FGF7, IGFBP3, CSRNP3, COL5A2
hsa-miR-181a-3p	2/88	173/20304	2.72577	0.172705	0.541686	LAMA4, COL5A1
hsa-miR-219a-5p	3/88	331/20304	2.13992	0.173461	0.541686	MAP2, FLRT3, CSRNP3
hsa-miR-3662	2/88	174/20304	2.7098	0.174249	0.541686	CD226, MGAT2
hsa-miR-520f-3p	2/88	176/20304	2.67841	0.177342	0.548323	TGFBI, SDF2L1
hsa-miR-532-3p	4/88	508/20304	1.86242	0.17862	0.549304	TGFB1, TGFBR1, CSF3, NCAM1
hsa-miR-411-5p	1/88	46/20304	5.15198	0.18129	0.553927	FST
hsa-miR-199a-5p	3/88	339/20304	2.08813	0.18206	0.553927	CSF3, COL5A1, COL6A1
hsa-miR-502-5p	3/88	343/20304	2.06314	0.186403	0.56414	SPAG5, EMP1, ARNT
hsa-miR-519a-3p	1/88	48/20304	4.9321	0.188387	0.567145	TIMP2
hsa-miR-200c-3p	7/88	1084/20304	1.53567	0.189791	0.568378	TIMP2, TGFB1, TNFSF10, EMP1, CD164, ECM1, PAPPA
hsa-miR-519c-3p	1/88	49/20304	4.82821	0.191913	0.571742	TIMP2
hsa-miR-140-5p	4/88	533/20304	1.7721	0.200489	0.592035	TFRC, TGFB1, TGFBR1, LGALS3
hsa-miR-27b-3p	12/88	2111/20304	1.3628	0.200795	0.592035	CYP24A1, TFRC, MAP2, TGFBR1, LIF, COL5A1, FST, IGFBP3, NCAM1, IL24, COL1A2, PAPPA
hsa-miR-144-5p	1/88	52/20304	4.54386	0.202401	0.593709	LIF
hsa-miR-185-5p	6/88	914/20304	1.55586	0.204724	0.597461	TIMP2, SPAG5, COL1A1, IGF2, MGAT2, COL5A2
hsa-miR-604	1/88	53/20304	4.45686	0.205866	0.597744	COL5A2
hsa-miR-518f-5p	1/88	55/20304	4.29098	0.212753	0.611532	TIMP2
hsa-miR-138-2-3p	1/88	55/20304	4.29098	0.212753	0.611532	EMP1
hsa-miR-204-5p	4/88	550/20304	1.71544	0.215808	0.617212	TIMP2, MAP2, IL11, IL1B
hsa-miR-9-3p	5/88	744/20304	1.58764	0.220819	0.623545	TFRC, CEACAM6, TGFBR1, ARNT, SST
hsa-miR-362-3p	4/88	556/20304	1.69628	0.221293	0.623545	TIMP2, TGFBR1, ARNT, IGF2
hsa-miR-10a-5p	4/88	556/20304	1.69628	0.221293	0.623545	TFRC, SDF2L1, COL5A1, CSRNP3
hsa-miR-939-5p	4/88	561/20304	1.68062	0.225893	0.627466	TGFBR1, CSF3, LIF, ITGB4
hsa-miR-484	6/88	947/20304	1.49874	0.227563	0.627466	TIMP2, TIMP3, COL1A1, COL5A1, FST, PAPPA
hsa-miR-4317	1/88	60/20304	3.92639	0.229713	0.627466	COL1A1
hsa-miR-3194-3p	1/88	60/20304	3.92639	0.229713	0.627466	COL6A1
hsa-miR-223-3p	1/88	61/20304	3.86078	0.233062	0.627466	LIF
hsa-miR-145-3p	1/88	61/20304	3.86078	0.233062	0.627466	COL1A2
hsa-miR-302a-3p	4/88	569/20304	1.65615	0.233305	0.627466	FETUB, CD164, IL6, IFI44
hsa-miR-488-5p	1/88	62/20304	3.79734	0.236396	0.627466	COL5A2
hsa-miR-5010-3p	3/88	388/20304	1.81781	0.236921	0.627466	TFRC, CD68, IGFBP3
hsa-miR-497-5p	9/88	1568/20304	1.36333	0.238062	0.627466	TIMP2, IL11, FST, CD164, COL6A1, IGFBP3, COL1A2, IGF2, PAPPA
hsa-miR-519d-3p	1/88	63/20304	3.73596	0.239716	0.627466	TIMP2
hsa-miR-526b-3p	1/88	63/20304	3.73596	0.239716	0.627466	MAP2
hsa-miR-3609	1/88	63/20304	3.73596	0.239716	0.627466	LIF
hsa-miR-659-3p	1/88	63/20304	3.73596	0.239716	0.627466	EMP1
hsa-miR-607	1/88	64/20304	3.67656	0.243021	0.627466	COL5A1
hsa-miR-205-5p	5/88	772/20304	1.52748	0.243161	0.627466	TIMP2, IFI35, SPAG5, IL11, IL6
hsa-miR-3677-5p	2/88	218/20304	2.15323	0.243792	0.627466	TGFB1, PAPPA
hsa-miR-583	1/88	65/20304	3.61904	0.246312	0.627466	LIF
hsa-miR-520d-5p	1/88	65/20304	3.61904	0.246312	0.627466	COL5A1
hsa-miR-187-3p	1/88	65/20304	3.61904	0.246312	0.627466	IL16
hsa-miR-767-5p	1/88	65/20304	3.61904	0.246312	0.627466	COL5A2
hsa-miR-23a-5p	1/88	66/20304	3.56332	0.249589	0.627466	COL1A1
hsa-miR-579-3p	4/88	589/20304	1.5979	0.252091	0.627466	TIMP3, CD164, CSRNP3, COL5A2
hsa-miR-329-3p	1/88	67/20304	3.50856	0.252852	0.627466	ARNT
hsa-miR-134-5p	1/88	67/20304	3.50856	0.252852	0.627466	IGF2
hsa-miR-26a-5p	13/88	2441/20304	1.26986	0.256015	0.627466	TIMP2, TFRC, MAP2, CEACAM6, PAEP, PTGIS, SDF2L1, LIF, IGFBP3, IL24, COL1A2, MGAT2, CSRNP3
hsa-miR-26a-2-3p	1/88	68/20304	3.45622	0.256101	0.627466	IGFBP3
hsa-miR-4691-3p	1/88	68/20304	3.45622	0.256101	0.627466	IGF2
hsa-miR-129-2-3p	12/88	2229/20304	1.28187	0.256149	0.627466	TFRC, SPAG5, MAP2, TGFBR1, ECM2, COL1A1, TGFBI, PTGIS, LIF, COL6A1, ECM1, COL6A3
hsa-miR-181d-5p	5/88	788/20304	1.49504	0.256201	0.627466	TIMP2, LIF, COL5A1, CD164, PAPPA
hsa-miR-589-5p	3/88	406/20304	1.73513	0.257788	0.627466	TIMP2, CD84, PAPPA
hsa-miR-34a-3p	3/88	406/20304	1.73513	0.257788	0.627466	TGFBR1, TNR, IL24
hsa-miR-526b-5p	1/88	69/20304	3.40527	0.259336	0.628561	ECM1
hsa-miR-626	1/88	70/20304	3.35575	0.262557	0.628932	SPAG5
hsa-miR-124-5p	1/88	70/20304	3.35575	0.262557	0.628932	COL5A1
hsa-miR-941	5/88	796/20304	1.47931	0.262788	0.628932	IL20RA, CSF3R, PTGIS, LIF, IGFBP3
hsa-miR-885-3p	1/88	71/20304	3.30765	0.265764	0.631275	FST
hsa-let-7g-3p	3/88	413/20304	1.7049	0.265974	0.631275	TIMP2, TGFBR1, FST
hsa-miR-433-3p	2/88	233/20304	2.01182	0.26788	0.631748	TIMP3, IGFBP3
hsa-miR-5581-3p	2/88	234/20304	2.00318	0.269487	0.631748	TGFBR1, CD164
hsa-miR-488-3p	2/88	234/20304	2.00318	0.269487	0.631748	CD164, ARNT
hsa-miR-4328	1/88	73/20304	3.21545	0.272138	0.635358	TNR
hsa-miR-30d-3p	4/88	613/20304	1.53305	0.275049	0.639544	COL1A1, LAMA4, TNFSF10, CD164
hsa-miR-483-3p	2/88	240/20304	1.95203	0.279128	0.646402	IFI35, IGF2
hsa-miR-148a-3p	8/88	1432/20304	1.31964	0.280365	0.646647	TFRC, TGFBR1, MGP, CD164, IGFBP3, COL6A3, MGAT2, PAPPA
hsa-miR-30a-5p	10/88	1856/20304	1.27578	0.282621	0.649233	TIMP2, IL11, TIMP3, CSF3, TGFBI, ITGB4, FST, CD226, COL1A2, MGAT2
hsa-miR-548f-3p	2/88	243/20304	1.92745	0.283947	0.64967	TFRC, ECM2
hsa-miR-335-3p	3/88	430/20304	1.63562	0.285983	0.651722	TFRC, IGFBP3, COL1A2
hsa-let-7d-3p	1/88	78/20304	3.0059	0.287832	0.653333	TFRC
hsa-miR-23c	2/88	248/20304	1.88782	0.291971	0.660109	TFRC, FGF7
hsa-miR-4254	1/88	80/20304	2.92953	0.294016	0.660243	COL1A1
hsa-miR-503-5p	6/88	1038/20304	1.36015	0.294339	0.660243	SPAG5, IL11, CD164, COL6A1, IGFBP3, PAPPA
hsa-miR-671-3p	1/88	82/20304	2.85693	0.300147	0.668171	COL1A1
hsa-miR-20a-5p	12/88	2316/20304	1.22751	0.300256	0.668171	CYP24A1, TIMP2, TIMP3, TGFBR1, CSF3, LGALS3, EMP1, CD164, IFI44, IGFBP3, IL24, CSRNP3
hsa-miR-338-3p	5/88	842/20304	1.39471	0.301378	0.668171	TFRC, CSF3, CD226, CSRNP3, COL5A2
hsa-miR-17-3p	8/88	1472/20304	1.28086	0.306017	0.675837	SPAG5, MGP, PGF, EMP1, IL24, IGF2, IGFBP6, PAPPA
hsa-miR-193a-3p	3/88	451/20304	1.55728	0.310871	0.679195	TRAF1, SPAG5, FST
hsa-miR-541-3p	1/88	86/20304	2.72192	0.31225	0.679195	TIMP2
hsa-let-7i-3p	1/88	86/20304	2.72192	0.31225	0.679195	TFRC
hsa-miR-485-5p	2/88	261/20304	1.79184	0.31278	0.679195	TIMP2, CSRNP3
hsa-miR-187-5p	1/88	87/20304	2.69017	0.315244	0.679195	TGFBR1
hsa-miR-657	1/88	87/20304	2.69017	0.315244	0.679195	CD68
hsa-miR-628-5p	3/88	456/20304	1.5397	0.316812	0.679195	TIMP2, IGFBP3, COL6A3
hsa-miR-483-5p	1/88	88/20304	2.65914	0.318224	0.679195	TIMP2
hsa-miR-26a-1-3p	1/88	88/20304	2.65914	0.318224	0.679195	IGFBP3
hsa-miR-7-1-3p	3/88	461/20304	1.52251	0.322757	0.682829	ECM2, CD164, CD226
hsa-miR-873-5p	4/88	662/20304	1.41535	0.322899	0.682829	TIMP2, LIF, COL6A3, CSRNP3
hsa-miR-509-5p	1/88	90/20304	2.59916	0.324147	0.682829	IL24
hsa-miR-30c-2-3p	3/88	463/20304	1.51573	0.325136	0.682829	TIMP2, FST, COL6A1
hsa-miR-506-3p	1/88	91/20304	2.57017	0.327089	0.682829	TFRC
hsa-miR-509-3-5p	1/88	91/20304	2.57017	0.327089	0.682829	IL24
hsa-miR-376b-3p	1/88	93/20304	2.51401	0.332936	0.691092	COL1A1
hsa-miR-378d	2/88	274/20304	1.70513	0.333464	0.691092	TIMP2, TFRC
hsa-miR-3177-5p	1/88	94/20304	2.48675	0.33584	0.693504	IGF1
hsa-miR-1288-3p	1/88	95/20304	2.46033	0.338732	0.696642	IGF2
hsa-miR-216a-5p	2/88	278/20304	1.68008	0.339796	0.696642	TIMP3, CD164
hsa-miR-146b-5p	3/88	479/20304	1.46361	0.344162	0.69781	CD84, PAPPA, COL5A2
hsa-miR-3689e	1/88	98/20304	2.38404	0.347334	0.69781	ARNT
hsa-miR-3689f	1/88	98/20304	2.38404	0.347334	0.69781	ARNT
hsa-miR-520a-5p	1/88	98/20304	2.38404	0.347334	0.69781	MGAT2
hsa-miR-199a-3p	4/88	687/20304	1.36181	0.347599	0.69781	TFRC, EMP1, CD164, PAPPA
hsa-miR-545-5p	2/88	283/20304	1.64977	0.347685	0.69781	FST, CD164
hsa-miR-139-3p	1/88	99/20304	2.35933	0.350176	0.700352	CSF3
hsa-miR-425-5p	5/88	902/20304	1.29741	0.352965	0.703034	TFRC, TIMP3, TGFBR1, ITGB4, CD164
hsa-miR-615-3p	2/88	287/20304	1.62629	0.353975	0.703034	TFRC, TIMP3
hsa-miR-323a-5p	1/88	103/20304	2.26647	0.361424	0.715345	CD68
hsa-miR-33b-3p	1/88	105/20304	2.22268	0.366976	0.720978	CSF3
hsa-miR-15a-3p	3/88	499/20304	1.40318	0.367892	0.720978	TIMP2, ARNT, COL5A2
hsa-let-7b-3p	2/88	296/20304	1.57579	0.368052	0.720978	TFRC, COL1A2
hsa-miR-548k	2/88	297/20304	1.57037	0.369609	0.721557	CD164, ARNT
hsa-miR-181b-5p	6/88	1140/20304	1.23124	0.373271	0.724747	TIMP2, LIF, COL5A1, CD164, MGAT2, PAPPA
hsa-miR-24-1-5p	1/88	108/20304	2.16012	0.375214	0.724747	TIMP3
hsa-miR-3691-5p	1/88	108/20304	2.16012	0.375214	0.724747	ARNT
hsa-miR-1301-3p	4/88	716/20304	1.30442	0.376311	0.724747	TFRC, MAP2, COL6A1, CSRNP3
hsa-miR-143-5p	1/88	110/20304	2.12022	0.380647	0.725766	CSF3
hsa-miR-219a-2-3p	1/88	110/20304	2.12022	0.380647	0.725766	NCAM1
hsa-miR-634	1/88	110/20304	2.12022	0.380647	0.725766	COL1A2
hsa-miR-595	1/88	113/20304	2.06311	0.388709	0.738676	LGALS3
hsa-miR-518a-5p	1/88	114/20304	2.04475	0.391373	0.740361	COL1A1
hsa-miR-92b-3p	4/88	735/20304	1.26928	0.395087	0.740361	TGFBR1, CD69, COL5A1, COL1A2
hsa-miR-23b-3p	12/88	2493/20304	1.12865	0.395629	0.740361	TIMP2, TFRC, CEACAM6, MGP, SDF2L1, CD164, FGF7, COL6A1, ARNT, HABP2, MGAT2, CSRNP3
hsa-miR-374b-3p	2/88	315/20304	1.47872	0.397372	0.740361	TFRC, SST
hsa-miR-627-5p	2/88	315/20304	1.47872	0.397372	0.740361	TFRC, CD164
hsa-miR-3689a-5p	1/88	117/20304	1.99164	0.399297	0.740361	ARNT
hsa-miR-3689b-5p	1/88	117/20304	1.99164	0.399297	0.740361	ARNT
hsa-miR-106a-5p	6/88	1174/20304	1.19327	0.39995	0.740361	TIMP2, TIMP3, EMP1, ARNT, COL6A3, CSRNP3
hsa-miR-320e	2/88	326/20304	1.42773	0.414068	0.7603	TIMP3, COL6A1
hsa-miR-100-3p	1/88	123/20304	1.89309	0.41484	0.7603	TFRC
hsa-miR-378g	1/88	123/20304	1.89309	0.41484	0.7603	MAP2
hsa-miR-29b-2-5p	3/88	540/20304	1.29337	0.416038	0.7603	TFRC, LIF, COL6A1
hsa-miR-584-5p	1/88	126/20304	1.84742	0.422462	0.768527	COL1A1
hsa-miR-224-5p	5/88	983/20304	1.18497	0.423227	0.768527	LIF, LGALS3, CD164, IGFBP3, IGF2
hsa-miR-129-5p	3/88	548/20304	1.27387	0.425314	0.769071	TIMP2, COL1A1, ARNT
hsa-miR-3157-5p	2/88	335/20304	1.38852	0.42756	0.769071	COL9A2, FLRT3
hsa-miR-1296-5p	2/88	335/20304	1.38852	0.42756	0.769071	TFRC, CD164
hsa-miR-1243	1/88	129/20304	1.80372	0.429986	0.77007	TRAF1
hsa-miR-219a-1-3p	1/88	131/20304	1.77587	0.434948	0.77007	IGF1
hsa-miR-129-1-3p	1/88	131/20304	1.77587	0.434948	0.77007	MAP2
hsa-miR-202-5p	1/88	131/20304	1.77587	0.434948	0.77007	IGF2
hsa-miR-363-3p	2/88	341/20304	1.36356	0.436467	0.77007	CD69, COL1A2
hsa-miR-9-5p	7/88	1444/20304	1.12934	0.436687	0.77007	TIMP2, TFRC, MAP2, COL1A1, COL5A1, ARNT, CSRNP3
hsa-miR-421	3/88	560/20304	1.24567	0.439135	0.77007	TIMP2, TFRC, CD164
hsa-let-7i-5p	10/88	2122/20304	1.09893	0.439896	0.77007	TFRC, TGFBR1, COL1A1, TNFSF10, COL5A1, CD164, COL1A2, IGF2, CSRNP3, PAPPA
hsa-miR-1254	2/88	344/20304	1.3514	0.440893	0.77007	CD164, COL1A2
hsa-miR-19b-3p	8/88	1675/20304	1.1127	0.441579	0.77007	TGFBI, LIF, CD164, IFI44, FGF7, IGFBP3, COL1A2, CSRNP3
hsa-miR-196b-5p	4/88	784/20304	1.18656	0.443073	0.770328	TFRC, TGFBR1, IGFBP3, COL1A2
hsa-miR-22-5p	5/88	1011/20304	1.15032	0.447322	0.771219	TIMP2, TFRC, COL1A1, ARNT, MGAT2
hsa-let-7e-5p	9/88	1911/20304	1.09692	0.44876	0.771219	TIMP2, TGFBR1, TNFSF10, FST, CD164, COL1A2, IGF2, CSRNP3, PAPPA
hsa-miR-126-5p	5/88	1013/20304	1.14792	0.449035	0.771219	TIMP2, TFRC, MMP7, NCAM1, CSRNP3
hsa-miR-31-3p	1/88	137/20304	1.69703	0.449579	0.771219	COL5A1
hsa-miR-142-5p	3/88	572/20304	1.21866	0.452835	0.771219	CD84, IGFBP3, IGF2
hsa-let-7g-5p	10/88	2144/20304	1.08635	0.453175	0.771219	TFRC, TGFBR1, COL1A1, TNFSF10, COL5A1, CD164, COL1A2, IGF2, CSRNP3, PAPPA
hsa-miR-324-5p	2/88	353/20304	1.31615	0.454058	0.771219	MAP2, CD164
hsa-miR-3199	1/88	139/20304	1.67227	0.454372	0.771219	TFRC
hsa-miR-99b-5p	2/88	355/20304	1.30856	0.45696	0.773317	TIMP2, EMP1
hsa-miR-32-5p	5/88	1024/20304	1.13487	0.458435	0.773524	SPAG5, TGFBR1, CD69, COL5A1, COL1A2
hsa-miR-152-3p	3/88	579/20304	1.20342	0.460766	0.775171	TFRC, COL6A3, PAPPA
hsa-miR-548ar-3p	1/88	143/20304	1.62483	0.463835	0.778046	CD164
hsa-miR-548l	2/88	364/20304	1.27545	0.469911	0.785847	TNFSF10, ARNT
hsa-let-7f-5p	10/88	2174/20304	1.0695	0.471233	0.785847	TFRC, TGFBR1, COL1A1, TNFSF10, COL5A1, CD164, COL1A2, IGF2, CSRNP3, PAPPA
hsa-miR-339-3p	1/88	147/20304	1.58	0.473136	0.786726	COL1A1
hsa-miR-105-5p	1/88	148/20304	1.56917	0.475436	0.788259	TIMP2
hsa-miR-758-3p	1/88	149/20304	1.55849	0.477726	0.789767	CD164
hsa-miR-18b-5p	3/88	601/20304	1.15785	0.485372	0.800095	TIMP2, LIF, CD164
hsa-miR-1915-3p	1/88	154/20304	1.50717	0.48903	0.803807	MGAT2
hsa-miR-940	3/88	607/20304	1.146	0.491994	0.806362	TGFBR1, EMP1, IGF2
hsa-miR-411-3p	1/88	158/20304	1.46848	0.497898	0.812341	FST
hsa-miR-203a-3p	6/88	1301/20304	1.06911	0.498482	0.812341	TIMP2, CEACAM6, CRISP3, TIMP3, CEACAM5, CD164
hsa-miR-374c-5p	1/88	159/20304	1.45912	0.500091	0.812649	TGFBR1
hsa-miR-625-3p	1/88	160/20304	1.44987	0.502275	0.813885	TGFBR1
hsa-miR-221-5p	4/88	848/20304	1.09296	0.504003	0.814378	LIF, IGF2, COL13A1, COL5A2
hsa-miR-365b-3p	2/88	394/20304	1.17607	0.511739	0.824344	MAP2, COL1A2
hsa-miR-150-3p	1/88	165/20304	1.40532	0.513053	0.824344	LIF
hsa-miR-603	2/88	398/20304	1.16395	0.517154	0.825747	TGFBR1, ARNT
hsa-miR-423-5p	5/88	1100/20304	1.05195	0.522025	0.825747	CEACAM6, COL1A1, EMP1, ARNT, IGF2
hsa-miR-16-2-3p	2/88	405/20304	1.14333	0.526536	0.825747	EMP1, COL1A2
hsa-miR-423-3p	2/88	407/20304	1.13757	0.529195	0.825747	COL6A1, NCAM1
hsa-miR-1271-3p	1/88	173/20304	1.33946	0.52982	0.825747	IGF2
hsa-miR-92a-1-5p	2/88	408/20304	1.13471	0.53052	0.825747	TIMP3, CD164
hsa-miR-200a-5p	1/88	175/20304	1.32393	0.533922	0.825747	TGFBR1
hsa-miR-369-3p	3/88	646/20304	1.07433	0.533998	0.825747	MAP2, CD164, CSRNP3
hsa-miR-597-5p	1/88	177/20304	1.30876	0.537989	0.825747	TFRC
hsa-miR-424-5p	9/88	2055/20304	1.01173	0.538704	0.825747	TIMP2, IL11, CD164, COL6A1, ARNT, IGFBP3, COL1A2, IGF2, PAPPA
hsa-miR-141-3p	4/88	886/20304	1.04385	0.538836	0.825747	TFRC, CSF3, FST, ARNT
hsa-miR-944	1/88	178/20304	1.3013	0.540009	0.825747	TFRC
hsa-miR-5008-3p	1/88	178/20304	1.3013	0.540009	0.825747	CEACAM6
hsa-miR-3943	1/88	179/20304	1.29392	0.54202	0.825747	IGF2
hsa-miR-101-3p	9/88	2063/20304	1.00735	0.543573	0.825747	IL11, TIMP3, COL1A1, FLRT3, LIF, EMP1, IGF2, PAPPA, COL5A2
hsa-miR-494-3p	5/88	1130/20304	1.02228	0.546298	0.825747	SPAG5, SDF2L1, LIF, FST, MGAT2
hsa-miR-194-3p	1/88	182/20304	1.27229	0.548002	0.825747	COL5A1
hsa-miR-130b-5p	3/88	660/20304	1.05073	0.548608	0.825747	TFRC, CEACAM6, CSRNP3
hsa-miR-5582-3p	1/88	183/20304	1.26523	0.549978	0.825747	CD164
hsa-miR-502-3p	2/88	423/20304	1.09346	0.550102	0.825747	TGFBR1, IL24
hsa-miR-17-5p	10/88	2310/20304	0.998662	0.551509	0.825747	TIMP2, TIMP3, LAMA4, TNFSF10, LIF, CD164, IGFBP3, COL1A2, MGAT2, CSRNP3
hsa-miR-1910-5p	2/88	425/20304	1.08817	0.55267	0.825747	CD164, MGAT2
hsa-miR-378c	2/88	426/20304	1.08555	0.553951	0.825747	TIMP2, TFRC
hsa-miR-10a-3p	2/88	426/20304	1.08555	0.553951	0.825747	TGFBR1, CSRNP3
hsa-miR-3619-5p	3/88	666/20304	1.0409	0.554789	0.825747	COL1A1, CD164, COL6A1
hsa-miR-30b-5p	7/88	1615/20304	1.00006	0.556745	0.825747	TIMP2, TIMP3, LGALS3, FST, NCAM1, CD226, MGAT2
hsa-miR-30d-5p	7/88	1617/20304	0.998712	0.558093	0.825747	TIMP2, TIMP3, FST, CD226, IL24, COL1A2, MGAT2
hsa-miR-20b-5p	5/88	1149/20304	1.0043	0.56138	0.825747	TIMP2, LIF, IGFBP3, COL1A2, CSRNP3
hsa-miR-24-3p	8/88	1862/20304	0.9904	0.564262	0.825747	TIMP2, IL11, TGFB1, LAMA4, TGFBI, CD164, IGF2, PAPPA
hsa-miR-454-3p	3/88	676/20304	1.0249	0.564981	0.825747	TIMP2, IGF2, CSRNP3
hsa-miR-499a-5p	1/88	191/20304	1.21148	0.565488	0.825747	CD226
hsa-miR-324-3p	2/88	438/20304	1.05507	0.569115	0.825747	COL6A1, IL24
hsa-miR-136-5p	1/88	195/20304	1.18627	0.573043	0.825747	EMP1
hsa-miR-2355-5p	2/88	442/20304	1.04526	0.574087	0.825747	LGALS3, IGF2
hsa-miR-192-5p	6/88	1407/20304	0.982661	0.576568	0.825747	CYP24A1, TIMP3, CD164, IL6, TNFSF13, COL1A2
hsa-miR-873-3p	1/88	197/20304	1.17404	0.576772	0.825747	PTGIS
hsa-miR-192-3p	1/88	197/20304	1.17404	0.576772	0.825747	CD226
hsa-miR-376a-5p	2/88	445/20304	1.03802	0.57779	0.825747	NCAM1, COL5A2
hsa-miR-3657	1/88	199/20304	1.16207	0.580468	0.825747	LIF
hsa-miR-15b-3p	1/88	200/20304	1.15617	0.582305	0.825747	CD164
hsa-miR-30c-1-3p	2/88	449/20304	1.02852	0.582691	0.825747	TIMP2, FST
hsa-miR-664a-3p	2/88	450/20304	1.02617	0.58391	0.825747	TIMP2, CD164
hsa-miR-548y	1/88	201/20304	1.15033	0.584133	0.825747	CD226
hsa-miR-101-5p	1/88	202/20304	1.14455	0.585953	0.825747	COL5A1
hsa-miR-196a-5p	5/88	1181/20304	0.975331	0.586226	0.825747	TFRC, TGFBR1, CD164, IGFBP3, COL1A2
hsa-miR-331-5p	1/88	203/20304	1.13883	0.587766	0.825747	TGFBR1
hsa-miR-548ax	1/88	204/20304	1.13317	0.589571	0.825747	CD226
hsa-miR-2467-5p	1/88	205/20304	1.12756	0.591368	0.825747	PTGIS
hsa-miR-181c-3p	1/88	205/20304	1.12756	0.591368	0.825747	IL1B
hsa-miR-500b-5p	1/88	205/20304	1.12756	0.591368	0.825747	CD164
hsa-miR-548i	1/88	205/20304	1.12756	0.591368	0.825747	CD226
hsa-miR-361-5p	4/88	950/20304	0.97	0.59466	0.825747	MAP2, CEACAM6, TGFBR1, EMP1
hsa-miR-148b-3p	7/88	1674/20304	0.961609	0.595756	0.825747	TFRC, FETUB, TGFBR1, EMP1, CD164, CSRNP3, PAPPA
hsa-miR-181a-5p	9/88	2151/20304	0.961281	0.595851	0.825747	TIMP2, TFRC, TIMP3, COL1A1, LIF, COL5A1, CD164, ARNT, MGAT2
hsa-miR-618	1/88	208/20304	1.11105	0.596712	0.825747	COL5A1
hsa-miR-1226-3p	2/88	461/20304	1.00101	0.597146	0.825747	TFRC, EMP1
hsa-miR-548e-3p	1/88	209/20304	1.10565	0.598478	0.825747	ECM2
hsa-miR-424-3p	1/88	210/20304	1.10031	0.600236	0.825747	PAPPA
hsa-miR-942-5p	3/88	712/20304	0.971062	0.600501	0.825747	TFRC, TGFB1, ARNT
hsa-miR-490-3p	1/88	211/20304	1.09501	0.601987	0.825747	LGALS3
hsa-miR-3613-5p	1/88	211/20304	1.09501	0.601987	0.825747	IGF2
hsa-miR-190b	1/88	213/20304	1.08457	0.605466	0.828532	TNFSF10
hsa-miR-377-3p	2/88	471/20304	0.979175	0.608908	0.830096	FST, COL1A2
hsa-miR-449b-5p	2/88	473/20304	0.974918	0.61123	0.830096	SPAG5, TGFBI
hsa-miR-378i	1/88	217/20304	1.06425	0.612333	0.830096	TFRC
hsa-miR-122-5p	7/88	1700/20304	0.945514	0.612414	0.830096	MAP2, TGFBR1, PGF, FLRT3, COL5A1, NCAM1, PAPPA
hsa-miR-624-3p	1/88	218/20304	1.05929	0.614031	0.830322	EMP1
hsa-miR-744-5p	2/88	481/20304	0.958248	0.620412	0.836971	COL1A2, IGF2
hsa-miR-361-3p	2/88	484/20304	0.95214	0.623813	0.837685	COL1A1, TGFBI
hsa-miR-3929	1/88	226/20304	1.02126	0.627356	0.837685	PTGIS
hsa-miR-19a-3p	7/88	1725/20304	0.930497	0.628097	0.837685	TGFBI, LIF, CD164, FGF7, IGFBP3, COL1A2, CSRNP3
hsa-miR-181b-3p	1/88	227/20304	1.01668	0.628989	0.837685	CD164
hsa-miR-141-5p	3/88	743/20304	0.928906	0.629563	0.837685	TIMP2, CD164, ARNT
hsa-let-7c-5p	8/88	1970/20304	0.930376	0.629924	0.837685	TFRC, TGFBR1, COL1A1, TNFSF10, CD164, COL1A2, IGF2, CSRNP3
hsa-miR-30c-5p	7/88	1730/20304	0.927545	0.631193	0.837685	TIMP2, TIMP3, LGALS3, FST, NCAM1, CD226, MGAT2
hsa-miR-34b-3p	1/88	234/20304	0.985793	0.640226	0.847706	MGP
hsa-miR-130b-3p	4/88	1009/20304	0.910261	0.642527	0.847949	TIMP2, COL1A1, COL6A3, COL1A2
hsa-miR-422a	1/88	236/20304	0.977306	0.643374	0.847949	TIMP2
hsa-miR-628-3p	1/88	238/20304	0.968962	0.646495	0.848154	COL6A1
hsa-miR-144-3p	1/88	238/20304	0.968962	0.646495	0.848154	IGF2
hsa-miR-1224-5p	1/88	242/20304	0.95269	0.652656	0.854277	SDF2L1
hsa-miR-374a-5p	9/88	2256/20304	0.911032	0.65447	0.854347	IL20RA, TFRC, MAP2, MGP, TGFBI, INHA, COL5A1, FST, IFI44
hsa-miR-217	1/88	244/20304	0.944754	0.655696	0.854347	SPAG5
hsa-miR-30e-5p	6/88	1531/20304	0.89681	0.659903	0.857874	TIMP2, TIMP3, FST, CD226, COL1A2, MGAT2
hsa-miR-195-5p	9/88	2273/20304	0.903334	0.663518	0.860058	SPAG5, TIMP3, MGP, FLRT3, COL5A1, CD164, IGFBP3, NCAM1, PAPPA
hsa-miR-136-3p	1/88	250/20304	0.921713	0.664661	0.860058	NCAM1
hsa-miR-1304-3p	1/88	251/20304	0.917981	0.666133	0.860058	CD164
hsa-miR-548n	1/88	252/20304	0.914278	0.667598	0.860058	AGTR1
hsa-miR-188-5p	1/88	255/20304	0.903344	0.671955	0.863727	LIF
hsa-miR-212-5p	1/88	257/20304	0.896197	0.674829	0.864294	IGFBP3
hsa-miR-28-3p	1/88	259/20304	0.889161	0.677677	0.864294	EMP1
hsa-miR-615-5p	1/88	261/20304	0.882233	0.680501	0.864294	IGF2
hsa-miR-218-5p	6/88	1568/20304	0.873832	0.682771	0.864294	TIMP3, COL1A1, COL5A1, ARNT, IGFBP3, IGF2
hsa-miR-24-2-5p	1/88	265/20304	0.868692	0.686076	0.864294	TIMP3
hsa-miR-876-3p	1/88	266/20304	0.865371	0.687454	0.864294	TRAF1
hsa-miR-183-3p	1/88	267/20304	0.862075	0.688827	0.864294	CD164
hsa-miR-1914-3p	1/88	267/20304	0.862075	0.688827	0.864294	IGF2
hsa-miR-545-3p	2/88	548/20304	0.837812	0.690901	0.864294	TGFBR1, SERPINB4
hsa-miR-3158-3p	1/88	269/20304	0.855556	0.691554	0.864294	IGF2
hsa-miR-489-3p	1/88	272/20304	0.845958	0.695601	0.864294	MAP2
hsa-miR-22-3p	7/88	1843/20304	0.865133	0.697287	0.864294	TIMP2, MAP2, TGFB1, PGF, COL5A1, EMP1, COL6A3
hsa-miR-1229-3p	1/88	275/20304	0.83657	0.699595	0.864294	CD164
hsa-miR-4422	1/88	275/20304	0.83657	0.699595	0.864294	CD164
hsa-miR-190a-5p	1/88	276/20304	0.833486	0.700915	0.864294	TNFSF10
hsa-miR-362-5p	1/88	276/20304	0.833486	0.700915	0.864294	CD164
hsa-miR-107	12/88	3081/20304	0.882208	0.700941	0.864294	TIMP2, TFRC, SPAG5, TGFB1, COL1A1, MGP, FLRT3, EMP1, NCAM1, IL24, IGF2, MGAT2
hsa-miR-374b-5p	3/88	828/20304	0.829567	0.701726	0.864294	MAP2, COL5A1, PAPPA
hsa-miR-365a-3p	2/88	560/20304	0.819295	0.702342	0.864294	MAP2, COL1A2
hsa-miR-513a-5p	1/88	280/20304	0.821372	0.706138	0.864294	IL24
hsa-miR-222-5p	1/88	282/20304	0.815445	0.708715	0.864294	FGF7
hsa-miR-486-5p	1/88	283/20304	0.812513	0.709995	0.864294	EMP1
hsa-miR-140-3p	2/88	569/20304	0.805921	0.710694	0.864294	COL5A1, MGAT2
hsa-miR-4429	1/88	284/20304	0.809601	0.71127	0.864294	CD164
hsa-miR-374a-3p	1/88	285/20304	0.80671	0.712539	0.864294	EMP1
hsa-miR-548an	1/88	285/20304	0.80671	0.712539	0.864294	CD164
hsa-miR-1246	1/88	286/20304	0.803839	0.713802	0.864294	CD164
hsa-let-7a-5p	10/88	2635/20304	0.859177	0.720758	0.864294	TFRC, TGFBR1, COL1A1, TNFSF10, EMP1, CD164, COL1A2, IGF2, CSRNP3, PAPPA
hsa-miR-520a-3p	1/88	293/20304	0.784294	0.722495	0.864294	CD164
hsa-miR-29b-1-5p	1/88	295/20304	0.778881	0.724931	0.864294	TFRC
hsa-miR-188-3p	1/88	295/20304	0.778881	0.724931	0.864294	TGFB1
hsa-miR-520c-3p	1/88	301/20304	0.763074	0.732111	0.864294	CRISP3
hsa-miR-452-3p	1/88	301/20304	0.763074	0.732111	0.864294	TIMP3
hsa-miR-500a-5p	1/88	301/20304	0.763074	0.732111	0.864294	CD164
hsa-miR-216b-5p	1/88	302/20304	0.760501	0.733289	0.864294	TGFBR1
hsa-miR-616-5p	1/88	302/20304	0.760501	0.733289	0.864294	COL1A2
hsa-miR-342-5p	1/88	302/20304	0.760501	0.733289	0.864294	IGF2
hsa-miR-301b-3p	3/88	873/20304	0.784833	0.735448	0.864294	COL6A3, COL1A2, CSRNP3
hsa-miR-1304-5p	1/88	304/20304	0.755405	0.735631	0.864294	SPAG5
hsa-miR-874-3p	1/88	305/20304	0.752883	0.736794	0.864294	ECM1
hsa-miR-186-5p	5/88	1407/20304	0.808396	0.738189	0.864294	TFRC, TIMP3, IGFBP3, IL24, COL5A2
hsa-miR-99a-5p	1/88	307/20304	0.747887	0.739106	0.864294	ITGB4
hsa-miR-96-5p	3/88	882/20304	0.776436	0.741826	0.864294	TFRC, TGFBR1, CD164
hsa-miR-92a-3p	5/88	1414/20304	0.80408	0.742184	0.864294	SPAG5, TGFBR1, CD69, COL5A1, COL1A2
hsa-miR-1913	1/88	310/20304	0.740514	0.742535	0.864294	CD164
hsa-miR-34a-5p	19/88	4881/20304	0.86959	0.742546	0.864294	IGF1, TIMP2, IFI35, TFRC, MAP2, MMP15, TGFB1, COL1A1, FLRT3, CD68, LGALS3, EMP1, IL6, FGF7, COL6A1, ECM1, IGFBP3, COL1A2, COL13A1
hsa-miR-135b-5p	1/88	313/20304	0.733284	0.74592	0.864294	TGFBR1
hsa-miR-130a-5p	1/88	313/20304	0.733284	0.74592	0.864294	COL6A1
hsa-miR-744-3p	1/88	315/20304	0.72854	0.748152	0.864294	CD69
hsa-miR-151a-5p	1/88	315/20304	0.72854	0.748152	0.864294	COL5A1
hsa-miR-340-5p	3/88	893/20304	0.766403	0.749458	0.864294	TIMP2, CD164, IGFBP3
hsa-miR-3685	1/88	321/20304	0.714665	0.754732	0.868626	COL4A6
hsa-miR-548o-3p	1/88	328/20304	0.699121	0.762195	0.874394	CD164
hsa-miR-548am-5p	1/88	332/20304	0.690534	0.766358	0.874394	CD226
hsa-miR-548o-5p	1/88	332/20304	0.690534	0.766358	0.874394	CD226
hsa-miR-1976	1/88	333/20304	0.688419	0.767388	0.874394	LIF
hsa-miR-501-5p	1/88	333/20304	0.688419	0.767388	0.874394	CD164
hsa-miR-629-5p	1/88	335/20304	0.684228	0.769433	0.874399	TFRC
hsa-miR-1276	1/88	336/20304	0.682151	0.770449	0.874399	NCAM1
hsa-miR-200a-3p	2/88	646/20304	0.706783	0.774488	0.877242	TFRC, FST
hsa-miR-4690-5p	1/88	346/20304	0.662046	0.780369	0.882157	CD164
hsa-miR-378a-3p	3/88	948/20304	0.719743	0.784985	0.885624	TIMP2, TFRC, ARNT
hsa-miR-18a-3p	1/88	358/20304	0.639407	0.791716	0.891459	SPAG5
hsa-miR-28-5p	2/88	673/20304	0.677408	0.793807	0.892059	COL1A1, COL1A2
hsa-miR-876-5p	1/88	366/20304	0.625141	0.798956	0.896084	MAP2
hsa-miR-769-3p	1/88	371/20304	0.616538	0.803354	0.898639	EMP1
hsa-miR-582-3p	1/88	374/20304	0.611487	0.805947	0.898639	TFRC
hsa-miR-338-5p	1/88	374/20304	0.611487	0.805947	0.898639	COL5A1
hsa-miR-660-3p	1/88	382/20304	0.598406	0.812698	0.899762	LIF
hsa-miR-149-5p	2/88	708/20304	0.642673	0.816696	0.899762	IL6, COL5A2
hsa-miR-1260a	1/88	387/20304	0.590506	0.816799	0.899762	TGFBR1
hsa-miR-378a-5p	1/88	388/20304	0.588951	0.817608	0.899762	COL1A1
hsa-miR-491-5p	1/88	391/20304	0.584332	0.820015	0.899762	COL6A1
hsa-miR-93-5p	7/88	2108/20304	0.745142	0.820743	0.899762	TIMP2, TIMP3, LIF, FST, CD164, IGFBP3, CSRNP3
hsa-miR-18a-5p	3/88	1014/20304	0.670452	0.822101	0.899762	TIMP2, LIF, CD164
hsa-miR-30b-3p	1/88	396/20304	0.57679	0.823958	0.899762	TFRC
hsa-miR-133a-3p	2/88	721/20304	0.630632	0.824609	0.899762	COL1A1, COL6A3
hsa-miR-93-3p	2/88	721/20304	0.630632	0.824609	0.899762	LAMA4, ARNT
hsa-miR-499a-3p	1/88	400/20304	0.570893	0.82705	0.899762	FST
hsa-miR-26b-3p	1/88	404/20304	0.565112	0.830089	0.899762	COL1A1
hsa-miR-766-3p	3/88	1030/20304	0.659457	0.830247	0.899762	TFRC, CEACAM6, COL1A1
hsa-miR-3179	1/88	405/20304	0.563685	0.83084	0.899762	MAP2
hsa-miR-125a-5p	3/88	1040/20304	0.652757	0.835177	0.899762	TFRC, NCAM1, IGF2
hsa-miR-186-3p	1/88	412/20304	0.553889	0.836008	0.899762	COL6A1
hsa-miR-1306-5p	1/88	415/20304	0.549792	0.838175	0.899762	TGFB1
hsa-miR-212-3p	3/88	1050/20304	0.646185	0.839985	0.899762	CD164, CSRNP3, COL5A2
hsa-miR-548d-5p	1/88	422/20304	0.54046	0.843122	0.899762	CD226
hsa-miR-320b	2/88	754/20304	0.601938	0.843354	0.899762	FLRT3, CD164
hsa-miR-320a	4/88	1347/20304	0.669178	0.843638	0.899762	TIMP2, TFRC, CD164, ARNT
hsa-miR-135a-5p	1/88	425/20304	0.536555	0.845196	0.899762	MAP2
hsa-miR-130a-3p	5/88	1639/20304	0.685047	0.848066	0.899762	COL1A1, LAMA4, EMP1, COL6A3, CSRNP3
hsa-miR-548b-3p	1/88	430/20304	0.530167	0.848593	0.899762	TIMP3
hsa-miR-485-3p	1/88	432/20304	0.527654	0.84993	0.899762	MAP2
hsa-miR-181c-5p	3/88	1072/20304	0.632159	0.850145	0.899762	LIF, COL5A1, CD164
hsa-miR-576-3p	1/88	435/20304	0.523927	0.851915	0.899762	IGFBP3
hsa-miR-147a	7/88	2197/20304	0.711336	0.852328	0.899762	TIMP2, SPAG5, MAP2, COL5A1, ITGB4, EMP1, CD164
hsa-miR-4726-3p	1/88	436/20304	0.522696	0.852571	0.899762	COL6A3
hsa-miR-3065-3p	1/88	442/20304	0.515428	0.856447	0.901472	COL5A2
hsa-miR-296-5p	1/88	444/20304	0.51305	0.857716	0.901472	EMP1
hsa-miR-302c-3p	1/88	447/20304	0.509521	0.859599	0.901472	ARNT
hsa-miR-125b-5p	3/88	1098/20304	0.61631	0.861436	0.901472	TFRC, NCAM1, IGF2
hsa-miR-548j-5p	1/88	451/20304	0.50489	0.862072	0.901472	CD226
hsa-miR-548c-5p	1/88	457/20304	0.498096	0.8657	0.903569	CD226
hsa-miR-548d-3p	1/88	462/20304	0.49257	0.868651	0.903569	TGFBR1
hsa-miR-193b-3p	3/88	1116/20304	0.605772	0.868817	0.903569	TRAF1, TFRC, FST
hsa-miR-766-5p	1/88	469/20304	0.485031	0.872676	0.905936	IL16
hsa-miR-125b-2-3p	1/88	489/20304	0.464682	0.883515	0.914667	SDF2L1
hsa-miR-877-3p	1/88	493/20304	0.46081	0.88557	0.914667	SPAG5
hsa-miR-33a-5p	2/88	846/20304	0.533788	0.886491	0.914667	TGFBR1, CSRNP3
hsa-miR-590-3p	3/88	1168/20304	0.577155	0.888253	0.914667	CD164, IL6, CSRNP3
hsa-miR-330-5p	1/88	500/20304	0.454185	0.889082	0.914667	TIMP2
hsa-miR-15b-5p	6/88	2051/20304	0.650176	0.890798	0.914787	TIMP3, MGP, COL5A1, CD164, IGFBP3, PAPPA
hsa-miR-582-5p	1/88	531/20304	0.426948	0.903395	0.924404	SST
hsa-miR-185-3p	1/88	531/20304	0.426948	0.903395	0.924404	COL5A2
hsa-miR-522-5p	9/88	2955/20304	0.667856	0.909405	0.928892	TIMP2, TFRC, TIMP3, MMP15, TGFBR1, ITGB4, EMP1, CD164, IGFBP3
hsa-miR-182-5p	7/88	2468/20304	0.623492	0.922187	0.940269	IGF1, TFRC, CD164, IL6, IGFBP3, HABP2, IL16
hsa-let-7d-5p	4/88	1722/20304	0.512749	0.9473	0.964007	TGFBR1, COL1A1, COL1A2, IGF2
hsa-miR-320c	1/88	673/20304	0.334302	0.948839	0.964007	CD164
hsa-miR-15a-5p	6/88	2356/20304	0.556298	0.951133	0.964624	TIMP3, MGP, CD164, FGF7, IGFBP3, PAPPA
hsa-miR-181a-2-3p	1/88	698/20304	0.3219	0.954278	0.966101	PAPPA
hsa-miR-320d	1/88	718/20304	0.3126	0.958214	0.968338	CD164
hsa-miR-20a-3p	1/88	727/20304	0.308582	0.959874	0.968338	LAMA4
hsa-miR-301a-3p	2/88	1149/20304	0.386643	0.962996	0.969778	COL6A3, CSRNP3
hsa-miR-106b-5p	4/88	1896/20304	0.461203	0.969682	0.973478	TGFBR1, LGALS3, CD164, CSRNP3
hsa-miR-183-5p	1/88	792/20304	0.282281	0.970074	0.973478	CD164
hsa-miR-142-3p	1/88	836/20304	0.266801	0.975477	0.977186	TGFBR1
hsa-miR-215-5p	1/88	1186/20304	0.184605	0.995049	0.995049	TFRC

## Sheet: Bhagwat
ID	GeneRatio	BgRatio	OddsRatio	pvalue	padjust	geneID
hsa-miR-155-5p	59/169	3328/20304	2.76699	3.23937e-09	2.29024e-06	E2F2, TIMP2, VCAN, ST6GAL1, FBLN1, FAP, HAL, SNX10, TIMP3, WFDC2, SLC1A1, DKK1, ABCC3, SOD2, KIF20A, CENPA, EFEMP1, GADD45A, F3, PLS1, CXCR4, AHNAK, PTGER2, TSPAN8, CNN1, GDF15, BTBD3, IL6ST, CD36, LCP1, THBS1, AOX1, CENPE, IGFBP3, IGFBP1, LCN2, TAGLN, FOXO1, GJA1, CDA, PPAP2B, ELF3, IGFBP7, S100P, AIMP1, IL15, AQP3, B2M, C1S, ANXA2, TNFAIP2, CD55, ANXA4, SLC22A5, MFAP5, PAPSS2, TGM2, GPX3, KIAA0…
hsa-miR-147a	42/169	2197/20304	2.75903	1.78913e-07	6.32457e-05	E2F2, TACC3, TIMP2, VCAN, ATP2C2, FGFR2, CTTN, SNX10, CDC45, ABCC3, FOXM1, KIF20A, CENPA, IL1R1, DNAJC6, CDC20, SPP1, CXCR4, AHNAK, IL6ST, CENPE, DUSP6, MFGE8, IMPA2, CDA, PAQR4, PPAP2B, AIMP1, IL15, PTTG1, NFIL3, MT1E, CALB2, ABLIM3, CD55, S100A2, MAP3K5, DPP4, PAPSS2, MT1H, ANG, KIAA0040
hsa-miR-124-3p	60/169	4168/20304	2.1475	4.30535e-06	0.00101463	TACC3, ST6GAL1, HAL, SNX10, SLC26A4, CDC45, TIMP3, APOL1, TIMP1, DKK1, ABCC3, FOXM1, SOD2, KIF20A, CENPA, IL1R1, GADD45A, CDC20, F3, SPP1, SLPI, AHNAK, MT1G, TSPAN8, LIF, TRPC6, RBP4, CENPE, BCL2A1, IMPA2, IGFBP3, IGFBP1, GJA1, CDA, PPAP2B, DHRS3, ELF3, IGFBP7, S100P, AIMP1, PTTG1, NFIL3, AQP3, B2M, NPR1, S100G, FGB, NUPR1, CD55, S100A2, LAMB3, ANXA4, SLC22A5, MFAP5, DPP4, PAPSS2, TGM2, HLA-A, AN…
hsa-miR-211-5p	6/169	68/20304	11.9117	2.17286e-05	0.00384053	TIMP2, SOD2, IGFBP5, AHNAK, IL6ST, MAP3K5
hsa-miR-214-5p	7/169	105/20304	8.83121	2.80467e-05	0.00396581	EFEMP1, IGFBP5, AHNAK, MT1G, IL6ST, THBS1, IGFBP7
hsa-let-7a-2-3p	4/169	23/20304	25.6283	3.62488e-05	0.00427132	EFEMP1, AHNAK, THBS1, IGFBP3
hsa-miR-889-3p	3/169	10/20304	51.8452	6.51228e-05	0.0065774	ACTA2, AHNAK, THBS2
hsa-miR-16-5p	62/169	4815/20304	1.87508	0.000100298	0.00886388	TACC3, TIMP2, ST6GAL1, FAP, CDC45, TIMP3, SLC1A1, DKK1, ABCC3, FOXM1, SOD2, KIF20A, CENPA, EFEMP1, IGFBP5, CDC20, F3, SPP1, PLS1, CLU, GJB6, CXCR4, TSPAN8, BTBD3, IL6ST, CD36, THBS1, AOX1, CENPE, DUSP6, MFGE8, IGFBP3, IGFBP1, LCN2, TAGLN, ARID5B, FOXO1, GJA1, PPAP2B, ELF3, IGFBP7, S100P, AIMP1, IL15, PTTG1, AQP3, B2M, MT1E, FGB, SFN, C1S, TNFAIP2, CLDN4, ACADSB, CD55, LAMB3, ANXA4, MFAP5, TGM2, M…
hsa-miR-1-3p	66/169	5335/20304	1.80778	0.00018123	0.0135283	E2F2, TACC3, KCNG1, TIMP2, FGFR2, FBLN1, FAP, CTTN, SNX10, CDC45, TIMP3, TSPO, BMP7, PTN, DKK1, ABCC3, FOXM1, SOD2, CENPA, EFEMP1, IGFBP5, DNAJC6, GADD45A, CDC20, F3, RARRES1, PLS1, CXCR4, G0S2, SLPI, TSPAN8, BTBD3, IL6ST, LCP1, THBS1, RBP4, CENPE, MFGE8, IMPA2, IGFBP3, TAGLN, ADRA2A, GJA1, UBE2L6, CDA, C1R, PAQR4, PPAP2B, ELF3, IGFBP7, AIMP1, B2M, S100G, ABLIM3, SFN, NUPR1, MUC16, C1S, ANXA2, TH…
hsa-miR-335-5p	45/169	3196/20304	1.95608	0.000191712	0.0135283	TIMP2, ST6GAL1, TTC39A, OTUB2, EFNA2, TIMP3, CYP3A5, AGR2, SLC1A1, DKK1, ABCC3, PPARGC1A, SCGB2A2, SPP1, GALNT12, GJB6, SLPI, AHNAK, LIF, GDF15, CATSPERB, IL6ST, CD36, DUSP6, BCL2A1, MFGE8, TRPM8, ARID5B, FOXO1, CDA, PPAP2B, DHRS3, C1orf106, LMOD1, NFIL3, S100Z, CALB2, NUPR1, THBD, C1S, TNFAIP2, CLDN4, S100A5, COL15A1, ANG
hsa-miR-210-3p	35/169	2263/20304	2.09919	0.000210483	0.0135283	TIMP2, VCAN, SNX10, CDC45, TIMP1, CYP3A5, DKK1, ABCC3, IL1R1, PLS1, G0S2, SLPI, AHNAK, RARRES3, THBS1, CENPE, IGFBP3, ADRA2A, PPAP2B, DHRS3, C1orf106, ELF3, IGFBP7, S100P, AIMP1, IL15, ABLIM3, SFN, NUPR1, GRAMD1C, APOD, ACADSB, LAMB3, ANG, KIAA0040
hsa-miR-205-5p	17/169	772/20304	2.8706	0.000252665	0.0148862	TACC3, TIMP2, ATP2C2, CTTN, CDC45, FOXM1, KIF20A, CDC20, AHNAK, THBS1, CENPE, DHRS3, S100P, PTTG1, NUPR1, MT1H, ANG
hsa-miR-146a-5p	40/169	2773/20304	1.97436	0.000295826	0.0158882	PROM1, VCAN, FGFR2, FAP, TTC39A, EFNA2, TSPO, WFDC2, TIMP1, COMP, SLC1A1, ABCC3, EFEMP1, CLU, PAEP, G0S2, C4BPA, TSPAN8, GDF15, BTBD3, RARRES3, THBS1, RBP4, BCL2A1, IMPA2, PLA1A, CXCL14, LCN2, FOXO1, PDZK1IP1, C1orf106, S100P, MUC16, ANXA2, S100A2, LAMB3, MAP3K5, DPP4, SLC44A4, KIAA0040
hsa-miR-885-3p	5/169	71/20304	9.26751	0.000314617	0.0158882	KCNG1, FBLN1, AHNAK, DUSP6, IGFBP7
hsa-miR-941	17/169	796/20304	2.77873	0.000359753	0.0169564	SOD2, SPP1, G0S2, C4BPA, LIF, BTBD3, TRPC6, PLA1A, IGFBP3, FOXO1, GJA1, PPAP2B, DHRS3, NUPR1, THBS2, MAP3K5, COL15A1
hsa-let-7b-5p	49/169	3709/20304	1.83797	0.000423209	0.0187005	TACC3, TIMP2, VCAN, FBLN1, FAP, CTTN, TSPO, BMP7, TIMP1, SLC1A1, ACTA2, DKK1, FOXM1, SOD2, CENPA, F3, CXCR4, AHNAK, PTGER2, TSPAN8, LIF, CNN1, BTBD3, THBS1, AOX1, DUSP6, IGFBP3, LCN2, TAGLN, ARID5B, FOXO1, CDA, PPAP2B, ELF3, S100P, PTTG1, AQP3, SFN, GREM2, MUC16, C1S, TNFAIP2, ANXA4, SLC22A5, MFAP5, TGM2, COL15A1, GPX3, KIAA0040
hsa-miR-2682-5p	4/169	48/20304	11.0656	0.000677484	0.0281754	TIMP1, AHNAK, THBS1, ARID5B
hsa-miR-1343-3p	26/169	1623/20304	2.11044	0.000932862	0.0365917	E2F2, FGFR2, HAL, SNX10, TIMP3, BMP7, AGR2, SLC1A1, DKK1, GADD45A, IL6ST, THBS1, DUSP6, IGFBP3, GJA1, UBE2L6, C1R, DHRS3, MT1E, SFN, THBD, ACADSB, S100A2, LAMB3, MFAP5, TGM2
hsa-miR-298	5/169	91/20304	7.10682	0.00098337	0.0365917	DCN, TIMP2, LIF, IL6ST, NFIL3
hsa-miR-128-3p	29/169	1916/20304	2.00308	0.00112935	0.0397576	VCAN, VPS13D, CTTN, TTC39A, TIMP3, FOXM1, CENPA, IGFBP5, IL1R1, ANGPTL1, DNAJC6, F3, AHNAK, BTBD3, CATSPERB, IL6ST, FXYD2, AOX1, CENPE, DUSP6, MFGE8, IGFBP3, TAGLN, ARID5B, PPAP2B, PTTG1, NFIL3, THBS2, TGM2
hsa-miR-103a-3p	40/169	2971/20304	1.81998	0.00118092	0.0397576	E2F2, TACC3, TIMP2, VCAN, VPS13D, FGFR2, ST6GAL1, FBLN1, CDC45, DKK1, FOXM1, SOD2, KIF20A, GADD45A, CLU, GJB6, AHNAK, TSPAN8, BTBD3, IL6ST, CD36, THBS1, CENPE, DUSP6, IGFBP3, ARID5B, PPAP2B, ELF3, IL15, PTTG1, NFIL3, B2M, MT1E, FGB, NUPR1, THBD, MUC16, CLDN4, ACADSB, CD55
hsa-miR-224-5p	18/169	983/20304	2.36779	0.00143552	0.0448476	E2F2, DCN, TTC39A, SOD2, CDC20, SLPI, AHNAK, LIF, IL6ST, THBS1, IGFBP3, CDA, ELF3, B2M, NUPR1, PAPSS2, TGM2, HLA-A
hsa-miR-129-2-3p	32/169	2229/20304	1.90713	0.00146269	0.0448476	DCN, KCNG1, VCAN, FAP, CDC45, EFNA2, ACTA2, FOXM1, KIF20A, CENPA, EFEMP1, GADD45A, CDC20, F3, AHNAK, MT1G, LIF, THBS1, CENPE, MFGE8, TAGLN, ARID5B, LMOD1, IGFBP7, PTTG1, AQP3, MT1E, NUPR1, ACADSB, S100A2, MT1H, GPX3
hsa-miR-31-5p	17/169	907/20304	2.41826	0.00152241	0.0448476	TIMP2, VPS13D, SNX10, DKK1, IL1R1, SLPI, AHNAK, PTGER2, BTBD3, MFGE8, TAGLN, GJA1, IGFBP7, FGB, ANXA2, CD55, HLA-A
hsa-miR-223-3p	4/169	61/20304	8.53616	0.00167097	0.0472549	LIF, IL6ST, FOXO1, MT1E
hsa-miR-619-3p	3/169	30/20304	13.4472	0.00194975	0.0530183	TIMP2, AHNAK, IL6ST
hsa-miR-518c-5p	6/169	160/20304	4.77503	0.00224611	0.0588149	AHNAK, BTBD3, THBS1, ANXA2, PAPSS2, HLA-A
hsa-miR-20a-5p	32/169	2316/20304	1.82549	0.00269658	0.0664424	DCN, TIMP2, VCAN, VPS13D, TIMP3, ACTA2, DKK1, FOXM1, SOD2, IGFBP5, F3, PLS1, CLU, AHNAK, GDF15, BTBD3, RARRES3, IL6ST, EDNRB, AOX1, IGFBP3, DHRS3, S100P, NFIL3, B2M, GRAMD1C, C1S, APOD, MAP3K5, MFAP5, C2CD4A, GPX3
hsa-miR-203a-3p	21/169	1301/20304	2.09003	0.00272536	0.0664424	TACC3, TIMP2, ST6GAL1, TIMP3, FOXM1, SOD2, KIF20A, IGFBP5, CDC20, AHNAK, IL6ST, LCP1, THBS1, MFGE8, LCN2, ADRA2A, FOXO1, PPAP2B, THBS2, MAOA, MAP3K5
hsa-miR-493-3p	6/169	168/20304	4.53802	0.00286422	0.0675001	TIMP2, TSPO, DKK1, LIF, C1R, THBS2
hsa-miR-552-3p	5/169	119/20304	5.35394	0.00320652	0.0731294	TIMP2, VCAN, TTC39A, CXCL12, PPAP2B
hsa-miR-7-5p	35/169	2678/20304	1.72858	0.00416664	0.0920567	KCNG1, VPS13D, ST6GAL1, TTC39A, TIMP3, CXCL12, DKK1, FOXM1, SOD2, CENPA, IGFBP5, PLS1, G0S2, AHNAK, BCL2A1, IMPA2, TAGLN, ARID5B, UBE2L6, PAQR4, PPAP2B, S100P, NFIL3, B2M, ABLIM3, NUPR1, THBD, TNFAIP2, ACADSB, CD55, S100A2, LAMB3, MAP3K5, DPP4, TGM2
hsa-miR-27a-3p	52/169	4444/20304	1.59306	0.00439529	0.0926589	DCN, TIMP2, VCAN, VPS13D, ATP2C2, FAP, TTC39A, SNX10, OTUB2, MMP11, TIMP1, ACTA2, DKK1, PPARGC1A, SCGB2A2, IGFBP5, ANGPTL1, DNAJC6, F3, SPP1, CLU, CXCR4, PAEP, SLPI, AHNAK, MT1G, LIF, RARRES3, CATSPERB, IL6ST, CD36, EDNRB, TRPC6, THBS1, AOX1, DUSP6, IMPA2, S100A7, IGFBP3, HABP2, TAGLN, ARID5B, FOXO1, PPAP2B, GREM2, S100A7A, THBS2, APOD, CD55, LAMB3, MAP3K5, C2CD4A
hsa-miR-429	17/169	1008/20304	2.16042	0.00450262	0.0926589	TIMP2, FAP, AGR2, FOXM1, SLPI, AHNAK, PAX8, BTBD3, BCL2A1, MFGE8, SFN, S100A2, LAMB3, SLC22A5, DPP4, ANG, KIAA0040
hsa-miR-299-5p	4/169	81/20304	6.31334	0.00468566	0.0926589	SOD2, IGFBP5, NFIL3, ANXA2
hsa-miR-3200-3p	7/169	247/20304	3.58111	0.00471813	0.0926589	FAP, COMP, CXCR4, AHNAK, TAGLN, THBS2, PAPSS2
hsa-miR-628-5p	10/169	456/20304	2.77621	0.00497333	0.095031	TACC3, TIMP2, VCAN, ACTA2, AHNAK, THBS1, IGFBP3, IGFBP7, B2M, THBS2
hsa-miR-494-3p	18/169	1130/20304	2.03915	0.00625607	0.115767	FBLN1, FOXM1, SOD2, CENPA, IGFBP5, F3, CXCR4, AHNAK, LIF, BTBD3, IL6ST, THBS1, FOXO1, PTTG1, NFIL3, AQP3, GREM2, CD55
hsa-miR-449b-5p	10/169	473/20304	2.67189	0.00638602	0.115767	VCAN, CDC45, KIF20A, IL1R1, CDC20, THBS1, CENPE, CDA, PTTG1, ACADSB
hsa-miR-411-5p	3/169	46/20304	8.4413	0.00661525	0.116925	SOD2, AHNAK, THBS2
hsa-miR-432-5p	9/169	408/20304	2.78207	0.00729939	0.123116	VPS13D, TIMP3, SLC1A1, SOD2, DNAJC6, AHNAK, IL6ST, TAGLN, THBS2
hsa-miR-107	38/169	3081/20304	1.62926	0.00731382	0.123116	E2F2, TACC3, TIMP2, VCAN, VPS13D, FGFR2, ST6GAL1, CDC45, DKK1, FOXM1, SOD2, KIF20A, GADD45A, CDC20, GJB6, AHNAK, TSPAN8, BTBD3, IL6ST, CD36, CENPE, DUSP6, ARID5B, GJA1, PPAP2B, ELF3, IGFBP7, PTTG1, NFIL3, B2M, MT1E, FGB, SFN, THBD, MUC16, CLDN4, ACADSB, CD55
hsa-miR-3656	1/169	1/20304	#DIV/0!	0.00832348	0.136854	TIMP2
hsa-miR-675-5p	4/169	97/20304	5.22396	0.00881048	0.14133	KCNG1, SOD2, AHNAK, THBS1
hsa-miR-548d-5p	9/169	422/20304	2.68578	0.00899557	0.14133	AHNAK, IL6ST, FOXO1, AQP3, B2M, MT1E, ACADSB, CD55, KIAA0040
hsa-miR-138-5p	14/169	826/20304	2.14925	0.0092922	0.142817	VCAN, FGFR2, SNX10, CDC45, FOXM1, KIF20A, GADD45A, AHNAK, DUSP6, CDA, PTTG1, THBS2, DPP4, PAPSS2
hsa-miR-544a	4/169	101/20304	5.00629	0.0101211	0.151701	FGFR2, EDNRB, TMOD1, FOXO1
hsa-miR-875-3p	3/169	54/20304	7.11623	0.0102993	0.151701	DCN, LIF, THBS1
hsa-miR-27a-5p	16/169	1015/20304	2.00306	0.0107399	0.154961	KCNG1, DKK1, ABCC3, SOD2, CLU, MT1G, GDF15, RARRES3, AOX1, UBE2L6, NFIL3, MT1E, NUPR1, C1S, LAMB3, C2CD4B
hsa-miR-126-3p	12/169	682/20304	2.22046	0.0118998	0.166773	TACC3, VCAN, FBLN1, FOXM1, KIF20A, GADD45A, CDC20, SPP1, IL6ST, CENPE, BCL2A1, PTTG1
hsa-miR-5006-3p	5/169	164/20304	3.82987	0.0121298	0.166773	CTTN, SOD2, AHNAK, THBS1, IGFBP3
hsa-miR-214-3p	13/169	769/20304	2.136	0.0122662	0.166773	TACC3, SLC26A4, CDC45, TIMP1, FOXM1, AHNAK, THBS1, AOX1, IGFBP3, GJA1, PTTG1, NPR1, DPP4
hsa-miR-548c-5p	9/169	457/20304	2.4715	0.014538	0.193931	AHNAK, IL6ST, FOXO1, AQP3, B2M, MT1E, ACADSB, CD55, KIAA0040
hsa-miR-659-3p	3/169	63/20304	6.04517	0.0156196	0.201218	KCNG1, SOD2, AHNAK
hsa-miR-520f-3p	5/169	176/20304	3.55861	0.0160274	0.201218	CNN1, PPAP2B, TRH, ABLIM3, THBD
hsa-miR-1185-1-3p	2/169	24/20304	10.9465	0.0168573	0.201218	SOD2, IL6ST
hsa-miR-1185-2-3p	2/169	24/20304	10.9465	0.0168573	0.201218	SOD2, IL6ST
hsa-miR-299-3p	3/169	65/20304	5.84964	0.0169756	0.201218	DCN, CXCL12, THBS2
hsa-miR-583	3/169	65/20304	5.84964	0.0169756	0.201218	AHNAK, LIF, THBS1
hsa-miR-486-3p	4/169	118/20304	4.25688	0.0170765	0.201218	FBLN1, ACTA2, AHNAK, IGFBP7
hsa-miR-21-3p	19/169	1351/20304	1.78801	0.0173688	0.201307	KCNG1, TIMP1, DKK1, ABCC3, SOD2, AHNAK, MT1G, LIF, GDF15, RARRES3, AOX1, UBE2L6, NFIL3, MT1E, NUPR1, C1S, LAMB3, C2CD4B, HLA-A
hsa-miR-184	2/169	26/20304	10.0311	0.0196362	0.223916	LIF, BCL2A1
hsa-miR-16-2-3p	8/169	405/20304	2.47043	0.0203709	0.228606	VPS13D, CXCR4, AHNAK, BTBD3, ARID5B, B2M, CD55, MAP3K5
hsa-miR-195-5p	28/169	2273/20304	1.58241	0.0219494	0.242472	E2F2, TACC3, PSD, CDC45, TIMP3, ABCC3, FOXM1, KIF20A, EFEMP1, IGFBP5, CDC20, SPP1, GJB6, TSPAN8, BTBD3, IL6ST, CD36, CENPE, IGFBP3, ARID5B, ELF3, S100P, PTTG1, FGB, CALB2, SFN, CLDN4, ANXA4
hsa-miR-1303	5/169	192/20304	3.25187	0.0224116	0.243769	AHNAK, BTBD3, IL6ST, MAP3K5, DPP4
hsa-miR-136-5p	5/169	195/20304	3.20004	0.0237681	0.249408	VCAN, DKK1, THBS1, TAGLN, COL15A1
hsa-miR-23b-3p	30/169	2493/20304	1.54851	0.0237701	0.249408	TIMP2, VCAN, AGR2, SLC1A1, CXCL12, DKK1, DNAJC6, CDC20, F3, CLU, G0S2, AHNAK, IL6ST, TMOD1, THBS1, CENPE, MFGE8, HABP2, GJA1, DHRS3, IGFBP7, PTTG1, SFN, ANXA2, TNFAIP2, PAPSS2, TGM2, MT1H, HLA-A, KIAA0040
hsa-miR-493-5p	4/169	131/20304	3.81877	0.0240162	0.249408	VPS13D, THBS1, PPAP2B, THBS2
hsa-miR-542-5p	3/169	76/20304	4.9652	0.0255792	0.249408	IGFBP5, AHNAK, THBS2
hsa-miR-380-5p	2/169	30/20304	8.59617	0.0257201	0.249408	TIMP3, PPAP2B
hsa-miR-492	2/169	30/20304	8.59617	0.0257201	0.249408	AHNAK, PAPSS2
hsa-miR-3605-5p	4/169	134/20304	3.73017	0.0258271	0.249408	CXCR4, AHNAK, ARID5B, PPAP2B
hsa-miR-151a-3p	8/169	425/20304	2.34941	0.0261997	0.249408	DKK1, IGFBP5, IL6ST, LCP1, THBS1, AIMP1, ANXA2, PAPSS2
hsa-miR-454-3p	11/169	676/20304	2.03826	0.026209	0.249408	TIMP2, VPS13D, CXCL12, IGFBP5, G0S2, BTBD3, IL6ST, ARID5B, MUC16, MAOA, ACADSB
hsa-miR-149-3p	3/169	77/20304	4.8981	0.0264577	0.249408	TIMP2, AHNAK, HLA-A
hsa-miR-27b-3p	26/169	2111/20304	1.57396	0.0270786	0.251902	VCAN, TTC39A, SNX10, ACTA2, DKK1, PPARGC1A, IGFBP5, DNAJC6, F3, CLU, AHNAK, LIF, CATSPERB, IL6ST, EDNRB, THBS1, AOX1, DUSP6, IMPA2, IGFBP3, ARID5B, PPAP2B, THBS2, CD55, MAP3K5, C2CD4A
hsa-miR-27b-5p	7/169	350/20304	2.49315	0.0275141	0.252629	TIMP2, SOD2, AHNAK, IL6ST, ARID5B, C1R, KIAA0040
hsa-miR-194-5p	12/169	775/20304	1.94051	0.0289386	0.262302	TIMP2, ST6GAL1, SLC1A1, IGFBP5, GJB6, CXCR4, PAX8, IL6ST, THBS1, MFGE8, GPR110, S100A2
hsa-miR-920	2/169	33/20304	7.76439	0.0307178	0.274797	TIMP2, AHNAK
hsa-miR-26b-5p	33/169	2863/20304	1.48371	0.0310944	0.274797	CTTN, SLC26A4, EFNA2, TIMP1, FOXM1, SOD2, DNAJC6, GADD45A, F3, PLS1, CXCR4, AHNAK, LIF, BTBD3, CATSPERB, TCN1, CD36, AOX1, S100A7, IGFBP3, TAGLN, ADRA2A, CXCL13, PAQR4, S100P, AIMP1, B2M, GREM2, S100A7A, ACADSB, S100A2, COL15A1, HLA-A
hsa-miR-519a-5p	1/169	4/20304	39.919	0.032883	0.287015	TIMP2
hsa-miR-374a-5p	27/169	2256/20304	1.52739	0.0335639	0.289386	ATP2C2, WFDC2, AGR2, CXCL12, FOXM1, KIF20A, IGFBP5, GADD45A, BTBD3, IL6ST, CD36, LCP1, THBS1, FOXO1, PPAP2B, ELF3, S100P, AIMP1, NFIL3, TRH, SFN, CLDN4, CD55, SLC22A5, C2CD4B, GPX3, KIAA0040
hsa-miR-381-3p	3/169	85/20304	4.41897	0.0340604	0.290129	VPS13D, SOD2, ARID5B
hsa-miR-24-3p	23/169	1862/20304	1.56723	0.0358484	0.30043	E2F2, TACC3, TIMP2, FBLN1, CTTN, TSPO, CXCL12, ABCC3, FOXM1, SOD2, IGFBP5, IL1R1, AHNAK, BTBD3, LCP1, TAGLN, ARID5B, C1orf106, ELF3, S100P, MT1E, TGM2, KIAA0040
hsa-miR-657	3/169	87/20304	4.31325	0.0361196	0.30043	FBLN1, TIMP1, AHNAK
hsa-miR-654-5p	3/169	89/20304	4.21252	0.0382415	0.310767	TIMP2, AHNAK, DHRS3
hsa-miR-622	3/169	89/20304	4.21252	0.0382415	0.310767	KIF20A, IL1R1, AHNAK
hsa-miR-649	2/169	38/20304	6.68447	0.0398139	0.319868	TIMP2, SOD2
hsa-miR-450a-5p	4/169	157/20304	3.16572	0.0424051	0.335213	VCAN, CLU, AHNAK, GJA1
hsa-miR-376b-3p	3/169	93/20304	4.02452	0.0426721	0.335213	VCAN, ACTA2, SOD2
hsa-miR-625-3p	4/169	160/20304	3.10437	0.0449227	0.339045	TMOD1, DUSP6, FOXO1, NFIL3
hsa-miR-3613-3p	5/169	232/20304	2.67349	0.0449279	0.339045	CTTN, SOD2, MT1G, EDNRB, LCP1
hsa-miR-539-5p	3/169	95/20304	3.93666	0.0449798	0.339045	AHNAK, PAPSS2, HLA-A
hsa-miR-671-5p	11/169	739/20304	1.85594	0.0452482	0.339045	TIMP2, VPS13D, FBLN1, TIMP1, DKK1, AHNAK, THBS1, AOX1, TAGLN, DHRS3, THBD
hsa-miR-192-5p	18/169	1407/20304	1.60874	0.0455576	0.339045	VCAN, SNX10, OTUB2, TIMP3, KIF20A, CENPA, IL1R1, CDC20, GALNT12, IL6ST, CENPE, IL15, B2M, THBD, TNFAIP2, ACADSB, CD55, ANG
hsa-miR-382-5p	6/169	311/20304	2.393	0.0461267	0.339704	VCAN, SOD2, IL6ST, EDNRB, ARID5B, CD55
hsa-miR-450a-1-3p	2/169	42/20304	6.01495	0.0477276	0.34787	TIMP2, NFIL3
hsa-miR-26a-5p	28/169	2441/20304	1.45842	0.0485849	0.349205	TIMP2, CTTN, OTUB2, CDC45, BMP7, SLC1A1, ACTA2, FOXM1, EFEMP1, DNAJC6, CDC20, PAEP, AHNAK, LIF, BTBD3, IL6ST, IMPA2, IGFBP3, ARID5B, GJA1, C1orf106, AIMP1, B2M, S100G, TRH, C1S, PAPSS2, HLA-A
hsa-miR-150-3p	4/169	165/20304	3.00722	0.0493012	0.349205	AHNAK, LIF, IL6ST, ARID5B
hsa-miR-10b-5p	17/169	1323/20304	1.6124	0.0495382	0.349205	DKK1, GADD45A, SPP1, LIF, GDF15, DUSP6, IGFBP3, LCN2, FOXO1, DHRS3, CALB2, ABLIM3, NUPR1, GRAMD1C, THBD, DPP4, C2CD4A
hsa-miR-373-3p	5/169	239/20304	2.59265	0.0498864	0.349205	DKK1, AHNAK, LIF, CNN1, IL15
hsa-miR-34b-5p	7/169	402/20304	2.1593	0.0514993	0.356961	FBLN1, SOD2, LCP1, THBS1, CENPE, BCL2A1, ANXA2
hsa-miR-376c-3p	6/169	321/20304	2.31593	0.0522859	0.358894	ACTA2, SOD2, IL6ST, THBS1, GJA1, ANXA2
hsa-miR-484	13/169	947/20304	1.71309	0.0531302	0.361183	DCN, TIMP2, ST6GAL1, TIMP3, TSPO, TIMP1, CENPA, SPP1, AHNAK, BTBD3, RARRES3, THBS1, THBS2
hsa-miR-1231	2/169	45/20304	5.59461	0.0540051	0.363634	LIF, IL6ST
hsa-miR-370-3p	3/169	103/20304	3.62062	0.0548142	0.365601	TIMP1, AHNAK, IGFBP3
hsa-miR-23c	5/169	248/20304	2.49555	0.0567177	0.371454	VCAN, CXCL12, AHNAK, THBS1, HLA-A
hsa-miR-34a-5p	50/169	4881/20304	1.33102	0.0567426	0.371454	E2F2, TIMP2, ATP2C2, FGFR2, ST6GAL1, CTTN, BMP7, TIMP1, SLC1A1, ACTA2, DKK1, ABCC3, FOXM1, CENPA, GADD45A, CDC20, F3, GALNT12, AHNAK, PTGER2, PAX8, GDF15, LCP1, THBS1, CENPE, IGFBP3, LCN2, TAGLN, ARID5B, CDA, PAQR4, PDZK1IP1, PPAP2B, DHRS3, ELF3, NFIL3, CALB2, ABLIM3, SFN, THBD, TNFAIP2, MAOA, CD55, S100A2, LAMB3, ANXA4, TGM2, MT1H, HLA-A, KIAA0040
hsa-miR-576-5p	5/169	250/20304	2.47494	0.0583054	0.377575	CDC45, AHNAK, BTBD3, B2M, HLA-A
hsa-miR-612	3/169	106/20304	3.51417	0.0587458	0.377575	KCNG1, AHNAK, IL6ST
hsa-miR-24-1-5p	3/169	108/20304	3.44709	0.0614388	0.383349	TIMP3, SOD2, IL6ST
hsa-miR-519c-3p	2/169	49/20304	5.11761	0.0627971	0.383349	TIMP2, PLS1
hsa-miR-632	2/169	49/20304	5.11761	0.0627971	0.383349	VCAN, IL6ST
hsa-miR-2681-5p	2/169	49/20304	5.11761	0.0627971	0.383349	SOD2, ANXA4
hsa-miR-449a	9/169	600/20304	1.86014	0.0639756	0.383349	VCAN, DKK1, FOXM1, KIF20A, THBS1, IGFBP3, ARID5B, PTTG1, GPX3
hsa-miR-143-5p	3/169	110/20304	3.38233	0.0641887	0.383349	SOD2, AHNAK, NFIL3
hsa-miR-23b-5p	8/169	511/20304	1.93929	0.0643734	0.383349	E2F2, TIMP2, FBLN1, KIF20A, AHNAK, PTTG1, PAPSS2, TGM2
hsa-miR-337-3p	1/169	8/20304	17.1038	0.0646908	0.383349	THBS2
hsa-miR-487b-3p	2/169	50/20304	5.01152	0.0650663	0.383349	KCNG1, THBS1
hsa-miR-510-5p	2/169	50/20304	5.01152	0.0650663	0.383349	AHNAK, PPAP2B
hsa-miR-28-3p	5/169	259/20304	2.38608	0.0657638	0.384256	E2F2, SOD2, EFEMP1, B2M, ANXA2
hsa-miR-485-5p	5/169	261/20304	2.36723	0.0674906	0.388163	TIMP2, SOD2, AHNAK, C1R, C2CD4A
hsa-miR-502-5p	6/169	343/20304	2.1624	0.0675305	0.388163	SOD2, GADD45A, F3, MYH11, CENPE, B2M
hsa-miR-125a-3p	6/169	345/20304	2.14942	0.0690325	0.393596	VCAN, SOD2, AHNAK, THBS1, ANXA2, HLA-A
hsa-miR-7-2-3p	2/169	52/20304	4.80977	0.0696857	0.394142	IL6ST, B2M
hsa-miR-24-2-5p	5/169	265/20304	2.33038	0.0710196	0.398499	TIMP3, SOD2, EFEMP1, AHNAK, IL6ST
hsa-miR-183-3p	5/169	267/20304	2.31237	0.0728217	0.405393	BTBD3, EDNRB, PPAP2B, B2M, C1S
hsa-miR-518f-5p	2/169	55/20304	4.53755	0.0768084	0.424246	TIMP2, KIAA0040
hsa-miR-30b-5p	19/169	1615/20304	1.4713	0.0793007	0.425414	TIMP2, VPS13D, FAP, SNX10, TIMP3, SLC1A1, PLS1, GJB6, AHNAK, BTBD3, IL6ST, LCP1, ARID5B, ADRA2A, GJA1, IGFBP7, MAP3K5, GPX3, KIAA0040
hsa-miR-30d-5p	19/169	1617/20304	1.4693	0.0800452	0.425414	TIMP2, VPS13D, FBLN1, FAP, SNX10, TIMP3, PPARGC1A, PLS1, G0S2, AHNAK, IL6ST, TCN1, EDNRB, LCP1, ARID5B, ADRA2A, IGFBP7, GPX3, KIAA0040
hsa-miR-610	1/169	10/20304	13.3	0.0802025	0.425414	SNX10
hsa-miR-614	1/169	10/20304	13.3	0.0802025	0.425414	LIF
hsa-miR-665	3/169	121/20304	3.06534	0.080295	0.425414	AHNAK, THBS1, PPAP2B
hsa-miR-126-5p	13/169	1013/20304	1.59452	0.08063	0.425414	TIMP2, VCAN, SNX10, SLC1A1, SOD2, EFEMP1, DNAJC6, SPP1, BTBD3, IL6ST, ARID5B, THBS2, CD55
hsa-miR-191-3p	3/169	122/20304	3.03942	0.0818388	0.425441	TACC3, ACTA2, AHNAK
hsa-miR-376a-3p	3/169	122/20304	3.03942	0.0818388	0.425441	VCAN, ACTA2, SOD2
hsa-miR-100-3p	3/169	123/20304	3.01395	0.0833954	0.428282	FBLN1, AHNAK, ANXA2
hsa-miR-30c-5p	20/169	1730/20304	1.44625	0.0835969	0.428282	TIMP2, VPS13D, FAP, SNX10, TIMP3, SLC1A1, PPARGC1A, PLS1, GJB6, AHNAK, BTBD3, IL6ST, LCP1, ARID5B, ADRA2A, GJA1, IGFBP7, MAP3K5, GPX3, KIAA0040
hsa-miR-876-5p	6/169	366/20304	2.0218	0.0859668	0.434721	VPS13D, TMOD1, FOXO1, PTTG1, THBD, GPX3
hsa-miR-505-3p	4/169	201/20304	2.45336	0.0874092	0.434721	AHNAK, IL6ST, THBS1, PPAP2B
hsa-miR-129-5p	8/169	548/20304	1.80296	0.0880045	0.434721	DCN, TIMP2, DKK1, SOD2, AHNAK, CENPE, BCL2A1, NFIL3
hsa-miR-130a-3p	19/169	1639/20304	1.44763	0.088545	0.434721	E2F2, VPS13D, TTC39A, TSPO, DKK1, FOXM1, SOD2, KIF20A, GADD45A, CDC20, G0S2, BTBD3, IL6ST, ARID5B, ADRA2A, PAQR4, PDZK1IP1, B2M, ANG
hsa-miR-4733-5p	2/169	60/20304	4.14457	0.0891578	0.434721	CXCL12, SOD2
hsa-miR-936	2/169	60/20304	4.14457	0.0891578	0.434721	F3, AOX1
hsa-miR-548au-3p	2/169	60/20304	4.14457	0.0891578	0.434721	THBS1, IGFBP3
hsa-miR-101-3p	23/169	2063/20304	1.39731	0.0902629	0.437095	VCAN, SNX10, TIMP3, SLC1A1, SOD2, IGFBP5, DNAJC6, LIF, CNN1, BTBD3, IL6ST, THBS1, AOX1, TAGLN, GJA1, PPAP2B, S100P, B2M, SFN, ANXA2, CLDN4, MAOA, CD55
hsa-miR-631	2/169	61/20304	4.07435	0.0916944	0.438097	IGFBP5, CLDN4
hsa-miR-30a-5p	21/169	1856/20304	1.41502	0.0917566	0.438097	TIMP2, VPS13D, FAP, SNX10, TIMP3, PPARGC1A, SOD2, CDC20, PLS1, AHNAK, IL6ST, LCP1, THBS1, ARID5B, ADRA2A, IGFBP7, S100P, TNFAIP2, TGM2, GPX3, KIAA0040
hsa-miR-500b-5p	4/169	205/20304	2.40389	0.0923289	0.438097	KIF20A, F3, LCP1, CENPE
hsa-miR-338-5p	6/169	374/20304	1.97714	0.0929716	0.438206	SOD2, IL1R1, IL6ST, ARID5B, PPAP2B, KIAA0040
hsa-miR-200b-3p	16/169	1346/20304	1.47855	0.0954907	0.447099	TIMP2, ST6GAL1, CXCR4, AHNAK, MT1G, MFGE8, LCN2, TAGLN, ADRA2A, GPR110, MT1E, ABLIM3, CD55, S100A2, DPP4, KIAA0040
hsa-miR-765	3/169	131/20304	2.82449	0.0962971	0.447444	TIMP2, LIF, GJA1
hsa-miR-3609	2/169	63/20304	3.94055	0.0968302	0.447444	SOD2, LIF
hsa-miR-607	2/169	64/20304	3.87683	0.0994283	0.451587	SOD2, AHNAK
hsa-miR-3687	2/169	64/20304	3.87683	0.0994283	0.451587	AHNAK, ANKRD55
hsa-miR-587	3/169	133/20304	2.78077	0.099643	0.451587	TIMP2, DKK1, THBS1
hsa-miR-452-5p	7/169	474/20304	1.81965	0.101714	0.458036	GDF15, IL6ST, RBP4, FOXO1, PPAP2B, DHRS3, NUPR1
hsa-miR-218-5p	18/169	1568/20304	1.42927	0.102579	0.45901	VCAN, FGFR2, ST6GAL1, OTUB2, TIMP3, ACTA2, FOXM1, BTBD3, CATSPERB, AOX1, IGFBP3, GJA1, AQP3, B2M, ANXA2, MAP3K5, HLA-A, KIAA0040
hsa-miR-1224-3p	3/169	137/20304	2.69718	0.106473	0.468441	BMP7, IGFBP5, B2M
hsa-miR-520c-3p	5/169	301/20304	2.04323	0.107195	0.468441	PPARGC1A, G0S2, LMOD1, ABLIM3, COL15A1
hsa-miR-329-3p	2/169	67/20304	3.69752	0.107337	0.468441	DKK1, IL1R1
hsa-miR-134-5p	2/169	67/20304	3.69752	0.107337	0.468441	DUSP6, THBS2
hsa-miR-410-3p	1/169	14/20304	9.21016	0.110463	0.473317	TIMP2
hsa-miR-1285-5p	1/169	14/20304	9.21016	0.110463	0.473317	AHNAK
hsa-miR-3180	1/169	14/20304	9.21016	0.110463	0.473317	AHNAK
hsa-miR-365b-3p	6/169	394/20304	1.87337	0.111787	0.476105	E2F2, ST6GAL1, ACTA2, F3, AHNAK, ARID5B
hsa-miR-99a-5p	5/169	307/20304	2.0021	0.113967	0.482166	IGFBP5, BTBD3, THBS1, CXCL13, GRAMD1C
hsa-miR-204-3p	2/169	70/20304	3.53348	0.115408	0.482166	SOD2, ARID5B
hsa-miR-124-5p	2/169	70/20304	3.53348	0.115408	0.482166	ACADSB, PAPSS2
hsa-miR-196a-5p	14/169	1181/20304	1.46802	0.115938	0.482166	E2F2, VCAN, TSPO, BMP7, DKK1, AHNAK, IGFBP3, ARID5B, FOXO1, IGFBP7, AQP3, NUPR1, THBS2, CD55
hsa-miR-1228-5p	1/169	15/20304	8.55161	0.117872	0.48473	LIF
hsa-miR-4452	2/169	71/20304	3.48228	0.118132	0.48473	CXCL12, CLU
hsa-miR-100-5p	6/169	402/20304	1.83483	0.119821	0.48473	BTBD3, THBS1, HABP2, CXCL13, GRAMD1C, GREM2
hsa-miR-127-3p	2/169	72/20304	3.43244	0.120872	0.48473	AHNAK, THBS1
hsa-miR-1226-5p	4/169	227/20304	2.16457	0.121633	0.48473	E2F2, CXCR4, AHNAK, GPX3
hsa-miR-23a-3p	19/169	1716/20304	1.37621	0.122849	0.48473	TIMP2, VCAN, SLC1A1, CXCL12, DKK1, SOD2, DNAJC6, CLU, AHNAK, BTBD3, IL6ST, TMOD1, THBS1, CENPE, GJA1, MT1E, ANXA2, HLA-A, KIAA0040
hsa-miR-605-5p	5/169	315/20304	1.94966	0.123309	0.48473	FGFR2, SOD2, AHNAK, ARID5B, C1S
hsa-miR-498	2/169	73/20304	3.38393	0.123628	0.48473	SOD2, AHNAK
hsa-miR-589-5p	6/169	406/20304	1.81594	0.123944	0.48473	TIMP2, FOXM1, BTBD3, PLA1A, ACADSB, HLA-A
hsa-miR-1307-3p	3/169	147/20304	2.50856	0.124312	0.48473	CENPA, IGFBP5, THBS1
hsa-miR-655-3p	1/169	16/20304	7.98159	0.12522	0.48473	PTTG1
hsa-miR-5096	1/169	16/20304	7.98159	0.12522	0.48473	ANXA2
hsa-miR-92a-1-5p	6/169	408/20304	1.80674	0.126031	0.48473	TIMP3, CDC20, THBS1, MT1E, ANXA2, THBS2
hsa-miR-513b-5p	3/169	148/20304	2.4913	0.126153	0.48473	SOD2, PAPSS2, HLA-A
hsa-miR-198	2/169	75/20304	3.29089	0.129185	0.491043	FOXM1, NFIL3
hsa-miR-516b-5p	2/169	75/20304	3.29089	0.129185	0.491043	AHNAK, PTTG1
hsa-miR-3143	1/169	17/20304	7.483	0.132507	0.49831	AHNAK
hsa-miR-566	1/169	17/20304	7.483	0.132507	0.49831	LIF
hsa-miR-1234-3p	2/169	77/20304	3.20281	0.134799	0.501596	E2F2, THBS1
hsa-miR-379-5p	2/169	77/20304	3.20281	0.134799	0.501596	KIF20A, UBE2L6
hsa-miR-29c-3p	18/169	1641/20304	1.35963	0.139073	0.514539	TIMP2, VCAN, VPS13D, DKK1, KIF20A, F3, C4BPA, AHNAK, PTGER2, TSPAN8, LIF, BTBD3, THBS1, CENPE, IGFBP3, EPHB3, CLDN4, COL15A1
hsa-miR-1227-3p	1/169	18/20304	7.04072	0.139733	0.514539	AHNAK
hsa-miR-409-3p	2/169	79/20304	3.11931	0.140468	0.514563	THBS1, FGB
hsa-miR-1202	3/169	156/20304	2.36002	0.141223	0.514664	IGFBP5, AHNAK, ARID5B
hsa-miR-135b-3p	2/169	80/20304	3.07916	0.143321	0.515227	VPS13D, KIF20A
hsa-miR-4254	2/169	80/20304	3.07916	0.143321	0.515227	CLU, THBS2
hsa-miR-548am-5p	5/169	332/20304	1.84678	0.144293	0.515227	IL6ST, FOXO1, B2M, ACADSB, KIAA0040
hsa-miR-548o-5p	5/169	332/20304	1.84678	0.144293	0.515227	IL6ST, FOXO1, B2M, ACADSB, KIAA0040
hsa-miR-511-5p	3/169	158/20304	2.32938	0.145082	0.515442	DKK1, LIF, IGFBP3
hsa-miR-4524a-3p	1/169	19/20304	6.65062	0.1469	0.516312	B2M
hsa-miR-556-5p	3/169	159/20304	2.31435	0.147024	0.516312	E2F2, NUPR1, S100A2
hsa-miR-9-5p	16/169	1444/20304	1.36992	0.147957	0.516312	TIMP2, SNX10, CENPA, EFEMP1, AHNAK, BTBD3, TAGLN, ARID5B, FOXO1, ELF3, AIMP1, ANXA2, ACADSB, SLC22A5, COL15A1, HLA-A
hsa-miR-133a-3p	9/169	721/20304	1.53441	0.148248	0.516312	AHNAK, AOX1, CENPE, IMPA2, ARID5B, CDA, ELF3, ANXA2, PAPSS2
hsa-miR-335-3p	6/169	430/20304	1.71116	0.1501	0.5202	IL6ST, LCP1, THBS1, IGFBP3, PPAP2B, THBS2
hsa-miR-127-5p	3/169	163/20304	2.25607	0.154878	0.534142	AHNAK, THBS1, ANXA4
hsa-miR-136-3p	4/169	250/20304	1.9599	0.15595	0.535228	SNX10, BTBD3, IL6ST, THBS2
hsa-miR-19b-3p	18/169	1675/20304	1.32929	0.158356	0.540858	E2F2, FGFR2, ABCC3, CENPA, IL1R1, F3, G0S2, AHNAK, LIF, BTBD3, IL6ST, THBS1, IGFBP3, ARID5B, GJA1, DHRS3, B2M, SLC22A5
hsa-miR-541-3p	2/169	86/20304	2.8584	0.160684	0.544817	DCN, TIMP2
hsa-miR-365b-5p	1/169	21/20304	5.9851	0.161056	0.544817	AHNAK
hsa-miR-17-3p	16/169	1472/20304	1.34156	0.165438	0.556974	E2F2, TACC3, VCAN, VPS13D, OTUB2, SOD2, KIF20A, IGFBP5, CLU, AHNAK, THBS1, FOXO1, DHRS3, GREM2, CD55, C2CD4A
hsa-miR-621	1/169	22/20304	5.6999	0.168046	0.560419	DUSP6
hsa-miR-106a-3p	1/169	22/20304	5.6999	0.168046	0.560419	IL15
hsa-miR-509-5p	2/169	90/20304	2.72789	0.172464	0.566588	SOD2, THBS2
hsa-miR-450b-5p	7/169	548/20304	1.56491	0.173479	0.566588	TIMP2, VCAN, IGFBP5, AHNAK, BTBD3, THBS1, TAGLN
hsa-miR-455-3p	5/169	354/20304	1.72839	0.173549	0.566588	FBLN1, CENPA, THBS1, DUSP6, IGFBP3
hsa-miR-506-3p	2/169	91/20304	2.69713	0.175431	0.566588	SOD2, DUSP6
hsa-miR-509-3-5p	2/169	91/20304	2.69713	0.175431	0.566588	SOD2, THBS2
hsa-miR-513c-5p	2/169	91/20304	2.69713	0.175431	0.566588	SOD2, AHNAK
hsa-miR-495-3p	10/169	854/20304	1.43747	0.175506	0.566588	TIMP2, VPS13D, TIMP3, DNAJC6, SPP1, BTBD3, THBS1, GJA1, THBS2, MAP3K5
hsa-miR-4517	3/169	175/20304	2.09743	0.179184	0.575831	IL6ST, B2M, MAP3K5
hsa-miR-3651	1/169	24/20304	5.20455	0.181853	0.581766	PPAP2B
hsa-miR-597-5p	3/169	177/20304	2.07312	0.183333	0.583858	SLPI, LCP1, ARID5B
hsa-miR-146a-3p	2/169	94/20304	2.60885	0.184381	0.584561	VPS13D, AHNAK
hsa-miR-365a-3p	7/169	560/20304	1.53001	0.186814	0.585047	E2F2, ST6GAL1, ACTA2, F3, AHNAK, THBS1, ARID5B
hsa-miR-421	7/169	560/20304	1.53001	0.186814	0.585047	TIMP2, FBLN1, SOD2, AHNAK, BTBD3, ANXA4, PAPSS2
hsa-miR-4448	1/169	25/20304	4.98623	0.188671	0.585047	E2F2
hsa-miR-206	1/169	25/20304	4.98623	0.188671	0.585047	GJA1
hsa-miR-4435	1/169	25/20304	4.98623	0.188671	0.585047	ANXA2
hsa-miR-10b-3p	2/169	96/20304	2.55311	0.190383	0.587777	AHNAK, TMOD1
hsa-miR-489-3p	4/169	272/20304	1.79697	0.191733	0.588403	CYP3A5, AHNAK, IGFBP7, NFIL3
hsa-miR-194-3p	3/169	182/20304	2.0147	0.193817	0.588403	IGFBP7, B2M, CD55
hsa-miR-122-3p	1/169	26/20304	4.78712	0.195433	0.588403	IL1R1
hsa-miR-3607-5p	1/169	26/20304	4.78712	0.195433	0.588403	C2CD4A
hsa-miR-598-3p	3/169	183/20304	2.00332	0.195931	0.588403	SOD2, AHNAK, ACADSB
hsa-miR-196a-3p	2/169	98/20304	2.49969	0.196412	0.588403	VCAN, THBS1
hsa-miR-520a-5p	2/169	98/20304	2.49969	0.196412	0.588403	VCAN, DNAJC6
hsa-miR-222-3p	7/169	570/20304	1.50207	0.198241	0.589083	DCN, TIMP2, VCAN, CTTN, TIMP3, THBS1, GJA1
hsa-miR-588	4/169	276/20304	1.77025	0.198504	0.589083	ST6GAL1, FAP, TTC39A, PAQR4
hsa-miR-377-3p	6/169	471/20304	1.55703	0.199881	0.589083	ACTA2, SOD2, DNAJC6, EDNRB, THBS1, ARID5B
hsa-miR-30a-3p	10/169	882/20304	1.3893	0.200805	0.589083	DCN, TIMP3, SOD2, IGFBP5, CDC20, AHNAK, THBS1, AIMP1, B2M, CD55
hsa-miR-96-5p	10/169	882/20304	1.3893	0.200805	0.589083	VPS13D, CTTN, AHNAK, BTBD3, THBS1, ARID5B, FOXO1, NFIL3, S100Z, ANXA2
hsa-miR-448	1/169	27/20304	4.60262	0.202138	0.590544	IGFBP3
hsa-miR-3187-3p	3/169	189/20304	1.93822	0.208736	0.604972	VCAN, AHNAK, PAQR4
hsa-miR-25-5p	1/169	28/20304	4.43242	0.208788	0.604972	AHNAK
hsa-miR-181d-5p	9/169	788/20304	1.39761	0.211241	0.60958	TIMP2, SOD2, AHNAK, LIF, BTBD3, IL6ST, THBS1, PPAP2B, IGFBP7
hsa-miR-3130-5p	1/169	29/20304	4.27379	0.215383	0.619006	LCP1
hsa-miR-21-5p	15/169	1439/20304	1.27983	0.218302	0.624857	ST6GAL1, CTTN, TIMP3, FOXM1, SOD2, IGFBP5, AHNAK, BTBD3, MYH11, IL6ST, THBS1, ARID5B, PPAP2B, B2M, FGB
hsa-miR-4803	2/169	106/20304	2.30648	0.220739	0.625097	BTBD3, FOXO1
hsa-miR-541-5p	1/169	30/20304	4.12612	0.221923	0.625097	LIF
hsa-miR-3175	1/169	30/20304	4.12612	0.221923	0.625097	DHRS3
hsa-miR-135a-3p	1/169	30/20304	4.12612	0.221923	0.625097	HLA-A
hsa-miR-191-5p	22/169	2226/20304	1.21757	0.226758	0.636182	TIMP2, OTUB2, AGR2, DKK1, GADD45A, AHNAK, LIF, GDF15, IL6ST, THBS1, DUSP6, IGFBP3, IGFBP1, CDA, C1orf106, ELF3, NFIL3, AQP3, SFN, TNFAIP2, S100A2, LAMB3
hsa-miR-185-5p	10/169	914/20304	1.33792	0.231525	0.646	TIMP2, IGFBP5, AHNAK, LCP1, TAGLN, GJA1, PPAP2B, AQP3, THBD, ANXA2
hsa-miR-15b-3p	3/169	200/20304	1.82907	0.232667	0.646	VPS13D, THBS1, ACADSB
hsa-miR-634	2/169	110/20304	2.22061	0.232999	0.646	FBLN1, SOD2
hsa-miR-32-5p	11/169	1024/20304	1.31417	0.234182	0.646744	BMP7, CXCL12, KIF20A, BTBD3, IL6ST, LCP1, DUSP6, PPAP2B, SLC22A5, PAPSS2, KIAA0040
hsa-miR-330-5p	6/169	500/20304	1.46347	0.238327	0.655632	TIMP2, ABCC3, EFEMP1, AHNAK, ARID5B, ANXA2
hsa-miR-577	4/169	300/20304	1.62475	0.240518	0.659094	PTN, CDC20, ARID5B, ANXA4
hsa-miR-616-3p	2/169	113/20304	2.16037	0.242221	0.659846	VPS13D, DUSP6
hsa-miR-942-5p	8/169	712/20304	1.37143	0.242659	0.659846	E2F2, FGFR2, THBS1, CENPE, ARID5B, PPAP2B, NFIL3, MAP3K5
hsa-miR-548i	3/169	205/20304	1.78324	0.243708	0.660158	AHNAK, IL6ST, KIAA0040
hsa-miR-518a-5p	2/169	114/20304	2.14095	0.245299	0.661932	SOD2, PLS1
hsa-miR-34a-3p	5/169	406/20304	1.5003	0.25031	0.672887	FBLN1, SOD2, EDNRB, THBS1, SLC22A5
hsa-miR-548b-5p	2/169	116/20304	2.10316	0.251459	0.673415	PLS1, AHNAK
hsa-miR-374b-5p	9/169	828/20304	1.32663	0.253287	0.675751	SLC1A1, KIF20A, BTBD3, IL6ST, THBS1, ARID5B, PPAP2B, IGFBP7, AIMP1
hsa-miR-548au-5p	2/169	118/20304	2.06669	0.257624	0.680969	FOXO1, KIAA0040
hsa-miR-1913	4/169	310/20304	1.57086	0.258608	0.680969	IGFBP5, AHNAK, PPAP2B, NUPR1
hsa-miR-1302	1/169	36/20304	3.41796	0.260041	0.680969	SOD2
hsa-miR-548ab	1/169	36/20304	3.41796	0.260041	0.680969	PLS1
hsa-miR-1306-3p	2/169	119/20304	2.04893	0.260707	0.680969	VPS13D, IGFBP5
hsa-miR-132-3p	11/169	1052/20304	1.27695	0.261022	0.680969	VPS13D, SLC1A1, DKK1, SOD2, IL1R1, THBS1, IGFBP3, ARID5B, CD55, S100A2, ANXA4
hsa-miR-193a-5p	2/169	120/20304	2.03136	0.263791	0.681424	TIMP2, AHNAK
hsa-miR-431-3p	2/169	120/20304	2.03136	0.263791	0.681424	AHNAK, THBS2
hsa-miR-130a-5p	4/169	313/20304	1.55537	0.264088	0.681424	CXCL12, AHNAK, THBS1, C2CD4A
hsa-miR-375	12/169	1169/20304	1.2537	0.268115	0.688893	VPS13D, SOD2, GADD45A, F3, GDF15, THBS1, DUSP6, IGFBP3, ARID5B, NFIL3, TGM2, KIAA0040
hsa-miR-518d-5p	1/169	38/20304	3.23288	0.27233	0.688893	TIMP2
hsa-miR-520c-5p	1/169	38/20304	3.23288	0.27233	0.688893	TIMP2
hsa-miR-526a	1/169	38/20304	3.23288	0.27233	0.688893	TIMP2
hsa-miR-22-3p	18/169	1843/20304	1.19596	0.272729	0.688893	TACC3, TIMP2, VPS13D, FGFR2, FBLN1, SNX10, SOD2, IGFBP5, AHNAK, THBS1, DUSP6, ARID5B, PAQR4, B2M, NPR1, TNFAIP2, MAOA, HLA-A
hsa-miR-106a-5p	12/169	1174/20304	1.24797	0.272829	0.688893	TIMP2, SNX10, TIMP3, SOD2, F3, PLS1, CXCR4, GDF15, BTBD3, GJA1, THBS2, KIAA0040
hsa-miR-221-3p	9/169	847/20304	1.29527	0.274189	0.689863	VCAN, TIMP3, SOD2, AHNAK, BTBD3, THBS1, GJA1, PAQR4, KIAA0040
hsa-miR-221-5p	9/169	848/20304	1.29366	0.275303	0.690211	ST6GAL1, SOD2, IGFBP5, IL1R1, CDC20, AHNAK, LIF, FOXO1, SLC22A5
hsa-miR-3679-5p	3/169	220/20304	1.65876	0.277283	0.691426	SOD2, IL6ST, ARID5B
hsa-miR-4421	1/169	39/20304	3.14765	0.278398	0.691426	PPAP2B
hsa-miR-34c-5p	5/169	424/20304	1.43454	0.278722	0.691426	KIF20A, CDC20, THBS1, ARID5B, ACADSB
hsa-miR-10a-3p	5/169	426/20304	1.42758	0.281921	0.696886	CTTN, AHNAK, FOXO1, PPAP2B, B2M
hsa-miR-186-5p	14/169	1407/20304	1.21522	0.282894	0.696886	ST6GAL1, TIMP3, SLC1A1, ACTA2, SOD2, BTBD3, TMOD1, THBS1, IGFBP3, PPAP2B, NFIL3, B2M, THBS2, CD55
hsa-miR-302c-5p	1/169	40/20304	3.06678	0.284415	0.6982	AHNAK
hsa-miR-320e	4/169	326/20304	1.49159	0.288074	0.702952	TIMP3, TIMP1, AHNAK, IL6ST
hsa-miR-877-5p	5/169	430/20304	1.41386	0.28834	0.702952	TIMP3, AHNAK, LIF, AQP3, MAP3K5
hsa-miR-617	1/169	41/20304	2.98997	0.290383	0.705323	AHNAK
hsa-miR-3194-5p	2/169	129/20304	1.88669	0.291528	0.705323	FGFR2, CLDN4
hsa-miR-369-3p	7/169	646/20304	1.31832	0.292729	0.705323	SNX10, SOD2, DNAJC6, BTBD3, IL6ST, TMOD1, FOXO1
hsa-miR-30e-5p	15/169	1531/20304	1.19625	0.293303	0.705323	TIMP2, VPS13D, FAP, SNX10, TIMP3, PPARGC1A, PLS1, AHNAK, IL6ST, LCP1, ARID5B, ADRA2A, IGFBP7, GPX3, KIAA0040
hsa-miR-4664-5p	3/169	229/20304	1.59197	0.297652	0.708616	VCAN, ARID5B, CALB2
hsa-miR-129-1-3p	2/169	131/20304	1.85727	0.297679	0.708616	AHNAK, AQP3
hsa-miR-219a-1-3p	2/169	131/20304	1.85727	0.297679	0.708616	ARID5B, ANXA4
hsa-miR-519b-3p	1/169	44/20304	2.781	0.307992	0.717075	PLS1
hsa-miR-488-3p	3/169	234/20304	1.55712	0.30901	0.717075	VCAN, SLC1A1, ANXA4
hsa-miR-204-5p	6/169	550/20304	1.3256	0.309089	0.717075	TIMP2, SOD2, AHNAK, IL6ST, PPAP2B, MAP3K5
hsa-miR-423-5p	11/169	1100/20304	1.2176	0.309273	0.717075	ACTA2, FOXM1, SOD2, IL1R1, AHNAK, BTBD3, MFGE8, TAGLN, ARID5B, AQP3, HLA-A
hsa-miR-3174	2/169	135/20304	1.80094	0.309955	0.717075	SNX10, BTBD3
hsa-miR-571	2/169	136/20304	1.78744	0.313018	0.717075	CLU, TCN1
hsa-miR-422a	3/169	236/20304	1.5436	0.313558	0.717075	TIMP2, AHNAK, IL6ST
hsa-miR-609	1/169	45/20304	2.71762	0.313764	0.717075	AHNAK
hsa-miR-4476	1/169	45/20304	2.71762	0.313764	0.717075	ARID5B
hsa-miR-873-5p	7/169	662/20304	1.28506	0.313906	0.717075	TIMP2, TIMP1, AHNAK, LIF, GJA1, B2M, HLA-A
hsa-miR-106b-5p	18/169	1896/20304	1.15885	0.314159	0.717075	VCAN, VPS13D, CDC45, SOD2, IGFBP5, F3, PLS1, AHNAK, GDF15, BTBD3, IL6ST, EDNRB, DHRS3, S100P, NFIL3, B2M, MAP3K5, C2CD4A
hsa-miR-653-5p	2/169	137/20304	1.77415	0.316078	0.717075	DCN, SOD2
hsa-miR-629-3p	6/169	555/20304	1.3132	0.316384	0.717075	E2F2, CTTN, SLC1A1, FOXM1, IGFBP5, FOXO1
hsa-miR-362-3p	6/169	556/20304	1.31074	0.317847	0.717075	TIMP2, DKK1, EFEMP1, IL1R1, AHNAK, AQP3
hsa-miR-144-3p	3/169	238/20304	1.53031	0.318108	0.717075	VCAN, CXCL12, BTBD3
hsa-miR-141-3p	9/169	886/20304	1.23518	0.318558	0.717075	FAP, CTTN, CXCL12, AHNAK, IL6ST, THBS1, ARID5B, FOXO1, ACADSB
hsa-miR-148b-3p	16/169	1674/20304	1.16539	0.318912	0.717075	DKK1, IGFBP5, CDC20, F3, PTGER2, BTBD3, IL6ST, FXYD2, THBS1, ELF3, AQP3, B2M, ANXA4, SLC22A5, PAPSS2, HLA-A
hsa-miR-924	1/169	46/20304	2.65715	0.319489	0.717075	AHNAK
hsa-miR-193a-3p	5/169	451/20304	1.34588	0.322438	0.718014	EFEMP1, IGFBP5, BTBD3, THBS1, THBS2
hsa-miR-548j-5p	5/169	451/20304	1.34588	0.322438	0.718014	AHNAK, IL6ST, BCL2A1, FOXO1, KIAA0040
hsa-miR-29a-3p	15/169	1565/20304	1.16788	0.322954	0.718014	TIMP2, VCAN, VPS13D, ST6GAL1, KIF20A, EFEMP1, IL1R1, AHNAK, TSPAN8, LIF, BTBD3, THBS1, IGFBP3, NUPR1, COL15A1
hsa-miR-3913-5p	2/169	140/20304	1.73533	0.325239	0.720827	AHNAK, ARID5B
hsa-miR-196b-5p	8/169	784/20304	1.23959	0.329268	0.726313	E2F2, VCAN, DKK1, AHNAK, IGFBP3, ARID5B, IGFBP7, THBS2
hsa-miR-519a-3p	1/169	48/20304	2.54387	0.330796	0.726313	TIMP2
hsa-miR-4659a-3p	1/169	48/20304	2.54387	0.330796	0.726313	CENPE
hsa-miR-548h-3p	2/169	143/20304	1.69816	0.334368	0.730386	SOD2, LCP1
hsa-miR-4482-5p	1/169	49/20304	2.49076	0.336379	0.730386	CLU
hsa-miR-140-3p	6/169	569/20304	1.27963	0.33695	0.730386	DCN, TTC39A, ABCC3, BTBD3, ARID5B, PAPSS2
hsa-miR-455-5p	3/169	247/20304	1.47319	0.338588	0.730386	THBS1, IGFBP3, KIAA0040
hsa-miR-324-5p	4/169	353/20304	1.37434	0.338719	0.730386	TACC3, AHNAK, FOXO1, ANXA4
hsa-miR-7-1-3p	5/169	461/20304	1.3157	0.338849	0.730386	SOD2, AHNAK, IL6ST, THBS1, B2M
hsa-miR-122-5p	16/169	1700/20304	1.14578	0.341279	0.731552	E2F2, DCN, VPS13D, HAL, CTTN, SNX10, OTUB2, CYP3A5, ABCC3, IL1R1, CXCR4, BCL2A1, MFGE8, GJA1, CDA, B2M
hsa-miR-302d-5p	1/169	50/20304	2.43982	0.341916	0.731552	AHNAK
hsa-miR-99b-5p	4/169	355/20304	1.36637	0.342495	0.731552	TIMP2, VCAN, SPP1, THBS1
hsa-miR-33b-5p	5/169	466/20304	1.3011	0.347083	0.738174	DKK1, EFEMP1, AHNAK, IGFBP3, ARID5B
hsa-miR-1304-3p	3/169	251/20304	1.44914	0.347683	0.738174	TIMP1, NFIL3, AQP3
hsa-miR-758-3p	2/169	149/20304	1.62835	0.352517	0.744677	THBS1, ARID5B
hsa-miR-144-5p	1/169	52/20304	2.34385	0.352853	0.744677	LIF
hsa-miR-4521	2/169	150/20304	1.61727	0.355526	0.748086	FOXM1, SLC22A5
hsa-miR-188-5p	3/169	255/20304	1.42586	0.356767	0.748469	LIF, IL6ST, AQP3
hsa-miR-604	1/169	53/20304	2.29871	0.358253	0.749364	SOD2
hsa-miR-19a-3p	16/169	1725/20304	1.12749	0.363121	0.753833	E2F2, FGFR2, DKK1, IL1R1, F3, G0S2, AHNAK, LIF, BTBD3, IL6ST, THBS1, IGFBP3, GJA1, DHRS3, B2M, CD55
hsa-miR-503-5p	10/169	1038/20304	1.16896	0.363731	0.753833	FBLN1, CENPA, F3, BTBD3, THBS1, IGFBP3, ARID5B, PPAP2B, CD55, ANXA4
hsa-miR-30e-3p	10/169	1040/20304	1.16656	0.365972	0.753833	DCN, TIMP3, SOD2, CENPA, IGFBP5, AHNAK, THBS1, AIMP1, B2M, CD55
hsa-miR-1915-3p	2/169	154/20304	1.57439	0.367511	0.753833	IGFBP5, AHNAK
hsa-miR-95-3p	2/169	154/20304	1.57439	0.367511	0.753833	CENPE, ANXA4
hsa-miR-146b-5p	5/169	479/20304	1.26458	0.368542	0.753833	BTBD3, THBS1, PLA1A, MAP3K5, KIAA0040
hsa-miR-138-2-3p	1/169	55/20304	2.21331	0.36892	0.753833	IL6ST
hsa-miR-4524a-5p	1/169	55/20304	2.21331	0.36892	0.753833	ANXA4
hsa-miR-885-5p	2/169	155/20304	1.56402	0.370494	0.754868	AHNAK, KIAA0040
hsa-miR-193b-5p	2/169	156/20304	1.55378	0.373471	0.758023	AHNAK, THBS1
hsa-miR-527	1/169	56/20304	2.17312	0.374187	0.758023	SOD2
hsa-miR-149-5p	7/169	708/20304	1.19791	0.376098	0.759718	FBLN1, IGFBP5, AHNAK, BTBD3, DUSP6, GJA1, PPAP2B
hsa-miR-411-3p	2/169	158/20304	1.53371	0.37941	0.762054	IGFBP5, THBS1
hsa-miR-643	1/169	57/20304	2.13415	0.37941	0.762054	MYH11
hsa-miR-18b-5p	6/169	601/20304	1.20883	0.384435	0.767392	TIMP2, VCAN, CTTN, KIF20A, AHNAK, LIF
hsa-miR-512-5p	1/169	58/20304	2.09659	0.38459	0.767392	AHNAK
hsa-miR-551b-5p	2/169	160/20304	1.51414	0.385324	0.767392	SOD2, IL1R1
hsa-miR-218-1-3p	2/169	161/20304	1.50454	0.388272	0.771092	GJA1, CD55
hsa-miR-877-3p	5/169	493/20304	1.22743	0.391675	0.77567	IGFBP5, AHNAK, ARID5B, GJA1, NFIL3
hsa-miR-361-5p	9/169	950/20304	1.14735	0.394092	0.778276	SNX10, SOD2, SPP1, IL6ST, TCN1, ARID5B, AIMP1, B2M, DPP4
hsa-miR-182-5p	22/169	2468/20304	1.08233	0.399708	0.784424	VPS13D, FOXM1, GADD45A, CXCR4, C4BPA, SLPI, AHNAK, BTBD3, TCN1, THBS1, CXCL14, IGFBP3, HABP2, FOXO1, S100P, AQP3, MT1E, S100Z, ANXA2, S100A2, SLC22A5, GPX3
hsa-miR-3928-3p	4/169	386/20304	1.25354	0.400974	0.784424	VCAN, TIMP3, IGFBP5, ACADSB
hsa-miR-1229-3p	3/169	275/20304	1.31972	0.401859	0.784424	AHNAK, AOX1, NFIL3
hsa-miR-190a-5p	3/169	276/20304	1.31482	0.404094	0.784424	EFEMP1, IGFBP7, GRAMD1C
hsa-miR-425-3p	1/169	62/20304	1.95873	0.404884	0.784424	THBS1
hsa-miR-33a-5p	8/169	846/20304	1.14421	0.407605	0.784424	VCAN, DKK1, AHNAK, BTBD3, ARID5B, GJA1, B2M, ACADSB
hsa-miR-216a-5p	3/169	278/20304	1.30513	0.408556	0.784424	TIMP3, AHNAK, GJA1
hsa-miR-519d-3p	1/169	63/20304	1.92705	0.409853	0.784424	TIMP2
hsa-miR-526b-3p	1/169	63/20304	1.92705	0.409853	0.784424	PLS1
hsa-miR-1909-5p	1/169	63/20304	1.92705	0.409853	0.784424	THBS1
hsa-miR-199b-3p	3/169	279/20304	1.30033	0.410784	0.784424	EFEMP1, IGFBP5, THBS1
hsa-miR-760	3/169	279/20304	1.30033	0.410784	0.784424	AOX1, GJA1, THBD
hsa-miR-548z	2/169	169/20304	1.4319	0.411628	0.784424	SOD2, LCP1
hsa-miR-513a-5p	3/169	280/20304	1.29557	0.413009	0.784939	SNX10, THBS1, ARID5B
hsa-miR-222-5p	3/169	282/20304	1.28616	0.417451	0.787074	E2F2, VCAN, CDC20
hsa-miR-802	1/169	65/20304	1.86668	0.419666	0.787074	SOD2
hsa-miR-520d-5p	1/169	65/20304	1.86668	0.419666	0.787074	PPAP2B
hsa-miR-4458	1/169	65/20304	1.86668	0.419666	0.787074	IL15
hsa-miR-30b-3p	4/169	396/20304	1.22095	0.419698	0.787074	ST6GAL1, SOD2, AHNAK, C1R
hsa-miR-181a-3p	2/169	173/20304	1.39813	0.423143	0.790791	AHNAK, THBS2
hsa-miR-141-5p	7/169	743/20304	1.13889	0.423918	0.790791	TACC3, TIMP2, FGFR2, SNX10, FOXM1, AHNAK, CD55
hsa-miR-3662	2/169	174/20304	1.38993	0.426004	0.791065	SOD2, MAP3K5
hsa-miR-1246	3/169	286/20304	1.26772	0.426303	0.791065	VPS13D, SOD2, ARID5B
hsa-miR-508-5p	1/169	67/20304	1.80981	0.429318	0.794576	AHNAK
hsa-miR-125b-5p	10/169	1098/20304	1.10102	0.431454	0.796444	VCAN, FGFR2, FOXM1, SOD2, EFEMP1, AHNAK, IL6ST, THBS1, DUSP6, MUC16
hsa-miR-26a-2-3p	1/169	68/20304	1.78277	0.434084	0.799212	IGFBP3
hsa-miR-944	2/169	178/20304	1.3581	0.437373	0.799762	FOXO1, B2M
hsa-miR-18b-3p	1/169	69/20304	1.7565	0.43881	0.799762	E2F2
hsa-miR-526b-5p	1/169	69/20304	1.7565	0.43881	0.799762	AHNAK
hsa-miR-320b	7/169	754/20304	1.12148	0.438908	0.799762	CXCL12, IGFBP5, BTBD3, THBS1, B2M, FGB, ACADSB
hsa-miR-520a-3p	3/169	293/20304	1.23669	0.44168	0.802588	PPARGC1A, GDF15, SLC22A5
hsa-miR-145-5p	6/169	641/20304	1.13037	0.443821	0.802588	AHNAK, MYH11, THBS1, UBE2L6, NFIL3, MAP3K5
hsa-miR-199b-5p	3/169	294/20304	1.23238	0.443864	0.802588	TSPO, THBS1, ACADSB
hsa-miR-424-5p	18/169	2055/20304	1.05911	0.446525	0.80534	TIMP2, PSD, SOD2, EFEMP1, IGFBP5, IL1R1, CLU, AHNAK, IL6ST, LCP1, DUSP6, CXCL14, IGFBP3, ARID5B, PPAP2B, IGFBP7, ANXA2, CLDN4
hsa-let-7b-3p	3/169	296/20304	1.22384	0.448223	0.806344	SOD2, THBS1, ARID5B
hsa-miR-200a-3p	6/169	646/20304	1.12125	0.451187	0.807597	CTTN, CXCL12, IL6ST, THBS1, ARID5B, ACADSB
hsa-let-7g-3p	4/169	413/20304	1.1692	0.451204	0.807597	TIMP2, VPS13D, EFEMP1, AHNAK
hsa-miR-935	2/169	184/20304	1.31293	0.454196	0.810901	VCAN, GJA1
hsa-miR-339-5p	3/169	300/20304	1.20712	0.456899	0.811626	PSD, ST6GAL1, TGM2
hsa-miR-590-5p	3/169	300/20304	1.20712	0.456899	0.811626	SNX10, AHNAK, THBS1
hsa-miR-330-3p	7/169	770/20304	1.09705	0.460608	0.815198	SOD2, SPP1, CXCR4, PAX8, LIF, FOXO1, DHRS3
hsa-miR-342-5p	3/169	302/20304	1.19892	0.461216	0.815198	ARID5B, UBE2L6, CALB2
hsa-miR-130b-3p	9/169	1009/20304	1.07631	0.464483	0.818927	E2F2, TIMP2, VPS13D, SOD2, G0S2, BTBD3, IL6ST, ARID5B, PAQR4
hsa-miR-340-5p	8/169	893/20304	1.08079	0.467176	0.821625	TIMP2, VPS13D, PPARGC1A, SOD2, IGFBP3, PPAP2B, B2M, KIAA0040
hsa-miR-1294	1/169	76/20304	1.592	0.470813	0.824469	SOD2
hsa-miR-135a-5p	4/169	425/20304	1.13518	0.47312	0.824469	SNX10, IL6ST, THBS1, THBS2
hsa-miR-1910-5p	4/169	425/20304	1.13518	0.47312	0.824469	KIF20A, ARID5B, DHRS3, CLDN4
hsa-miR-922	2/169	191/20304	1.26387	0.473457	0.824469	TIMP2, THBS1
hsa-miR-556-3p	1/169	77/20304	1.57097	0.475234	0.825138	VPS13D
hsa-miR-647	2/169	192/20304	1.25715	0.476176	0.825138	IGFBP5, ARID5B
hsa-miR-1285-3p	1/169	79/20304	1.53053	0.483967	0.836588	AHNAK
hsa-miR-5690	3/169	314/20304	1.15197	0.4868	0.837103	TTC39A, CLU, TMOD1
hsa-miR-635	1/169	80/20304	1.51107	0.488279	0.837103	AHNAK
hsa-miR-744-3p	3/169	315/20304	1.14822	0.488906	0.837103	IGFBP5, DUSP6, CLDN4
hsa-miR-192-3p	2/169	197/20304	1.22461	0.48964	0.837103	VPS13D, AHNAK
hsa-miR-576-3p	4/169	435/20304	1.10828	0.491137	0.837103	CXCR4, IGFBP3, DHRS3, B2M
hsa-miR-1293	2/169	199/20304	1.21206	0.494965	0.837103	VCAN, ARID5B
hsa-miR-3657	2/169	199/20304	1.21206	0.494965	0.837103	AHNAK, LIF
hsa-miR-138-1-3p	1/169	82/20304	1.47362	0.496795	0.837103	AHNAK
hsa-miR-507	1/169	82/20304	1.47362	0.496795	0.837103	AOX1
hsa-miR-223-5p	1/169	82/20304	1.47362	0.496795	0.837103	DUSP6
hsa-miR-500a-3p	3/169	319/20304	1.13346	0.497289	0.837103	VPS13D, SOD2, BTBD3
hsa-miR-548y	2/169	201/20304	1.19976	0.500255	0.839727	IL6ST, KIAA0040
hsa-miR-939-5p	5/169	561/20304	1.07357	0.501981	0.839727	VCAN, IGFBP5, AHNAK, LIF, ARID5B
hsa-miR-769-5p	3/169	322/20304	1.12263	0.503531	0.839727	TIMP2, THBS1, PAPSS2
hsa-miR-2355-5p	4/169	442/20304	1.09018	0.503599	0.839727	SOD2, MFGE8, AQP3, COL15A1
hsa-miR-543	1/169	84/20304	1.43797	0.505171	0.840367	BTBD3
hsa-miR-296-5p	4/169	444/20304	1.08511	0.507135	0.841321	VPS13D, FOXM1, AHNAK, THBS2
hsa-miR-548ax	2/169	204/20304	1.18176	0.508124	0.841321	SOD2, B2M
hsa-miR-181c-3p	2/169	205/20304	1.17588	0.510729	0.843658	FOXO1, SLC22A5
hsa-miR-212-3p	9/169	1050/20304	1.03174	0.512641	0.844022	DKK1, SOD2, KIF20A, CENPA, IGFBP5, IL1R1, CENPE, ARID5B, GRAMD1C
hsa-let-7i-3p	1/169	86/20304	1.404	0.513409	0.844022	EFEMP1
hsa-miR-574-3p	1/169	87/20304	1.38761	0.517476	0.844022	AHNAK
hsa-miR-1249-3p	1/169	87/20304	1.38761	0.517476	0.844022	AHNAK
hsa-miR-142-5p	5/169	572/20304	1.0522	0.519188	0.844022	VPS13D, BTBD3, IL6ST, IGFBP3, B2M
hsa-miR-383-5p	2/169	209/20304	1.15293	0.52106	0.844022	FBLN1, SLC22A5
hsa-miR-483-5p	1/169	88/20304	1.37162	0.521509	0.844022	TIMP2
hsa-miR-26a-1-3p	1/169	88/20304	1.37162	0.521509	0.844022	IGFBP3
hsa-miR-1976	3/169	333/20304	1.0846	0.526077	0.844022	CTTN, LIF, DUSP6
hsa-miR-412-3p	2/169	211/20304	1.14178	0.52617	0.844022	AHNAK, TMOD1
hsa-miR-181a-2-3p	6/169	698/20304	1.03425	0.526197	0.844022	VPS13D, KIF20A, AHNAK, IL6ST, THBS1, THBS2
hsa-miR-29a-5p	5/169	578/20304	1.04086	0.52847	0.844022	TIMP3, SOD2, IGFBP5, THBS1, IGFBP3
hsa-miR-487a-3p	1/169	90/20304	1.34067	0.529476	0.844022	AHNAK
hsa-miR-152-3p	5/169	579/20304	1.03899	0.530009	0.844022	CDC20, BTBD3, IL6ST, B2M, PAPSS2
hsa-miR-1296-5p	3/169	335/20304	1.07795	0.530116	0.844022	VCAN, AHNAK, KIAA0040
hsa-miR-629-5p	3/169	335/20304	1.07795	0.530116	0.844022	CXCL12, CDC20, ELF3
hsa-miR-664a-5p	2/169	213/20304	1.13085	0.531244	0.844022	ARID5B, COL15A1
hsa-miR-32-3p	4/169	461/20304	1.04387	0.536732	0.847356	SOD2, IGFBP5, AHNAK, ANXA4
hsa-miR-1267	1/169	92/20304	1.31107	0.537311	0.847356	VCAN
hsa-miR-1295a	1/169	92/20304	1.31107	0.537311	0.847356	SNX10
hsa-miR-199a-5p	3/169	339/20304	1.06489	0.538137	0.847356	TSPO, THBS1, ACADSB
hsa-miR-30c-2-3p	4/169	463/20304	1.03922	0.540157	0.848369	TIMP2, AHNAK, ARID5B, GPX3
hsa-miR-4698	1/169	93/20304	1.29676	0.54118	0.848369	SOD2
hsa-miR-579-3p	5/169	589/20304	1.02067	0.545282	0.852528	TIMP3, DKK1, AHNAK, THBS1, ANXA2
hsa-miR-504-5p	2/169	219/20304	1.09925	0.546245	0.852528	VPS13D, IL6ST
hsa-miR-139-5p	6/169	714/20304	1.01003	0.548485	0.854138	TIMP2, CYP3A5, CXCR4, IL6ST, GJA1, ELF3
hsa-miR-200c-3p	9/169	1084/20304	0.997326	0.551577	0.855908	TIMP2, OTUB2, ABCC3, AHNAK, PTGER2, EDNRB, PPAP2B, MAP3K5, KIAA0040
hsa-miR-625-5p	4/169	470/20304	1.02323	0.552043	0.855908	SOD2, PLS1, LIF, ARID5B
hsa-miR-326	3/169	347/20304	1.03975	0.553945	0.856978	E2F2, CLU, FXYD2
hsa-miR-4701-3p	1/169	97/20304	1.24248	0.556336	0.858798	DNAJC6
hsa-miR-3689e	1/169	98/20304	1.22961	0.560046	0.860767	SNX10
hsa-miR-3689f	1/169	98/20304	1.22961	0.560046	0.860767	SNX10
hsa-miR-1275	1/169	99/20304	1.217	0.563726	0.864439	B2M
hsa-miR-92a-2-5p	1/169	100/20304	1.20465	0.567375	0.864439	DUSP6
hsa-miR-5682	2/169	228/20304	1.05503	0.568115	0.864439	TSPAN8, COL15A1
hsa-miR-744-5p	4/169	481/20304	0.999102	0.570392	0.864439	E2F2, TSPO, CXCL12, ARID5B
hsa-miR-1292-5p	2/169	229/20304	1.05033	0.570498	0.864439	SOD2, DHRS3
hsa-miR-320a	11/169	1347/20304	0.979635	0.5706	0.864439	TIMP2, CXCL12, DKK1, SOD2, DNAJC6, BTBD3, IL6ST, THBS1, ARID5B, B2M, ACADSB
hsa-miR-34c-3p	1/169	101/20304	1.19255	0.570994	0.864439	GADD45A
hsa-miR-99b-3p	2/169	230/20304	1.04567	0.572871	0.864807	SOD2, ANXA2
hsa-miR-574-5p	4/169	483/20304	0.9948	0.573684	0.864807	IL6ST, LCP1, IGFBP3, ARID5B
hsa-miR-361-3p	4/169	484/20304	0.992677	0.575324	0.865435	VPS13D, AHNAK, ELF3, B2M
hsa-miR-593-5p	1/169	103/20304	1.16905	0.578142	0.865987	AHNAK
hsa-miR-323a-5p	1/169	103/20304	1.16905	0.578142	0.865987	TMOD1
hsa-miR-433-3p	2/169	233/20304	1.03192	0.579935	0.866837	TIMP3, IGFBP3
hsa-miR-676-3p	2/169	235/20304	1.02296	0.584597	0.869151	E2F2, ARID5B
hsa-miR-345-5p	2/169	235/20304	1.02296	0.584597	0.869151	DNAJC6, NFIL3
hsa-miR-33b-3p	1/169	105/20304	1.14645	0.585171	0.869151	KIF20A
hsa-miR-193b-3p	9/169	1116/20304	0.966871	0.587096	0.870183	E2F2, TACC3, KCNG1, EFEMP1, IGFBP5, CDC20, BTBD3, THBS1, THBS2
hsa-miR-301b-3p	7/169	873/20304	0.961446	0.593916	0.876157	E2F2, VPS13D, SOD2, G0S2, BTBD3, IL6ST, PAQR4
hsa-miR-197-3p	5/169	623/20304	0.962834	0.595383	0.876157	EFEMP1, IGFBP5, AHNAK, ARID5B, THBS2
hsa-miR-3653-3p	1/169	108/20304	1.11414	0.595497	0.876157	B2M
hsa-miR-483-3p	2/169	240/20304	1.00121	0.596084	0.876157	DUSP6, ADRA2A
hsa-miR-4326	3/169	370/20304	0.973443	0.597566	0.876513	SNX10, SOD2, IMPA2
hsa-miR-3934-5p	1/169	109/20304	1.10377	0.598882	0.876624	FOXO1
hsa-miR-219a-2-3p	1/169	110/20304	1.09359	0.602238	0.879716	GJA1
hsa-miR-582-3p	3/169	374/20304	0.962753	0.604865	0.881732	DKK1, GADD45A, FOXO1
hsa-miR-2114-5p	2/169	246/20304	0.976294	0.609556	0.883558	VCAN, IL15
hsa-miR-550a-5p	2/169	246/20304	0.976294	0.609556	0.883558	THBS2, MAOA
hsa-miR-148a-5p	4/169	506/20304	0.948113	0.610507	0.883558	SNX10, GDF15, BTBD3, KIAA0040
hsa-miR-595	1/169	113/20304	1.06412	0.612142	0.883558	ANXA4
hsa-miR-181b-5p	9/169	1140/20304	0.945161	0.612884	0.883558	TIMP2, SOD2, AHNAK, LIF, BTBD3, IL6ST, THBS1, PPAP2B, IGFBP7
hsa-miR-532-3p	4/169	508/20304	0.944255	0.613617	0.883558	KCNG1, TTC39A, BTBD3, THBS1
hsa-miR-3127-5p	2/169	249/20304	0.964292	0.616163	0.885422	VCAN, FOXM1
hsa-miR-3065-5p	2/169	250/20304	0.960355	0.618347	0.886757	VPS13D, BTBD3
hsa-miR-301a-3p	9/169	1149/20304	0.937255	0.622348	0.886881	E2F2, VPS13D, SOD2, IGFBP5, G0S2, BTBD3, IL6ST, ARID5B, PAQR4
hsa-miR-3689a-5p	1/169	117/20304	1.02726	0.624966	0.886881	SNX10
hsa-miR-3689b-5p	1/169	117/20304	1.02726	0.624966	0.886881	SNX10
hsa-miR-181a-5p	17/169	2151/20304	0.943424	0.626752	0.886881	TIMP2, VPS13D, TIMP3, SOD2, DNAJC6, F3, SPP1, AHNAK, LIF, BTBD3, IL6ST, LCP1, THBS1, DUSP6, PPAP2B, IGFBP7, MAP3K5
hsa-miR-1260a	3/169	387/20304	0.929549	0.627984	0.886881	SOD2, AHNAK, MFGE8
hsa-miR-4473	1/169	118/20304	1.01842	0.628106	0.886881	SNX10
hsa-miR-1225-5p	1/169	118/20304	1.01842	0.628106	0.886881	DUSP6
hsa-miR-378a-5p	3/169	388/20304	0.927088	0.629723	0.886881	CYP3A5, KIF20A, CDA
hsa-miR-5010-3p	3/169	388/20304	0.927088	0.629723	0.886881	BTBD3, IGFBP3, B2M
hsa-miR-212-5p	2/169	257/20304	0.933665	0.633366	0.888517	IGFBP3, UBE2L6
hsa-let-7e-5p	15/169	1911/20304	0.936986	0.633398	0.888517	TACC3, TIMP2, ACTA2, FOXM1, SOD2, IGFBP5, AHNAK, BTBD3, LCP1, THBS1, FOXO1, NUPR1, MUC16, THBS2, COL15A1
hsa-miR-147b	1/169	121/20304	0.992808	0.637369	0.889629	PTN
hsa-miR-372-3p	2/169	259/20304	0.926306	0.637572	0.889629	DKK1, SOD2
hsa-miR-132-5p	1/169	122/20304	0.984554	0.640405	0.889629	SOD2
hsa-miR-125a-5p	8/169	1040/20304	0.919787	0.640723	0.889629	VCAN, FOXM1, SOD2, EFEMP1, AHNAK, IL6ST, THBS1, DUSP6
hsa-miR-296-3p	2/169	261/20304	0.919061	0.641741	0.889629	CTTN, HLA-A
hsa-miR-615-5p	2/169	261/20304	0.919061	0.641741	0.889629	AHNAK, ARID5B
hsa-miR-3157-3p	1/169	124/20304	0.968449	0.646403	0.891417	E2F2
hsa-miR-548a-5p	1/169	124/20304	0.968449	0.646403	0.891417	BCL2A1
hsa-miR-603	3/169	398/20304	0.903161	0.646813	0.891417	AHNAK, AQP3, PAPSS2
hsa-miR-499a-3p	3/169	400/20304	0.89852	0.650164	0.893355	CXCL12, AHNAK, FOXO1
hsa-miR-140-5p	4/169	533/20304	0.898486	0.651184	0.893355	THBS1, TAGLN, THBS2, MAP3K5
hsa-miR-584-5p	1/169	126/20304	0.952859	0.652301	0.893355	ARID5B
hsa-miR-17-5p	18/169	2310/20304	0.927997	0.653273	0.893355	E2F2, TIMP2, TIMP3, SOD2, IGFBP5, F3, AHNAK, LIF, GDF15, BTBD3, BCL2A1, IGFBP3, FOXO1, DHRS3, B2M, ANXA2, MAP3K5, TGM2
hsa-miR-1243	1/169	129/20304	0.930388	0.660964	0.898673	GJA1
hsa-miR-548w	2/169	271/20304	0.884452	0.662021	0.898673	B2M, KIAA0040
hsa-miR-2355-3p	2/169	273/20304	0.877836	0.665966	0.898673	SOD2, DNAJC6
hsa-miR-2110	3/169	410/20304	0.876001	0.666581	0.898673	TTC39A, AHNAK, UBE2L6
hsa-miR-202-5p	1/169	131/20304	0.915984	0.666621	0.898673	B2M
hsa-miR-378d	2/169	274/20304	0.874565	0.667924	0.898673	TIMP2, AHNAK
hsa-miR-106b-3p	1/169	132/20304	0.908946	0.669414	0.898673	IGFBP3
hsa-miR-522-5p	23/169	2955/20304	0.924291	0.669497	0.898673	TIMP2, ST6GAL1, CDC45, TIMP3, SOD2, CENPA, IGFBP5, DNAJC6, RARRES1, AHNAK, IL6ST, THBS1, IGFBP3, ARID5B, DHRS3, C1orf106, ELF3, PTTG1, TNFAIP2, CLDN4, MAP3K5, COL15A1, KIAA0040
hsa-miR-25-3p	9/169	1196/20304	0.897917	0.669771	0.898673	DKK1, KIF20A, AHNAK, IL6ST, DUSP6, IGFBP3, AIMP1, ANXA2, PAPSS2
hsa-miR-4422	2/169	275/20304	0.871318	0.669873	0.898673	SLC1A1, BTBD3
hsa-miR-545-3p	4/169	548/20304	0.873044	0.672538	0.900539	EFEMP1, BTBD3, FOXO1, MT1E
hsa-miR-199a-3p	5/169	687/20304	0.869623	0.680838	0.909929	EFEMP1, IGFBP5, THBS1, TAGLN, PAQR4
hsa-miR-545-5p	2/169	283/20304	0.846172	0.685137	0.911381	AHNAK, ADRA2A
hsa-miR-4511	2/169	284/20304	0.843129	0.687004	0.911381	ST6GAL1, BTBD3
hsa-miR-502-3p	3/169	423/20304	0.848328	0.687081	0.911381	SOD2, AHNAK, FOXO1
hsa-miR-3199	1/169	139/20304	0.86254	0.688323	0.911381	SLC22A5
hsa-miR-93-5p	16/169	2108/20304	0.90193	0.689124	0.911381	TIMP2, TIMP3, SOD2, IGFBP5, F3, AHNAK, LIF, GDF15, DUSP6, IGFBP3, FOXO1, DHRS3, AQP3, B2M, MAP3K5, HLA-A
hsa-miR-342-3p	4/169	562/20304	0.850532	0.69165	0.911381	TIMP2, AGR2, THBS1, NFIL3
hsa-miR-615-3p	2/169	287/20304	0.834128	0.692551	0.911381	TIMP3, AHNAK
hsa-miR-518a-3p	1/169	141/20304	0.850134	0.693526	0.911381	BTBD3
hsa-miR-573	1/169	141/20304	0.850134	0.693526	0.911381	IL6ST
hsa-miR-5100	1/169	143/20304	0.838077	0.698642	0.9164	BTBD3
hsa-miR-4766-3p	1/169	144/20304	0.832175	0.701168	0.918011	F3
hsa-miR-505-5p	3/169	434/20304	0.826216	0.703687	0.919605	E2F2, SLC22A5, PAPSS2
hsa-miR-4726-3p	3/169	436/20304	0.822317	0.706633	0.921752	FGFR2, FOXM1, F3
hsa-miR-339-3p	1/169	147/20304	0.814954	0.708621	0.922164	CXCR4
hsa-miR-324-3p	3/169	438/20304	0.818453	0.709557	0.922164	TTC39A, MT1G, FOXO1
hsa-miR-105-5p	1/169	148/20304	0.809369	0.711064	0.922426	TIMP2
hsa-miR-548ak	1/169	150/20304	0.798426	0.715889	0.925035	KIAA0040
hsa-miR-452-3p	2/169	301/20304	0.794512	0.71738	0.925035	TIMP3, FOXM1
hsa-miR-500a-5p	2/169	301/20304	0.794512	0.71738	0.925035	GADD45A, B2M
hsa-miR-616-5p	2/169	302/20304	0.791824	0.719087	0.925035	CTTN, B2M
hsa-miR-376a-5p	3/169	445/20304	0.805205	0.719617	0.925035	PLS1, C1S, SLC22A5
hsa-miR-1304-5p	2/169	304/20304	0.786501	0.722477	0.926876	ARID5B, ACADSB
hsa-miR-874-3p	2/169	305/20304	0.783866	0.724159	0.926876	PPAP2B, ANXA2
hsa-miR-30c-1-3p	3/169	449/20304	0.797822	0.725245	0.926876	TIMP2, CDC45, GPX3
hsa-miR-664a-3p	3/169	450/20304	0.795997	0.726638	0.926876	TIMP2, VPS13D, THBS1
hsa-miR-3607-3p	1/169	155/20304	0.772311	0.727604	0.926876	SNX10
hsa-miR-137	5/169	735/20304	0.810439	0.736546	0.929464	TIMP2, VPS13D, BMP7, IL6ST, THBS1
hsa-miR-92b-3p	5/169	735/20304	0.810439	0.736546	0.929464	BMP7, KIF20A, GADD45A, DUSP6, PAPSS2
hsa-miR-5094	1/169	159/20304	0.752609	0.736629	0.929464	SOD2
hsa-miR-135b-5p	2/169	313/20304	0.763395	0.737308	0.929464	THBS1, MT1E
hsa-miR-532-5p	2/169	313/20304	0.763395	0.737308	0.929464	FOXO1, B2M
hsa-miR-15b-5p	15/169	2051/20304	0.865848	0.738837	0.929464	PSD, TIMP3, ABCC3, EFEMP1, IGFBP5, GJB6, BTBD3, IL6ST, DUSP6, IGFBP3, ARID5B, PPAP2B, CLDN4, ACADSB, ANXA4
hsa-miR-548at-5p	1/169	160/20304	0.747838	0.738839	0.929464	KIAA0040
hsa-miR-151a-5p	2/169	315/20304	0.758441	0.740512	0.929685	PTGER2, PAPSS2
hsa-miR-22-5p	7/169	1011/20304	0.823358	0.742488	0.929685	TIMP2, AHNAK, THBS1, IGFBP7, THBS2, MAOA, HLA-A
hsa-miR-143-3p	6/169	877/20304	0.814131	0.742959	0.929685	CXCL12, FOXM1, IGFBP5, AHNAK, THBS1, ARID5B
hsa-miR-654-3p	1/169	163/20304	0.733879	0.745357	0.930667	THBS2
hsa-miR-20b-5p	8/169	1149/20304	0.827172	0.74659	0.930667	TIMP2, SOD2, F3, AHNAK, LIF, GDF15, IGFBP3, MAP3K5
hsa-miR-940	4/169	607/20304	0.785253	0.747693	0.930667	KCNG1, AHNAK, ARID5B, HLA-A
hsa-miR-3685	2/169	321/20304	0.743951	0.749923	0.930756	SLC26A4, PPAP2B
hsa-miR-29b-3p	9/169	1287/20304	0.829974	0.751057	0.930756	TIMP2, VCAN, VPS13D, AHNAK, TSPAN8, LIF, BTBD3, THBS1, COL15A1
hsa-miR-1299	1/169	166/20304	0.720428	0.751714	0.930756	CTTN
hsa-miR-3611	1/169	169/20304	0.707458	0.757913	0.936011	KIAA0040
hsa-miR-501-3p	3/169	475/20304	0.75288	0.759704	0.936011	BMP7, FOXO1, KIAA0040
hsa-miR-548o-3p	2/169	328/20304	0.72772	0.760534	0.936011	LCP1, ELF3
hsa-miR-98-5p	15/169	2090/20304	0.847739	0.764507	0.936011	VCAN, ACTA2, PPARGC1A, FOXM1, SOD2, AHNAK, BTBD3, THBS1, DUSP6, FOXO1, PPAP2B, NFIL3, NUPR1, MUC16, COL15A1
hsa-miR-219a-5p	2/169	331/20304	0.720975	0.764961	0.936011	DNAJC6, ARID5B
hsa-miR-1271-3p	1/169	173/20304	0.690867	0.765939	0.936011	MAOA
hsa-miR-425-5p	6/169	902/20304	0.790389	0.766755	0.936011	TACC3, TIMP3, SOD2, EFEMP1, AHNAK, THBS1
hsa-miR-589-3p	3/169	481/20304	0.743203	0.767145	0.936011	SOD2, AHNAK, NPR1
hsa-miR-501-5p	2/169	333/20304	0.716546	0.767873	0.936011	CENPA, CENPE
hsa-miR-200a-5p	1/169	175/20304	0.682858	0.769853	0.936809	TACC3
hsa-miR-3176	1/169	178/20304	0.671184	0.775601	0.940566	AHNAK
hsa-miR-150-5p	1/169	178/20304	0.671184	0.775601	0.940566	HLA-A
hsa-let-7d-5p	12/169	1722/20304	0.823547	0.779692	0.943908	E2F2, ST6GAL1, CDC45, ACTA2, IL1R1, CXCR4, CATSPERB, PLA1A, ARID5B, IL15, NUPR1, C1S
hsa-miR-1254	2/169	344/20304	0.693115	0.783339	0.946702	AHNAK, LCP1
hsa-miR-99a-3p	1/169	187/20304	0.63842	0.792005	0.955306	ANXA2
hsa-miR-183-5p	5/169	792/20304	0.749533	0.793161	0.955306	SOD2, AHNAK, FOXO1, HLA-A, KIAA0040
hsa-miR-331-3p	3/169	505/20304	0.706808	0.795065	0.955971	SOD2, EFEMP1, AHNAK
hsa-miR-497-3p	2/169	354/20304	0.673085	0.796611	0.956204	CTTN, PAX8
hsa-miR-146b-3p	1/169	193/20304	0.618284	0.802272	0.958834	E2F2
hsa-miR-340-3p	1/169	193/20304	0.618284	0.802272	0.958834	VCAN
hsa-miR-550a-3p	2/169	360/20304	0.661603	0.804227	0.958834	VPS13D, THBS1
hsa-let-7a-3p	2/169	360/20304	0.661603	0.804227	0.958834	THBS1, ARID5B
hsa-miR-651-5p	2/169	366/20304	0.650501	0.81159	0.962239	AHNAK, CD55
hsa-miR-346	1/169	199/20304	0.599368	0.812036	0.962239	VPS13D
hsa-let-7f-5p	15/169	2174/20304	0.811015	0.813976	0.962239	TACC3, VCAN, ACTA2, FOXM1, SOD2, CENPA, AHNAK, BTBD3, THBS1, DUSP6, ARID5B, FOXO1, MUC16, THBS2, COL15A1
hsa-miR-320c	4/169	673/20304	0.705393	0.815448	0.962239	IGFBP5, BTBD3, B2M, ACADSB
hsa-miR-769-3p	2/169	371/20304	0.641524	0.817537	0.962239	SOD2, AHNAK
hsa-miR-331-5p	1/169	203/20304	0.587382	0.818277	0.962239	GADD45A
hsa-miR-582-5p	3/169	531/20304	0.671114	0.822126	0.962239	PLS1, FOXO1, ELF3
hsa-miR-1179	1/169	208/20304	0.573051	0.825789	0.962239	ANXA4
hsa-miR-548e-3p	1/169	209/20304	0.570267	0.827254	0.962239	SOD2
hsa-miR-424-3p	1/169	210/20304	0.56751	0.828707	0.962239	AHNAK
hsa-miR-142-3p	5/169	836/20304	0.708233	0.83006	0.962239	PROM1, E2F2, CTTN, ARID5B, PPAP2B
hsa-miR-1825	1/169	211/20304	0.564779	0.830148	0.962239	SNX10
hsa-miR-490-3p	1/169	211/20304	0.564779	0.830148	0.962239	EFNA2
hsa-miR-29b-2-5p	3/169	540/20304	0.659564	0.830763	0.962239	LIF, NFIL3, THBS2
hsa-miR-190b	1/169	213/20304	0.559395	0.832993	0.962239	GRAMD1C
hsa-let-7f-1-3p	1/169	214/20304	0.556741	0.834398	0.962239	ARID5B
hsa-miR-550a-3-5p	1/169	215/20304	0.554112	0.835791	0.962239	MAOA
hsa-miR-1270	1/169	215/20304	0.554112	0.835791	0.962239	ANXA4
hsa-miR-15a-5p	16/169	2356/20304	0.795282	0.839417	0.962239	TACC3, PSD, TIMP3, ABCC3, EFEMP1, IGFBP5, GJB6, BTBD3, IL6ST, IGFBP3, ARID5B, FOXO1, PPAP2B, CLDN4, ACADSB, ANXA4
hsa-miR-491-5p	2/169	391/20304	0.607926	0.839688	0.962239	NFIL3, B2M
hsa-miR-3677-5p	1/169	218/20304	0.546369	0.839901	0.962239	NFIL3
hsa-miR-33a-3p	2/169	393/20304	0.604755	0.841765	0.962239	BTBD3, FOXO1
hsa-let-7a-5p	18/169	2635/20304	0.79796	0.846405	0.962239	TACC3, VCAN, ACTA2, FOXM1, SOD2, CENPA, DNAJC6, AHNAK, BTBD3, THBS1, DUSP6, ARID5B, FOXO1, NPR1, MUC16, THBS2, TGM2, COL15A1
hsa-miR-4487	1/169	223/20304	0.53393	0.846524	0.962239	E2F2
hsa-miR-148a-3p	9/169	1432/20304	0.739662	0.850241	0.962239	DKK1, CDC20, BTBD3, IL6ST, THBS1, IGFBP3, B2M, PAPSS2, HLA-A
hsa-miR-19b-1-5p	4/169	715/20304	0.662293	0.850313	0.962239	TTC39A, AHNAK, IL6ST, EDNRB
hsa-miR-4705	1/169	226/20304	0.526732	0.850367	0.962239	TIMP3
hsa-miR-18a-5p	6/169	1014/20304	0.698476	0.85366	0.962239	TIMP2, VCAN, CTTN, KIF20A, AHNAK, LIF
hsa-miR-3179	2/169	405/20304	0.586392	0.853723	0.962239	SOD2, SLPI
hsa-miR-93-3p	4/169	721/20304	0.656548	0.854813	0.962239	TACC3, ACTA2, AHNAK, BTBD3
hsa-miR-423-3p	2/169	407/20304	0.583437	0.855634	0.962239	FGFR2, MAP3K5
hsa-miR-302a-3p	3/169	569/20304	0.624845	0.856198	0.962239	GADD45A, SLC22A5, MFAP5
hsa-miR-3180-3p	1/169	231/20304	0.515152	0.85656	0.962239	AHNAK
hsa-miR-20a-3p	4/169	727/20304	0.650898	0.859199	0.962239	AHNAK, THBS1, DUSP6, AQP3
hsa-miR-34b-3p	1/169	234/20304	0.508442	0.860153	0.962239	ARID5B
hsa-miR-186-3p	2/169	412/20304	0.576176	0.860314	0.962239	KIF20A, ELF3
hsa-miR-1306-5p	2/169	415/20304	0.571904	0.863056	0.962239	TTC39A, CXCR4
hsa-miR-542-3p	2/169	416/20304	0.570493	0.863959	0.962239	AOX1, ARID5B
hsa-let-7g-5p	14/169	2144/20304	0.763524	0.864562	0.962239	TACC3, VCAN, ACTA2, FOXM1, SOD2, CENPA, AHNAK, BTBD3, THBS1, DUSP6, ARID5B, FOXO1, MUC16, COL15A1
hsa-miR-628-3p	1/169	238/20304	0.499761	0.864804	0.962239	SNX10
hsa-miR-19a-5p	3/169	585/20304	0.60717	0.868761	0.962239	TTC39A, AHNAK, EDNRB
hsa-miR-3615	1/169	242/20304	0.491358	0.869302	0.962239	AHNAK
hsa-miR-548f-3p	1/169	243/20304	0.489303	0.870403	0.962239	SOD2
hsa-miR-9-3p	4/169	744/20304	0.635388	0.871022	0.962239	IL6ST, IMPA2, PPAP2B, B2M
hsa-miR-217	1/169	244/20304	0.487265	0.871495	0.962239	CLDN4
hsa-miR-561-3p	1/169	245/20304	0.485244	0.872577	0.962239	SOD2
hsa-miR-378c	2/169	426/20304	0.556756	0.872694	0.962239	TIMP2, AHNAK
hsa-miR-548a-3p	1/169	247/20304	0.48125	0.874715	0.962239	PPAP2B
hsa-miR-548b-3p	2/169	430/20304	0.551441	0.876042	0.962239	CTTN, TIMP3
hsa-miR-5008-5p	1/169	249/20304	0.477321	0.876818	0.962239	E2F2
hsa-miR-485-3p	2/169	432/20304	0.54882	0.877685	0.962239	THBS1, GJA1
hsa-miR-5699-3p	1/169	250/20304	0.47538	0.877856	0.962239	B2M
hsa-miR-548n	1/169	252/20304	0.471545	0.879906	0.962993	CDC20
hsa-miR-3065-3p	2/169	442/20304	0.536075	0.885607	0.964869	SOD2, ELF3
hsa-miR-449c-5p	1/169	259/20304	0.45859	0.886815	0.964869	ANXA2
hsa-miR-181c-5p	6/169	1072/20304	0.658468	0.887141	0.964869	DNAJC6, AHNAK, LIF, BTBD3, PPAP2B, IGFBP7
hsa-let-7f-2-3p	1/169	260/20304	0.456796	0.88777	0.964869	ARID5B
hsa-miR-30d-3p	3/169	613/20304	0.578471	0.888444	0.964869	SOD2, AHNAK, AIMP1
hsa-miR-876-3p	1/169	266/20304	0.446319	0.89333	0.96579	AHNAK
hsa-miR-1914-3p	1/169	267/20304	0.444619	0.894229	0.96579	GREM2
hsa-miR-652-3p	1/169	273/20304	0.43468	0.899471	0.96579	MT1E
hsa-miR-548d-3p	2/169	462/20304	0.512247	0.900052	0.96579	SOD2, ARID5B
hsa-miR-378a-3p	5/169	948/20304	0.620493	0.900436	0.96579	TIMP2, CXCL12, AHNAK, IL6ST, ARID5B
hsa-miR-362-5p	1/169	276/20304	0.429873	0.901994	0.96579	PAPSS2
hsa-miR-1207-5p	1/169	277/20304	0.428294	0.902821	0.96579	AHNAK
hsa-miR-301a-5p	1/169	278/20304	0.426726	0.903641	0.96579	TACC3
hsa-let-7c-5p	12/169	1970/20304	0.709585	0.904175	0.96579	TACC3, VCAN, ACTA2, CENPA, AHNAK, BTBD3, THBS1, DUSP6, ARID5B, FOXO1, MUC16, COL15A1
hsa-miR-1271-5p	1/169	279/20304	0.42517	0.904454	0.96579	VPS13D
hsa-miR-708-5p	2/169	470/20304	0.503286	0.905342	0.96579	KIF20A, AHNAK
hsa-miR-642a-5p	1/169	283/20304	0.419055	0.907639	0.96579	VPS13D
hsa-miR-302b-3p	1/169	284/20304	0.417553	0.908419	0.96579	MFAP5
hsa-miR-374a-3p	1/169	285/20304	0.416062	0.909192	0.96579	S100Z
hsa-miR-302d-3p	1/169	287/20304	0.41311	0.910719	0.96579	MFAP5
hsa-miR-497-5p	9/169	1568/20304	0.670219	0.912352	0.96579	TIMP2, FBLN1, EFEMP1, GJB6, MT1G, DUSP6, IGFBP3, GJA1, IGFBP7
hsa-miR-130b-5p	3/169	660/20304	0.535796	0.915645	0.96579	FOXM1, GJA1, DHRS3
hsa-miR-188-3p	1/169	295/20304	0.401707	0.916575	0.96579	SOD2
hsa-miR-29b-1-5p	1/169	295/20304	0.401707	0.916575	0.96579	ANXA2
hsa-miR-125b-2-3p	2/169	489/20304	0.483186	0.916881	0.96579	CTTN, THBS1
hsa-miR-548k	1/169	297/20304	0.398953	0.917978	0.96579	KIAA0040
hsa-miR-15a-3p	2/169	499/20304	0.473223	0.922413	0.969013	TIMP2, C1orf106
hsa-miR-2278	1/169	307/20304	0.38572	0.924651	0.969153	TTC39A
hsa-miR-1277-5p	1/169	308/20304	0.384445	0.925287	0.969153	ARID5B
hsa-miR-590-3p	6/169	1168/20304	0.601023	0.928384	0.969359	BTBD3, IL6ST, CENPE, MAP3K5, COL15A1, HLA-A
hsa-miR-627-5p	1/169	315/20304	0.375741	0.929598	0.969359	VCAN
hsa-miR-374b-3p	1/169	315/20304	0.375741	0.929598	0.969359	EFEMP1
hsa-miR-153-3p	2/169	523/20304	0.450873	0.934315	0.97014	GADD45A, C1S
hsa-miR-185-3p	2/169	531/20304	0.443873	0.937884	0.97014	ACTA2, ARID5B
hsa-miR-1301-3p	3/169	716/20304	0.492294	0.940142	0.97014	IL6ST, APOD, SLC22A5
hsa-miR-3157-5p	1/169	335/20304	0.352885	0.940598	0.97014	SLC22A5
hsa-miR-320d	3/169	718/20304	0.490866	0.940882	0.97014	BTBD3, B2M, ACADSB
hsa-miR-1276	1/169	336/20304	0.351814	0.9411	0.97014	MUC16
hsa-miR-641	1/169	340/20304	0.347592	0.943069	0.97014	CD55
hsa-miR-363-3p	1/169	341/20304	0.346552	0.943551	0.97014	IL6ST
hsa-miR-1260b	1/169	344/20304	0.343469	0.944973	0.97014	MFGE8
hsa-miR-4690-5p	1/169	346/20304	0.341443	0.945901	0.97014	PSD
hsa-let-7i-5p	12/169	2122/20304	0.652954	0.946761	0.97014	VCAN, ACTA2, FOXM1, SOD2, CENPA, AHNAK, BTBD3, THBS1, ARID5B, FOXO1, MUC16, COL15A1
hsa-miR-4685-3p	1/169	348/20304	0.339441	0.946813	0.97014	BTBD3
hsa-miR-18a-3p	1/169	358/20304	0.329766	0.95115	0.973028	TACC3
hsa-miR-548l	1/169	364/20304	0.324217	0.953582	0.973028	B2M
hsa-miR-92a-3p	7/169	1414/20304	0.575134	0.954324	0.973028	BMP7, KIF20A, IGFBP5, GADD45A, IL6ST, DUSP6, PAPSS2
hsa-miR-148b-5p	1/169	368/20304	0.320618	0.955136	0.973028	BTBD3
hsa-miR-660-3p	1/169	382/20304	0.308618	0.960178	0.976757	LIF
hsa-miR-26b-3p	1/169	404/20304	0.291444	0.966987	0.98227	CLU
hsa-miR-1305	2/169	670/20304	0.34902	0.977073	0.987347	AHNAK, ARID5B
hsa-miR-328-3p	1/169	447/20304	0.26277	0.977131	0.987347	AHNAK
hsa-miR-302c-3p	1/169	447/20304	0.26277	0.977131	0.987347	MFAP5
hsa-miR-28-5p	2/169	673/20304	0.347406	0.977571	0.987347	VCAN, AHNAK
hsa-miR-1226-3p	1/169	461/20304	0.254591	0.979711	0.988041	AHNAK
hsa-miR-766-5p	1/169	469/20304	0.250137	0.981053	0.988041	VCAN
hsa-miR-766-3p	3/169	1030/20304	0.336258	0.992536	0.997908	GADD45A, AHNAK, BTBD3
hsa-miR-338-3p	2/169	842/20304	0.275103	0.993673	0.997908	DCN, ANXA4
hsa-miR-103a-2-5p	1/169	633/20304	0.183678	0.99537	0.99793	ACADSB
hsa-miR-3619-5p	1/169	666/20304	0.174267	0.996518	0.99793	PSD
hsa-miR-215-5p	1/169	1186/20304	0.0951729	0.999963	0.999963	AQP3

## Sheet: Borthwick
ID	GeneRatio	BgRatio	OddsRatio	pvalue	padjust	geneID
hsa-miR-203a-3p	23/110	1301/20304	3.91295	3.92824e-07	0.000249836	FGFR1, COL16A1, OVGP1, TPX2, CRISP3, SLC39A14, MEST, CAP2, BCL6, HGD, DHCR24, IDH1, SLC39A6, PRSS23, CITED2, CDK2AP2, AR, FZD2, ALDH1A3, MUC1, MAOA, MAP3K5, S100A10
hsa-miR-155-5p	39/110	3328/20304	2.82291	9.09011e-07	0.000289065	MVP, BIRC3, SLC4A7, TNC, FGFR1, TPX2, KLF5, NDRG1, SLC39A14, MEST, SLC1A1, PRUNE2, DKK1, MDK, CAP2, DHCR24, GADD45A, ZFP36, SEC14L1, GDF15, KRT7, SLC31A2, TUBGCP4, SLC39A6, PSPH, PRSS23, GBP2, S100P, CITED2, DYNLT3, AQP3, TM4SF1, FOS, JUNB, MUC1, CD55, S100A10, GPX3, CEBPD
hsa-miR-124-3p	42/110	4168/20304	2.40519	1.54305e-05	0.00297742	MVP, SLC4A7, CP, KLF6, CA12, FGFR1, ARAF, OVGP1, TPX2, KLF5, SFRP1, SLC39A14, DKK1, MDK, BCL6, DHCR24, GADD45A, SGK1, SPP1, KLF9, MT1G, KRT7, SLC31A2, PCSK6, SERPING1, PRSS23, NBL1, S100P, NFIL3, DYNLT3, AQP3, VAMP5, TM4SF1, FOS, JUNB, MUC1, CD55, DPP4, S100A10, CEBPD, FXYD1, DDX52
hsa-miR-194-5p	15/110	775/20304	4.03709	1.87259e-05	0.00297742	SLC4A7, TNC, PCSK5, MEST, SLC1A1, CAP2, DHCR24, SGK1, TGFBI, MMP7, PRSS23, DYNLT3, TM4SF1, FZD2, ALDH1A3
hsa-miR-16-2-3p	10/110	405/20304	5.01144	7.10388e-05	0.00903614	KLF6, B4GALT4, ZFP36, SEC14L1, SLC39A6, PRSS23, FOS, CD55, MAP3K5, STK19
hsa-miR-145-5p	12/110	641/20304	3.80855	0.000185245	0.019636	BIRC3, TNC, PCSK5, KLF5, MEST, KRT7, CITED2, NFIL3, JUNB, NDN, MUC1, MAP3K5
hsa-miR-200c-3p	16/110	1084/20304	3.04792	0.000239717	0.02178	BIRC3, TNC, KLF6, TRIB2, CA12, FGFR1, PCSK5, NDRG1, HGD, KLF9, CREB3L1, GBP2, TM4SF1, ALDH1A3, MAP3K5, CEBPD
hsa-miR-16-5p	42/110	4815/20304	1.99556	0.000480084	0.0381667	MVP, BIRC3, SLC4A7, TNC, AP3D1, KLF6, CA12, FGFR1, COL16A1, TPX2, KLF5, SLC39A14, SLC1A1, PRUNE2, DKK1, DHCR24, SGK1, SPP1, TGFBI, ZFP36, SLC31A2, NOV, SLC39A6, PSPH, PRSS23, NBL1, S100P, CITED2, COG5, DYNLT3, AQP3, CDK2AP2, VAMP5, AR, TM4SF1, FOS, ALDH1A3, MUC1, CD55, SERPINA1, S100A10, GPX3
hsa-miR-200b-3p	17/110	1346/20304	2.59455	0.000903769	0.0638663	BIRC3, KLF6, CA12, FGFR1, NDRG1, MEST, MDK, TGFBI, MT1G, MMP7, PRSS23, GBP2, ZRSR2, TM4SF1, ALDH1A3, CD55, DPP4
hsa-miR-1343-3p	19/110	1623/20304	2.41969	0.00109374	0.0670416	GABRP, PCSK5, KLF5, SFRP1, SLC39A14, SLC1A1, DKK1, HGD, DHCR24, GADD45A, SGK1, TGFBI, ZFP36, PCSK6, CREB3L1, C1R, TM4SF1, MUC1, SERPINA1
hsa-miR-27a-5p	14/110	1015/20304	2.79595	0.00116521	0.0670416	BIRC3, TRIB2, SFRP1, SLC39A14, DKK1, SGK1, MT1G, GDF15, SLC31A2, NFIL3, TAP1, AR, JUNB, CEBPD
hsa-miR-941	12/110	796/20304	3.03125	0.00126494	0.0670416	MVP, BIRC3, COL16A1, NDRG1, MEST, SPP1, KLF9, C4BPA, SEC14L1, CRABP2, FOS, MAP3K5
hsa-miR-335-5p	30/110	3196/20304	2.01687	0.00138634	0.0678238	TNC, AP3D1, CA12, OVGP1, TPX2, GABRP, SFRP1, NDRG1, SLC1A1, PTGDS, DKK1, BCL6, HGD, DHCR24, MUC5B, SPP1, KLF9, GDF15, IDH1, SERPING1, GBP2, CITED2, NFIL3, VAMP5, FOS, CLDN7, MUC1, SERPINA1, S100A10, FXYD1
hsa-miR-92a-2-5p	4/110	100/20304	7.89767	0.00214528	0.0890899	MDK, ZFP36, JUNB, CEBPD
hsa-miR-493-3p	5/110	168/20304	5.85049	0.0022229	0.0890899	MRE11A, FGFR1, DKK1, KRT7, C1R
hsa-miR-642b-3p	3/110	48/20304	12.5471	0.00224126	0.0890899	AP3D1, KLF6, TM4SF1
hsa-miR-4517	5/110	175/20304	5.60771	0.00265268	0.0992416	BIRC3, SGK1, ZFP36, IDH1, MAP3K5
hsa-miR-876-3p	6/110	266/20304	4.42256	0.00328819	0.116183	TNC, TPX2, SGK1, ZFP36, CITED2, TM4SF1
hsa-miR-3667-5p	2/110	17/20304	24.9042	0.00375093	0.125557	KLF6, TPX2
hsa-miR-3140-3p	3/110	60/20304	9.90059	0.00423084	0.134541	BIRC3, ZFP36, SEC14L1
hsa-miR-449a	9/110	600/20304	2.95537	0.00533988	0.146173	FGFR1, TPX2, NDRG1, DKK1, DHCR24, TGFBI, ZFP36, CITED2, GPX3
hsa-miR-1286	1/110	1/20304	#DIV/0!	0.00541765	0.146173	CITED2
hsa-miR-188-3p	6/110	295/20304	3.97304	0.005427	0.146173	FGFR1, CNOT2, DHCR24, MUC5B, CFD, STK19
hsa-miR-520c-3p	6/110	301/20304	3.89111	0.00597333	0.146173	CRISP3, NOV, SLC39A6, GBP2, DYNLT3, AR
hsa-miR-20a-5p	22/110	2316/20304	1.95073	0.00600811	0.146173	SLC4A7, AP3D1, TPX2, NDRG1, MEST, DKK1, DHCR24, B4GALT4, SEC14L1, GDF15, SLC39A6, CRABP2, PRSS23, NBL1, S100P, CITED2, COG5, NFIL3, NDN, APOD, MAP3K5, GPX3
hsa-miR-21-3p	15/110	1351/20304	2.22857	0.00619154	0.146173	BIRC3, DKK1, DHCR24, SGK1, MT1G, GDF15, SLC31A2, SLC39A6, NFIL3, TAP1, VAMP5, JUNB, CADM1, CEBPD, DDX52
hsa-miR-182-5p	23/110	2468/20304	1.91915	0.00620547	0.146173	CP, AP3D1, OVGP1, MT3, NDRG1, CNOT2, GADD45A, MUC5B, C4BPA, ZFP36, SEC14L1, OLFM1, TCN1, SLC39A6, PRSS23, S100P, CITED2, DYNLT3, AQP3, TM4SF1, ALDH1A3, GPX3, FXYD1
hsa-miR-198	3/110	75/20304	7.83322	0.00787401	0.178724	TNC, NFIL3, FOS
hsa-miR-7-5p	24/110	2678/20304	1.84425	0.00830128	0.178724	BIRC3, SLC4A7, TNC, AP3D1, KLF6, TRIB2, ARAF, TPX2, NDRG1, SLC39A14, DKK1, DHCR24, ZFP36, NBL1, S100P, NFIL3, CDK2AP2, TM4SF1, FOS, FZD2, ALDH1A3, CD55, MAP3K5, DPP4
hsa-miR-429	12/110	1008/20304	2.35992	0.00843038	0.178724	BIRC3, PCSK5, NDRG1, MEST, TGFBI, MMP7, PCSK6, PRSS23, CITED2, TM4SF1, ALDH1A3, DPP4
hsa-miR-26b-5p	25/110	2863/20304	1.79863	0.00965791	0.193175	SLC4A7, KLF6, ARAF, TPX2, KLF5, SFRP4, PRUNE2, CNOT2, HGD, GADD45A, TGFBI, SCGB1D2, TCN1, TUBGCP4, IDH1, SLC39A6, TMSB15A, GBP2, S100P, COG5, CDK2AP2, TAP1, FOS, CADM1, DDX52
hsa-miR-299-5p	3/110	81/20304	7.2294	0.00971947	0.193175	TPX2, SGK1, NFIL3
hsa-miR-641	6/110	340/20304	3.43004	0.0105482	0.203292	BIRC3, CA12, PCSK6, COG5, TM4SF1, CD55
hsa-miR-3200-3p	5/110	247/20304	3.92549	0.0111407	0.208396	CP, AP3D1, COMP, DHCR24, SERPING1
hsa-miR-126-3p	9/110	682/20304	2.58451	0.0118331	0.215025	BIRC3, TPX2, GADD45A, MUC5B, SGK1, SPP1, MMP7, SLC39A6, NDN
hsa-miR-188-5p	5/110	255/20304	3.79844	0.0126486	0.223458	TRIB2, SLC39A14, MDK, CNOT2, AQP3
hsa-miR-361-3p	7/110	484/20304	2.80894	0.0162848	0.279923	TNC, PCSK5, DHCR24, TGFBI, ZFP36, SLC39A6, CADM1
hsa-miR-26a-5p	21/110	2441/20304	1.73294	0.0209193	0.316291	SLC4A7, KLF6, ARAF, COL16A1, TPX2, MEST, SLC1A1, PRUNE2, CNOT2, BCL6, DHCR24, KLF9, PAEP, SCGB1D2, TUBGCP4, IDH1, PRSS23, COG5, FOS, MUC1, DDX52
hsa-miR-30a-3p	10/110	882/20304	2.21578	0.0214114	0.316291	SLC4A7, PRUNE2, CAP2, DHCR24, SGK1, TGFBI, OLFM1, DYNLT3, JUNB, CD55
hsa-miR-96-5p	10/110	882/20304	2.21578	0.0214114	0.316291	NDRG1, PRUNE2, CNOT2, DHCR24, MUC5B, ZFP36, PRSS23, CREB3L1, NFIL3, AR
hsa-miR-126-5p	11/110	1013/20304	2.12798	0.0214268	0.316291	SLC1A1, PRUNE2, CAP2, BCL6, SPP1, OLFM1, MMP7, DYNLT3, CADM1, CD55, S100A10
hsa-miR-450a-1-3p	2/110	42/20304	9.32865	0.0217501	0.316291	ZFP36, NFIL3
hsa-miR-143-5p	3/110	110/20304	5.26308	0.0219732	0.316291	MDK, CITED2, NFIL3
hsa-miR-29b-1-5p	5/110	295/20304	3.26793	0.0222731	0.316291	SLC4A7, NDRG1, PRSS23, COG5, CEBPD
hsa-miR-192-3p	4/110	197/20304	3.91012	0.0223791	0.316291	SGK1, B4GALT4, CITED2, CADM1
hsa-miR-505-3p	4/110	201/20304	3.83001	0.0238766	0.323066	TNC, KLF6, SGK1, KLF9
hsa-miR-30c-5p	16/110	1730/20304	1.83509	0.024006	0.323066	BIRC3, SLC4A7, SLC39A14, SLC1A1, PRUNE2, BCL6, KLF9, B4GALT4, IDH1, SLC39A6, TM4SF1, JUNB, NDN, MAP3K5, S100A10, GPX3
hsa-miR-205-5p	9/110	772/20304	2.26924	0.0243847	0.323066	BIRC3, FGFR1, TPX2, B4GALT4, PRSS23, GBP2, S100P, CDK2AP2, FOS
hsa-miR-874-3p	5/110	305/20304	3.15741	0.0252617	0.323066	TNC, KLF6, SLC39A14, ZFP36, CITED2
hsa-miR-30e-3p	11/110	1040/20304	2.06933	0.0253983	0.323066	SLC4A7, PRUNE2, CAP2, DHCR24, SGK1, TGFBI, OLFM1, CITED2, DYNLT3, JUNB, CD55
hsa-miR-106b-5p	17/110	1896/20304	1.78168	0.0262944	0.327907	SLC4A7, AP3D1, TPX2, NDRG1, SLC39A14, DHCR24, B4GALT4, SEC14L1, GDF15, SLC39A6, NBL1, S100P, CITED2, COG5, NFIL3, NDN, MAP3K5
hsa-miR-30b-5p	15/110	1615/20304	1.83482	0.0276823	0.329185	BIRC3, SLC4A7, SLC39A14, SLC1A1, PRUNE2, BCL6, KLF9, B4GALT4, SLC39A6, TM4SF1, JUNB, NDN, MAP3K5, S100A10, GPX3
hsa-miR-564	2/110	48/20304	8.10867	0.0279044	0.329185	FOS, CEBPD
hsa-miR-30d-5p	15/110	1617/20304	1.83234	0.0279497	0.329185	BIRC3, SLC4A7, TNC, PRUNE2, BCL6, KLF9, B4GALT4, TCN1, NOV, IDH1, AR, TM4SF1, JUNB, S100A10, GPX3
hsa-miR-100-3p	3/110	123/20304	4.6893	0.0293056	0.338879	COL16A1, DHCR24, PRSS23
hsa-miR-130a-3p	15/110	1639/20304	1.80541	0.0310199	0.352298	KLF6, CA12, FGFR1, COL16A1, TPX2, PRUNE2, DKK1, DHCR24, GADD45A, ZFP36, NOV, TUBGCP4, PSPH, CDK2AP2, FOS
hsa-miR-1226-5p	4/110	227/20304	3.37907	0.03508	0.391419	TNC, TRIB2, SLC39A6, GPX3
hsa-miR-148b-3p	15/110	1674/20304	1.764	0.0364112	0.396403	KLF6, TRIB2, KLF5, PRUNE2, DKK1, DHCR24, SGK1, OLFM1, TUBGCP4, AQP3, TM4SF1, FOS, NDN, CADM1, S100A10
hsa-miR-3617-5p	2/110	56/20304	6.90359	0.0370507	0.396403	CA12, TM4SF1
hsa-let-7b-5p	28/110	3709/20304	1.53177	0.0373965	0.396403	MVP, BIRC3, SLC4A7, KLF6, CA12, FGFR1, TPX2, SLC1A1, PRUNE2, DKK1, CAP2, KLF9, ZFP36, SEC14L1, SLC31A2, PCSK6, PRSS23, NBL1, S100P, CITED2, AQP3, TAP1, FOS, JUNB, FZD2, MUC1, S100A10, GPX3
hsa-miR-345-5p	4/110	235/20304	3.26075	0.0390477	0.39938	FGFR1, DHCR24, SLC39A6, NFIL3
hsa-miR-1260b	5/110	344/20304	2.78875	0.0393243	0.39938	TRIB2, SFRP1, KLF9, ZRSR2, CFD
hsa-miR-22-3p	16/110	1843/20304	1.7111	0.0398037	0.39938	TNC, KLF6, TRIB2, SLC39A14, PRUNE2, DHCR24, SGK1, SEC14L1, PCSK6, SLC39A6, GBP2, TM4SF1, JUNB, MAOA, S100A10, DDX52
hsa-miR-186-5p	13/110	1407/20304	1.80738	0.0408304	0.39938	SLC4A7, TNC, AP3D1, MEST, SLC1A1, DHCR24, KLF9, TUBGCP4, PRSS23, NFIL3, JUNB, CADM1, CD55
hsa-miR-548au-3p	2/110	60/20304	6.42739	0.0419973	0.39938	DHCR24, SERPINA1
hsa-miR-1255a	2/110	61/20304	6.31815	0.0432706	0.39938	MVP, ZFP36
hsa-let-7d-5p	15/110	1722/20304	1.70996	0.0448807	0.39938	MVP, BIRC3, SLC4A7, TNC, FGFR1, PCSK5, DHCR24, KLF9, B4GALT4, ZFP36, SLC31A2, AR, JUNB, CADM1, DDX52
hsa-miR-550a-5p	4/110	246/20304	3.11081	0.0449067	0.39938	MDK, DHCR24, COG5, MAOA
hsa-miR-548a-3p	4/110	247/20304	3.09785	0.0454625	0.39938	BIRC3, SLC4A7, SEC14L1, SLC39A6
hsa-miR-1307-3p	3/110	147/20304	3.90329	0.0458121	0.39938	AP3D1, CRABP2, CDK2AP2
hsa-miR-339-3p	3/110	147/20304	3.90329	0.0458121	0.39938	SLC39A14, ZFP36, FZD2
hsa-miR-519d-3p	2/110	63/20304	6.11043	0.0458602	0.39938	ZFP36, ALDH1A3
hsa-miR-148a-3p	13/110	1432/20304	1.77318	0.0459273	0.39938	TRIB2, CA12, KLF5, DKK1, DHCR24, SGK1, OLFM1, TUBGCP4, GBP2, TM4SF1, FOS, JUNB, CLDN7
hsa-miR-105-5p	3/110	148/20304	3.87619	0.0465816	0.39938	TPX2, KLF9, CEBPD
hsa-miR-5699-3p	4/110	250/20304	3.05961	0.0471532	0.39938	TNC, TRIB2, FGFR1, MEST
hsa-miR-1266-5p	1/110	9/20304	23.113	0.0477247	0.39938	SGK1
hsa-miR-141-5p	8/110	743/20304	2.07635	0.0488324	0.403343	AP3D1, SLC39A14, PRUNE2, MDK, IDH1, SLC39A6, CITED2, CD55
hsa-miR-615-5p	4/110	261/20304	2.92707	0.0536485	0.427629	AP3D1, KLF6, ZFP36, JUNB
hsa-miR-191-5p	18/110	2226/20304	1.5937	0.053783	0.427629	BIRC3, SLC4A7, KLF6, NDRG1, SLC39A14, DKK1, DHCR24, GADD45A, SGK1, ZFP36, SEC14L1, GDF15, CRABP2, CITED2, NFIL3, AQP3, FOS, JUNB
hsa-miR-129-2-3p	18/110	2229/20304	1.59127	0.0543638	0.427629	TNC, TPX2, MEST, PRUNE2, CAP2, DHCR24, GADD45A, SGK1, TGFBI, MT1G, KRT7, PSPH, NBL1, CITED2, AQP3, CDK2AP2, FOS, GPX3
hsa-miR-10b-5p	12/110	1323/20304	1.76363	0.0544622	0.427629	BIRC3, KLF6, KLF5, MEST, DKK1, BCL6, GADD45A, SGK1, SPP1, GDF15, FOS, DPP4
hsa-miR-196a-5p	11/110	1181/20304	1.80657	0.0551805	0.427985	BIRC3, SLC4A7, KLF5, DKK1, B4GALT4, IDH1, PRSS23, AQP3, FOS, JUNB, CD55
hsa-miR-148a-5p	6/110	506/20304	2.27216	0.057237	0.430275	KLF6, NDRG1, SGK1, SEC14L1, GDF15, SLC39A6
hsa-miR-31-5p	9/110	907/20304	1.9147	0.0577607	0.430275	SLC39A14, DKK1, DHCR24, SGK1, KLF9, PRSS23, COG5, FZD2, CD55
hsa-miR-4420	1/110	11/20304	18.5031	0.0580197	0.430275	BIRC3
hsa-miR-127-3p	2/110	72/20304	5.32344	0.0581819	0.430275	SFRP1, KLF9
hsa-miR-654-3p	3/110	163/20304	3.51001	0.0588815	0.430444	AP3D1, TGFBI, FOS
hsa-miR-498	2/110	73/20304	5.24824	0.0596149	0.430853	SLC4A7, TNC
hsa-miR-1277-3p	2/110	74/20304	5.17512	0.0610601	0.435281	BIRC3, FZD2
hsa-miR-491-5p	5/110	391/20304	2.44329	0.0615964	0.435281	AP3D1, DHCR24, ZFP36, CITED2, NFIL3
hsa-miR-518e-3p	1/110	12/20304	16.8259	0.0631258	0.441187	KLF9
hsa-miR-153-3p	6/110	523/20304	2.19568	0.0650093	0.449412	MRE11A, TNC, GADD45A, OLFM1, SLC39A6, CITED2
hsa-let-7d-3p	2/110	78/20304	4.90057	0.0669589	0.457912	SLC39A6, CADM1
hsa-miR-140-5p	6/110	533/20304	2.1529	0.0698589	0.467001	MVP, KLF9, CITED2, CLDN7, MAP3K5, CEBPD
hsa-miR-635	2/110	80/20304	4.77484	0.0699768	0.467001	TPX2, CREB3L1
hsa-miR-597-5p	3/110	177/20304	3.22553	0.0715965	0.467001	SLC4A7, SGK1, CADM1
hsa-miR-580-3p	2/110	82/20304	4.65516	0.0730386	0.467001	NBL1, COG5
hsa-miR-125b-5p	10/110	1098/20304	1.756	0.0742016	0.467001	CA12, FGFR1, TPX2, NDRG1, SLC39A14, SLC39A6, NBL1, DYNLT3, ALDH1A3, MUC1
hsa-miR-520a-3p	4/110	293/20304	2.59882	0.0751541	0.467001	MRE11A, B4GALT4, GDF15, DYNLT3
hsa-miR-30a-5p	15/110	1856/20304	1.574	0.0758036	0.467001	MRE11A, BIRC3, SLC4A7, BCL6, KLF9, TGFBI, B4GALT4, NOV, IDH1, S100P, AR, TM4SF1, JUNB, S100A10, GPX3
hsa-miR-542-3p	5/110	416/20304	2.29194	0.0758542	0.467001	MRE11A, TNC, AP3D1, FGFR1, ZFP36
hsa-miR-129-5p	6/110	548/20304	2.09171	0.0775186	0.467001	KLF6, DKK1, KLF9, PRSS23, NFIL3, CADM1
hsa-miR-381-3p	2/110	85/20304	4.48684	0.0777109	0.467001	SLC39A14, KLF9
hsa-miR-1228-5p	1/110	15/20304	13.213	0.0782801	0.467001	CITED2
hsa-let-7i-3p	2/110	86/20304	4.43299	0.0792889	0.467001	DHCR24, SGK1
hsa-miR-574-3p	2/110	87/20304	4.38049	0.080877	0.467001	SLC39A6, VAMP5
hsa-miR-452-3p	4/110	301/20304	2.52786	0.0811221	0.467001	TNC, FGFR1, SLC39A14, GNLY
hsa-miR-500a-5p	4/110	301/20304	2.52786	0.0811221	0.467001	TNC, MEST, CNOT2, GADD45A
hsa-miR-362-3p	6/110	556/20304	2.06045	0.081792	0.467001	CA12, DKK1, PRSS23, CITED2, AQP3, JUNB
hsa-miR-216b-5p	4/110	302/20304	2.51925	0.0818843	0.467001	B4GALT4, SLC39A6, PRSS23, CADM1
hsa-miR-483-5p	2/110	88/20304	4.32927	0.0824749	0.467001	SERPING1, COG5
hsa-miR-421	6/110	560/20304	2.0451	0.0839777	0.467001	SLC4A7, KLF9, TAP1, TM4SF1, CEBPD, DDX52
hsa-miR-181a-2-3p	7/110	698/20304	1.9181	0.0850134	0.467001	SLC39A14, MEST, SEC14L1, PRSS23, CITED2, TAP1, NDN
hsa-miR-1303	3/110	192/20304	2.96732	0.0864624	0.467001	BIRC3, MAP3K5, DPP4
hsa-miR-647	3/110	192/20304	2.96732	0.0864624	0.467001	KLF6, DHCR24, DDX52
hsa-miR-298	2/110	91/20304	4.18268	0.0873265	0.467001	SLC4A7, NFIL3
hsa-miR-1913	4/110	310/20304	2.45252	0.0881094	0.467001	MRE11A, KLF5, NBL1, CITED2
hsa-miR-1911-5p	1/110	17/20304	11.5642	0.0882477	0.467001	ZFP36
hsa-miR-382-5p	4/110	311/20304	2.44444	0.0889034	0.467001	AP3D1, SGK1, KLF9, CD55
hsa-miR-140-3p	6/110	569/20304	2.01155	0.0890139	0.467001	CA12, SGK1, ZFP36, NOV, PCSK6, DDX52
hsa-miR-21-5p	12/110	1439/20304	1.61031	0.0893313	0.467001	MRE11A, BIRC3, TPX2, KLF5, SLC39A14, BCL6, KLF9, TGFBI, PCSK6, COG5, CLDN7, MUC1
hsa-miR-136-5p	3/110	195/20304	2.92053	0.0895819	0.467001	TNC, DKK1, FOS
hsa-miR-4787-5p	1/110	18/20304	10.8852	0.0931914	0.481743	SLC39A14
hsa-miR-539-5p	2/110	95/20304	4.00216	0.0939247	0.481743	SLC4A7, PRSS23
hsa-miR-10b-3p	2/110	96/20304	3.95925	0.0955964	0.483698	KLF6, CA12
hsa-miR-4701-3p	2/110	97/20304	3.91739	0.0972766	0.483698	BCL6, SLC39A6
hsa-miR-769-5p	4/110	322/20304	2.35841	0.0978646	0.483698	KLF6, ZFP36, SEC14L1, SERPINA1
hsa-miR-365a-5p	1/110	19/20304	10.2769	0.0981086	0.483698	MUC5B
hsa-miR-3940-5p	1/110	19/20304	10.2769	0.0981086	0.483698	ZFP36
hsa-miR-374a-5p	17/110	2256/20304	1.46584	0.100195	0.490182	BIRC3, COL16A1, KLF5, GADD45A, SGK1, TGFBI, ZFP36, SLC31A2, IDH1, GBP2, S100P, NFIL3, DYNLT3, VAMP5, CD55, SERPINA1, GPX3
hsa-miR-628-5p	5/110	456/20304	2.08446	0.102067	0.495514	BIRC3, SLC39A14, BCL6, KLF9, PRSS23
hsa-miR-107	22/110	3081/20304	1.40035	0.102843	0.495514	AP3D1, KLF6, FGFR1, ARAF, TPX2, KLF5, DKK1, DHCR24, GADD45A, ZFP36, SEC14L1, TUBGCP4, IDH1, PCSK6, SLC39A6, CRABP2, CITED2, NFIL3, DYNLT3, TM4SF1, FZD2, CD55
hsa-miR-93-5p	16/110	2108/20304	1.4728	0.104028	0.496383	MRE11A, SLC4A7, NDRG1, SLC39A14, BCL6, DHCR24, SEC14L1, GDF15, NOV, IDH1, SLC39A6, NBL1, CITED2, AQP3, MAP3K5, DDX52
hsa-miR-424-3p	3/110	210/20304	2.70685	0.105866	0.496383	CAP2, SEC14L1, SLC39A6
hsa-miR-29c-3p	13/110	1641/20304	1.52834	0.106563	0.496383	SLC4A7, TRIB2, CA12, PCSK5, MEST, DKK1, CNOT2, DHCR24, SGK1, C4BPA, ZFP36, NDN, STK19
hsa-miR-593-5p	2/110	103/20304	3.68376	0.10753	0.496383	TRIB2, SGK1
hsa-miR-323a-5p	2/110	103/20304	3.68376	0.10753	0.496383	TM4SF1, JUNB
hsa-miR-365b-5p	1/110	21/20304	9.25179	0.107864	0.496383	TGFBI
hsa-miR-664a-5p	3/110	213/20304	2.66781	0.109255	0.496383	TPX2, ZFP36, CITED2
hsa-miR-1537-3p	2/110	104/20304	3.64752	0.109267	0.496383	PCSK6, SLC39A6
hsa-miR-214-5p	2/110	105/20304	3.612	0.11101	0.49956	MT1G, TM4SF1
hsa-miR-550a-3-5p	3/110	215/20304	2.64239	0.111537	0.49956	MDK, COG5, MAOA
hsa-miR-612	2/110	106/20304	3.57717	0.112762	0.501514	CITED2, FOS
hsa-miR-4516	1/110	23/20304	8.4082	0.117514	0.517828	IDH1
hsa-miR-4745-5p	2/110	109/20304	3.47592	0.118058	0.517828	ZFP36, SLC39A6
hsa-miR-30e-5p	12/110	1531/20304	1.50537	0.125166	0.539771	BIRC3, SLC4A7, SLC39A14, BCL6, KLF9, B4GALT4, SLC39A6, AR, TM4SF1, JUNB, S100A10, GPX3
hsa-miR-616-3p	2/110	113/20304	3.35012	0.125215	0.539771	COG5, S100A10
hsa-miR-181b-3p	3/110	227/20304	2.4994	0.125607	0.539771	MRE11A, AP3D1, KLF9
hsa-miR-18a-3p	4/110	358/20304	2.1148	0.129958	0.550438	MRE11A, KLF6, NBL1, CITED2
hsa-miR-3180-3p	3/110	231/20304	2.45507	0.130434	0.550438	TNC, KLF9, AR
hsa-miR-184	1/110	26/20304	7.39968	0.131797	0.550438	AP3D1
hsa-miR-196b-5p	7/110	784/20304	1.69827	0.133386	0.550438	BIRC3, SLC4A7, DKK1, B4GALT4, IDH1, PRSS23, JUNB
hsa-miR-486-3p	2/110	118/20304	3.20492	0.134304	0.550438	ZFP36, S100A10
hsa-miR-676-3p	3/110	235/20304	2.41244	0.135327	0.550438	TNC, SGK1, CADM1
hsa-miR-200c-5p	1/110	27/20304	7.11548	0.136506	0.550438	TNC
hsa-miR-448	1/110	27/20304	7.11548	0.136506	0.550438	KLF5
hsa-miR-516a-5p	1/110	27/20304	7.11548	0.136506	0.550438	TGFBI
hsa-miR-876-5p	4/110	366/20304	2.06723	0.137626	0.550438	BIRC3, BCL6, DHCR24, GPX3
hsa-miR-193a-5p	2/110	120/20304	3.15028	0.137981	0.550438	DHCR24, CEBPD
hsa-miR-183-5p	7/110	792/20304	1.68027	0.138475	0.550438	KLF6, CNOT2, MUC5B, PCSK6, CDK2AP2, AR, FOS
hsa-miR-29a-3p	12/110	1565/20304	1.46974	0.140238	0.550737	SLC4A7, TRIB2, CA12, PCSK5, SFRP1, MEST, CNOT2, DHCR24, SGK1, ZFP36, NDN, CADM1
hsa-miR-373-3p	3/110	239/20304	2.37082	0.140282	0.550737	DKK1, TGFBI, IDO1
hsa-miR-5187-5p	1/110	28/20304	6.84975	0.141191	0.550903	IDH1
hsa-miR-23b-5p	5/110	511/20304	1.85281	0.144482	0.558884	FGFR1, NDRG1, DHCR24, ZFP36, PRSS23
hsa-miR-338-5p	4/110	374/20304	2.02162	0.145474	0.558884	SLC4A7, NDRG1, CREB3L1, FOS
hsa-miR-101-3p	15/110	2063/20304	1.39897	0.146783	0.558884	CA12, OVGP1, SLC39A14, SLC1A1, SLC39A6, PSPH, S100P, FOS, FZD2, CADM1, MAOA, CD55, S100A10, CEBPD, C4B
hsa-miR-135a-3p	1/110	30/20304	6.37758	0.150484	0.558884	SLC4A7
hsa-miR-3661	2/110	128/20304	2.9491	0.1529	0.558884	TNC, SLC39A6
hsa-miR-27a-3p	29/110	4444/20304	1.27955	0.153224	0.558884	TNC, AP3D1, KLF6, TPX2, MMP11, PRUNE2, DKK1, CNOT2, CAP2, BCL6, SGK1, SPP1, PAEP, SCGB2A1, MT1G, ZFP36, SEC14L1, IDO1, SLC39A6, SERPING1, PRSS23, GBP2, CHRNB1, JUNB, CLDN7, MUC1, APOD, CD55, MAP3K5
hsa-miR-3619-5p	6/110	666/20304	1.70745	0.153231	0.558884	TNC, FGFR1, SEC14L1, CITED2, FOS, SERPINA1
hsa-miR-576-5p	3/110	250/20304	2.26407	0.154218	0.558884	BIRC3, SLC39A14, SLC39A6
hsa-miR-3194-5p	2/110	129/20304	2.92574	0.154787	0.558884	FGFR1, SERPINA1
hsa-miR-1304-3p	3/110	251/20304	2.25483	0.155506	0.558884	MRE11A, NFIL3, AQP3
hsa-miR-320c	6/110	673/20304	1.68893	0.15852	0.558884	KLF6, MDK, CAP2, SEC14L1, SLC39A6, CHRNB1
hsa-miR-1260a	4/110	387/20304	1.95183	0.158591	0.558884	TRIB2, KLF9, ZRSR2, CFD
hsa-miR-9-5p	11/110	1444/20304	1.45463	0.158642	0.558884	MRE11A, BIRC3, KLF5, NDRG1, SLC39A14, PRUNE2, MDK, BCL6, DHCR24, OLFM1, ALDH1A3
hsa-miR-29b-3p	10/110	1287/20304	1.48131	0.159376	0.558884	SLC4A7, TRIB2, CA12, PCSK5, MEST, CNOT2, DHCR24, SGK1, ZFP36, NDN
hsa-miR-378a-5p	4/110	388/20304	1.94665	0.159618	0.558884	SLC4A7, SLC39A14, DHCR24, KLF9
hsa-miR-210-3p	16/110	2263/20304	1.35948	0.161686	0.558884	MVP, PCSK5, NDRG1, DKK1, ZFP36, SEC14L1, PRSS23, GBP2, S100P, DYNLT3, CDK2AP2, JUNB, CADM1, MUC1, APOD, CFD
hsa-miR-587	2/110	133/20304	2.83586	0.16238	0.558884	SLC39A14, DKK1
hsa-miR-374b-5p	7/110	828/20304	1.6036	0.162527	0.558884	KLF5, SLC1A1, B4GALT4, IDH1, SLC39A6, PRSS23, DDX52
hsa-miR-920	1/110	33/20304	5.77897	0.164237	0.558884	ZFP36
hsa-miR-146a-5p	19/110	2773/20304	1.32217	0.165648	0.558884	SFRP1, COMP, SFRP4, SLC1A1, KLF9, TGFBI, PAEP, C4BPA, SCGB2A1, GDF15, MMP7, SLC39A6, GZMA, S100P, VAMP5, FZD2, CLDN7, MAP3K5, DPP4
hsa-miR-28-3p	3/110	259/20304	2.18358	0.165932	0.558884	SLC4A7, TPX2, FOS
hsa-miR-372-3p	3/110	259/20304	2.18358	0.165932	0.558884	DKK1, TGFBI, SLC39A6
hsa-miR-30b-3p	4/110	396/20304	1.90617	0.167923	0.558884	TNC, BCL6, C1R, CADM1
hsa-miR-571	2/110	136/20304	2.77197	0.168118	0.558884	SLC4A7, TCN1
hsa-miR-485-5p	3/110	261/20304	2.16641	0.168571	0.558884	BCL6, C1R, JUNB
hsa-miR-409-5p	1/110	34/20304	5.60363	0.168772	0.558884	BCL6
hsa-miR-29b-2-5p	5/110	540/20304	1.74973	0.169495	0.558884	NDRG1, SGK1, SLC39A6, COG5, NFIL3
hsa-miR-603	4/110	398/20304	1.89631	0.170023	0.558884	PRSS23, NBL1, AQP3, CFD
hsa-miR-1224-3p	2/110	137/20304	2.7513	0.170039	0.558884	KLF6, NDRG1
hsa-miR-653-5p	2/110	137/20304	2.7513	0.170039	0.558884	PRSS23, CREB3L1
hsa-miR-34b-5p	4/110	402/20304	1.87689	0.174252	0.558884	SLC4A7, TRIB2, MEST, CITED2
hsa-miR-3913-5p	2/110	140/20304	2.69106	0.175823	0.558884	TNC, DHCR24
hsa-miR-103a-3p	20/110	2971/20304	1.29845	0.177062	0.558884	AP3D1, KLF6, ARAF, TPX2, KLF5, DKK1, GADD45A, TGFBI, ZFP36, SEC14L1, KRT7, TUBGCP4, IDH1, PCSK6, SLC39A6, NFIL3, DYNLT3, TM4SF1, FZD2, CD55
hsa-miR-573	2/110	141/20304	2.67158	0.177758	0.558884	ZFP36, CEBPD
hsa-miR-204-5p	5/110	550/20304	1.71675	0.178497	0.558884	KLF6, DHCR24, PRSS23, CITED2, MAP3K5
hsa-miR-495-3p	7/110	854/20304	1.55229	0.181007	0.558884	MRE11A, PRUNE2, SGK1, SPP1, JUNB, NDN, MAP3K5
hsa-miR-34a-5p	31/110	4881/20304	1.24145	0.181094	0.558884	MRE11A, BIRC3, TNC, TRIB2, FGFR1, ARAF, TPX2, KLF5, NDRG1, SFRP4, SLC1A1, DKK1, DHCR24, GADD45A, SGK1, B4GALT4, ZFP36, GDF15, SLC39A6, PRSS23, NBL1, CITED2, COG5, NFIL3, JUNB, CLDN7, MUC1, MAOA, CD55, SERPINA1, FXYD1
hsa-miR-887-3p	1/110	37/20304	5.13679	0.182232	0.558884	VAMP5
hsa-miR-375	9/110	1169/20304	1.4621	0.182736	0.558884	MRE11A, BIRC3, KLF5, NDRG1, MEST, GADD45A, GDF15, CRABP2, NFIL3
hsa-miR-629-3p	5/110	555/20304	1.70072	0.183065	0.558884	DBP, SLC1A1, DHCR24, TUBGCP4, CFD
hsa-miR-489-3p	3/110	272/20304	2.07664	0.183298	0.558884	KLF6, KRT7, NFIL3
hsa-miR-4286	3/110	273/20304	2.06884	0.184654	0.558884	TNC, PCSK6, NDN
hsa-miR-770-5p	1/110	38/20304	4.99729	0.186671	0.558884	KLF6
hsa-miR-649	1/110	38/20304	4.99729	0.186671	0.558884	SGK1
hsa-miR-518d-5p	1/110	38/20304	4.99729	0.186671	0.558884	SLC39A6
hsa-miR-520c-5p	1/110	38/20304	4.99729	0.186671	0.558884	SLC39A6
hsa-miR-526a	1/110	38/20304	4.99729	0.186671	0.558884	SLC39A6
hsa-miR-365a-3p	5/110	560/20304	1.68496	0.187678	0.558884	MVP, CAP2, DHCR24, ZFP36, SLC39A6
hsa-miR-362-5p	3/110	276/20304	2.04592	0.188738	0.558884	TNC, DHCR24, COG5
hsa-miR-190a-5p	3/110	276/20304	2.04592	0.188738	0.558884	KLF6, PRSS23, SERPINA1
hsa-miR-514a-3p	1/110	39/20304	4.8649	0.191085	0.558884	AP3D1
hsa-miR-1297	1/110	39/20304	4.8649	0.191085	0.558884	KLF5
hsa-miR-4708-3p	1/110	39/20304	4.8649	0.191085	0.558884	DYNLT3
hsa-miR-1271-5p	3/110	279/20304	2.02326	0.192846	0.558884	PRUNE2, ALDH1A3, SERPINA1
hsa-miR-513a-5p	3/110	280/20304	2.0158	0.19422	0.558884	TPX2, ZFP36, CITED2
hsa-miR-766-3p	8/110	1030/20304	1.47126	0.195271	0.558884	BIRC3, TNC, GADD45A, IDH1, VAMP5, TM4SF1, JUNB, STK19
hsa-miR-548d-5p	4/110	422/20304	1.78524	0.195922	0.558884	SLC4A7, FGFR1, AQP3, CD55
hsa-miR-133a-3p	6/110	721/20304	1.57167	0.196846	0.558884	KLF6, NDRG1, DYNLT3, TM4SF1, FZD2, ALDH1A3
hsa-miR-222-3p	5/110	570/20304	1.6543	0.197029	0.558884	BIRC3, SLC4A7, SLC39A6, FOS, CEBPD
hsa-miR-151a-3p	4/110	425/20304	1.77226	0.199244	0.558884	BIRC3, KLF6, SLC39A14, DKK1
hsa-miR-4511	3/110	284/20304	1.98677	0.199742	0.558884	BIRC3, TNC, SGK1
hsa-miR-637	1/110	41/20304	4.62164	0.199843	0.558884	MDK
hsa-miR-4443	1/110	41/20304	4.62164	0.199843	0.558884	ZFP36
hsa-miR-25-3p	9/110	1196/20304	1.42682	0.199922	0.558884	KLF6, KLF5, DKK1, BCL6, MUC5B, SGK1, SLC39A6, PRSS23, S100A10
hsa-miR-10a-3p	4/110	426/20304	1.76797	0.200355	0.558884	BIRC3, TPX2, SLC39A14, FOS
hsa-miR-125a-5p	8/110	1040/20304	1.45625	0.202229	0.56165	CA12, FGFR1, TPX2, SLC39A14, SLC39A6, NBL1, DYNLT3, ALDH1A3
hsa-miR-1915-3p	2/110	154/20304	2.44159	0.20319	0.561865	ARAF, ZFP36
hsa-miR-877-5p	4/110	430/20304	1.75102	0.204818	0.562434	TNC, AQP3, TM4SF1, MAP3K5
hsa-miR-885-5p	2/110	155/20304	2.42556	0.205165	0.562434	KLF6, TM4SF1
hsa-miR-147a	15/110	2197/20304	1.30337	0.207675	0.566873	BIRC3, TPX2, KLF5, NDRG1, DHCR24, SPP1, KLF9, NOV, TUBGCP4, NBL1, NFIL3, FOS, CD55, MAP3K5, DPP4
hsa-miR-450a-5p	2/110	157/20304	2.39416	0.20912	0.568377	SLC4A7, SLC39A14
hsa-miR-511-5p	2/110	158/20304	2.37839	0.211101	0.571071	DKK1, CADM1
hsa-miR-1283	1/110	44/20304	4.2987	0.212805	0.571071	SLC39A14
hsa-miR-382-3p	1/110	44/20304	4.2987	0.212805	0.571071	PRUNE2
hsa-miR-625-3p	2/110	160/20304	2.34811	0.215068	0.574718	CNOT2, NFIL3
hsa-miR-218-1-3p	2/110	161/20304	2.33325	0.217054	0.577599	PRUNE2, CD55
hsa-miR-411-5p	1/110	46/20304	4.10685	0.22133	0.582944	BIRC3
hsa-miR-4523	1/110	46/20304	4.10685	0.22133	0.582944	SLC39A6
hsa-miR-376a-5p	4/110	445/20304	1.69018	0.221812	0.582944	BIRC3, KLF5, SLC39A14, JUNB
hsa-miR-19a-3p	12/110	1725/20304	1.32104	0.223386	0.584254	KLF6, DKK1, SGK1, KLF9, TGFBI, OLFM1, SLC31A2, IDH1, CITED2, COG5, JUNB, CD55
hsa-miR-150-3p	2/110	165/20304	2.27558	0.225015	0.584254	SLC39A6, NDN
hsa-miR-608	1/110	47/20304	4.01825	0.225558	0.584254	ZFP36
hsa-miR-1299	2/110	166/20304	2.2616	0.227009	0.584254	MEST, ZFP36
hsa-miR-1304-5p	3/110	304/20304	1.85296	0.227879	0.584254	TNC, DHCR24, GBP2
hsa-miR-193a-3p	4/110	451/20304	1.66698	0.228714	0.584254	TNC, BCL6, SLC39A6, TM4SF1
hsa-miR-218-5p	11/110	1568/20304	1.32995	0.228741	0.584254	TNC, NDRG1, CNOT2, KLF9, B4GALT4, CREB3L1, CITED2, DYNLT3, AQP3, TM4SF1, MAP3K5
hsa-miR-638	1/110	48/20304	3.9321	0.229763	0.584518	KLF6
hsa-miR-3611	2/110	169/20304	2.22061	0.232999	0.584809	PRUNE2, ALDH1A3
hsa-miR-4525	2/110	170/20304	2.20722	0.234998	0.584809	TNC, MEST
hsa-miR-548c-5p	4/110	457/20304	1.6444	0.235671	0.584809	SLC4A7, FGFR1, AQP3, CD55
hsa-miR-487b-3p	1/110	50/20304	3.77132	0.238106	0.584809	AP3D1
hsa-miR-214-3p	6/110	769/20304	1.46917	0.238303	0.584809	BIRC3, FGFR1, SLC39A14, DBP, SERPINA1, DPP4
hsa-miR-30d-3p	5/110	613/20304	1.53392	0.238956	0.584809	SLC4A7, PRUNE2, CAP2, DHCR24, SGK1
hsa-miR-330-3p	6/110	770/20304	1.46717	0.239195	0.584809	TNC, NDRG1, SPP1, GZMA, TAP1, TM4SF1
hsa-miR-98-5p	14/110	2090/20304	1.27272	0.239757	0.584809	BIRC3, SLC4A7, FGFR1, CAP2, DHCR24, ZFP36, SEC14L1, PCSK6, COG5, NFIL3, TAP1, JUNB, FZD2, CEBPD
hsa-miR-1271-3p	2/110	173/20304	2.16835	0.241	0.584809	MDK, MAOA
hsa-miR-5690	3/110	314/20304	1.79239	0.242227	0.584809	FGFR1, PRUNE2, DHCR24
hsa-miR-200b-5p	1/110	51/20304	3.6958	0.242244	0.584809	BIRC3
hsa-miR-30c-2-3p	4/110	463/20304	1.62241	0.24268	0.584809	TNC, JUNB, CADM1, GPX3
hsa-miR-3662	2/110	174/20304	2.15561	0.243003	0.584809	BIRC3, MAP3K5
hsa-miR-605-5p	3/110	315/20304	1.78657	0.24367	0.584809	TNC, DHCR24, CADM1
hsa-miR-744-3p	3/110	315/20304	1.78657	0.24367	0.584809	KLF6, TUBGCP4, JUNB
hsa-miR-520f-3p	2/110	176/20304	2.1306	0.24701	0.590596	TGFBI, MUC1
hsa-miR-625-5p	4/110	470/20304	1.59747	0.250918	0.593835	KLF6, MDK, BCL6, SLC39A6
hsa-miR-150-5p	2/110	178/20304	2.10617	0.25102	0.593835	CA12, FGFR1
hsa-miR-27b-3p	14/110	2111/20304	1.25852	0.251355	0.593835	TNC, AP3D1, KLF6, PRUNE2, DKK1, CNOT2, BCL6, SGK1, ZFP36, SEC14L1, SLC39A6, JUNB, CD55, MAP3K5
hsa-miR-377-3p	4/110	471/20304	1.59397	0.2521	0.593835	SLC4A7, CAP2, DHCR24, SGK1
hsa-miR-484	7/110	947/20304	1.39201	0.253582	0.595122	TNC, AP3D1, KLF6, MUC5B, SPP1, KLF9, SEC14L1
hsa-miR-138-2-3p	1/110	55/20304	3.42127	0.258574	0.595273	SLC4A7
hsa-miR-4524a-5p	1/110	55/20304	3.42127	0.258574	0.595273	KLF5
hsa-miR-29c-5p	1/110	55/20304	3.42127	0.258574	0.595273	SLC39A6
hsa-miR-518f-5p	1/110	55/20304	3.42127	0.258574	0.595273	SLC39A6
hsa-miR-194-3p	2/110	182/20304	2.05895	0.259046	0.595273	CLDN7, CD55
hsa-miR-103a-2-5p	5/110	633/20304	1.48356	0.259262	0.595273	TNC, AP3D1, ARAF, DHCR24, CEBPD
hsa-miR-527	1/110	56/20304	3.3589	0.262602	0.599619	SLC39A14
hsa-miR-935	2/110	184/20304	2.03623	0.263061	0.599619	TNC, FGFR1
hsa-miR-744-5p	4/110	481/20304	1.55976	0.263983	0.599619	TNC, AP3D1, CITED2, CDK2AP2
hsa-miR-17-5p	15/110	2310/20304	1.23143	0.266869	0.604016	MRE11A, SLC4A7, NDRG1, SLC39A14, DHCR24, SEC14L1, GDF15, SLC39A6, PRSS23, NBL1, CITED2, CDK2AP2, FOS, MAP3K5, DDX52
hsa-miR-501-5p	3/110	333/20304	1.68762	0.269872	0.608115	TNC, B4GALT4, PRSS23
hsa-miR-512-5p	1/110	58/20304	3.24072	0.270592	0.608115	ZFP36
hsa-miR-23b-3p	16/110	2493/20304	1.21745	0.272686	0.609302	SLC4A7, KLF6, TPX2, SLC1A1, DKK1, MDK, CAP2, DHCR24, SGK1, KRT7, SLC39A6, CRABP2, PRSS23, CITED2, TM4SF1, S100A10
hsa-miR-181a-5p	14/110	2151/20304	1.23223	0.274038	0.609302	SLC4A7, AP3D1, CA12, COL16A1, MEST, SPP1, SLC39A6, CITED2, DYNLT3, TM4SF1, FOS, JUNB, CADM1, MAP3K5
hsa-miR-1276	3/110	336/20304	1.67216	0.274273	0.609302	AP3D1, DHCR24, CFD
hsa-miR-17-3p	10/110	1472/20304	1.28124	0.274952	0.609302	MVP, BIRC3, TNC, AP3D1, FGFR1, CNOT2, CITED2, VAMP5, MUC1, CD55
hsa-miR-922	2/110	191/20304	1.96003	0.277113	0.610773	PSPH, JUNB
hsa-miR-877-3p	4/110	493/20304	1.52055	0.278383	0.610773	PRUNE2, KLF9, NFIL3, TM4SF1
hsa-miR-936	1/110	60/20304	3.13055	0.278497	0.610773	CITED2
hsa-miR-133b	1/110	61/20304	3.07822	0.282417	0.615128	NDRG1
hsa-miR-631	1/110	61/20304	3.07822	0.282417	0.615128	DHCR24
hsa-miR-20b-5p	8/110	1149/20304	1.30967	0.283887	0.616218	MRE11A, NDRG1, DHCR24, SEC14L1, GDF15, SLC39A6, NBL1, MAP3K5
hsa-miR-15a-3p	4/110	499/20304	1.50167	0.285632	0.617899	TNC, DHCR24, DYNLT3, CFD
hsa-miR-557	1/110	63/20304	2.97863	0.290195	0.623527	TPX2
hsa-miR-659-3p	1/110	63/20304	2.97863	0.290195	0.623527	PRSS23
hsa-miR-331-3p	4/110	505/20304	1.48323	0.292911	0.624754	TNC, AP3D1, PCSK6, FOS
hsa-miR-323a-3p	1/110	64/20304	2.93121	0.294052	0.624754	SGK1
hsa-miR-202-3p	1/110	64/20304	2.93121	0.294052	0.624754	FZD2
hsa-miR-532-3p	4/110	508/20304	1.47418	0.29656	0.624754	FGFR1, CITED2, CFD, STK19
hsa-miR-520d-5p	1/110	65/20304	2.88528	0.297889	0.624754	SLC4A7
hsa-miR-101-5p	2/110	202/20304	1.85127	0.299161	0.624754	AP3D1, SGK1
hsa-miR-455-3p	3/110	354/20304	1.58496	0.300823	0.624754	TNC, KLF6, SERPINA1
hsa-miR-497-3p	3/110	354/20304	1.58496	0.300823	0.624754	TRIB2, IDH1, PCSK6
hsa-miR-331-5p	2/110	203/20304	1.84198	0.301162	0.624754	GADD45A, DDX52
hsa-miR-23a-5p	1/110	66/20304	2.84076	0.301705	0.624754	DHCR24
hsa-miR-99b-5p	3/110	355/20304	1.58038	0.302303	0.624754	TRIB2, SPP1, TM4SF1
hsa-miR-548ax	2/110	204/20304	1.83278	0.303161	0.624754	SLC4A7, TNC
hsa-miR-106a-5p	8/110	1174/20304	1.27991	0.303817	0.624754	KLF6, NDRG1, SLC39A14, DHCR24, SEC14L1, GDF15, SLC39A6, NBL1
hsa-miR-329-3p	1/110	67/20304	2.79759	0.305501	0.624754	DKK1
hsa-miR-2115-5p	1/110	67/20304	2.79759	0.305501	0.624754	COG5
hsa-miR-22-5p	7/110	1011/20304	1.29896	0.307986	0.625319	MVP, SLC39A14, BCL6, B4GALT4, SEC14L1, MAOA, S100A10
hsa-miR-606	1/110	68/20304	2.75571	0.309276	0.625319	SLC39A6
hsa-miR-211-5p	1/110	68/20304	2.75571	0.309276	0.625319	MAP3K5
hsa-let-7a-3p	3/110	360/20304	1.55785	0.30971	0.625319	KLF6, SEC14L1, TM4SF1
hsa-miR-221-5p	6/110	848/20304	1.32594	0.311483	0.626909	MVP, AP3D1, DHCR24, SEC14L1, CITED2, CADM1
hsa-miR-18b-3p	1/110	69/20304	2.71501	0.31303	0.628036	TNC
hsa-miR-548l	3/110	364/20304	1.54028	0.315641	0.630292	KLF6, COG5, AR
hsa-miR-204-3p	1/110	70/20304	2.67557	0.316765	0.630292	FOS
hsa-miR-1825	2/110	211/20304	1.77071	0.317128	0.630292	ARAF, KLF9
hsa-miR-885-3p	1/110	71/20304	2.63724	0.320479	0.634238	ZFP36
hsa-miR-190b	2/110	213/20304	1.75375	0.321108	0.634238	KLF6, SERPINA1
hsa-let-7f-1-3p	2/110	214/20304	1.74539	0.323096	0.636188	KLF6, TM4SF1
hsa-miR-1270	2/110	215/20304	1.73711	0.325082	0.638124	BIRC3, CITED2
hsa-miR-302a-5p	1/110	73/20304	2.56377	0.327848	0.641573	ZFP36
hsa-miR-582-3p	3/110	374/20304	1.498	0.330479	0.642791	KLF5, DKK1, GADD45A
hsa-miR-624-3p	2/110	218/20304	1.71273	0.331033	0.642791	SLC4A7, MDK
hsa-miR-154-5p	1/110	74/20304	2.52852	0.331502	0.642791	DDX52
hsa-miR-149-5p	5/110	708/20304	1.32024	0.338399	0.649545	FGFR1, SLC39A14, BCL6, OLFM1, CITED2
hsa-miR-143-3p	6/110	877/20304	1.27988	0.33935	0.649545	KLF5, CNOT2, ZFP36, PRSS23, FZD2, S100A10
hsa-miR-212-3p	7/110	1050/20304	1.24785	0.342271	0.649545	MVP, OVGP1, PCSK5, DKK1, COG5, FOS, SERPINA1
hsa-miR-149-3p	1/110	77/20304	2.42837	0.342349	0.649545	FGFR1
hsa-miR-556-3p	1/110	77/20304	2.42837	0.342349	0.649545	SLC39A14
hsa-miR-379-5p	1/110	77/20304	2.42837	0.342349	0.649545	BCL6
hsa-miR-942-5p	5/110	712/20304	1.3125	0.342703	0.649545	SLC39A14, DHCR24, PCSK6, NFIL3, MAP3K5
hsa-miR-128-3p	12/110	1916/20304	1.17625	0.343156	0.649545	BIRC3, AP3D1, KLF5, NDRG1, MDK, DHCR24, SGK1, NOV, PRSS23, CITED2, NFIL3, TM4SF1
hsa-miR-450b-5p	4/110	548/20304	1.36303	0.345648	0.652321	NDRG1, TGFBI, TM4SF1, CEBPD
hsa-miR-3929	2/110	226/20304	1.65089	0.346829	0.652613	TNC, AP3D1
hsa-miR-409-3p	1/110	79/20304	2.36574	0.349482	0.655666	CITED2
hsa-let-7a-5p	16/110	2635/20304	1.14219	0.352476	0.657863	BIRC3, SLC4A7, FGFR1, TPX2, CAP2, DHCR24, KLF9, ZFP36, SEC14L1, IDH1, PCSK6, TAP1, TM4SF1, FOS, JUNB, FZD2
hsa-miR-1292-5p	2/110	229/20304	1.62883	0.352722	0.657863	AP3D1, SLC39A14
hsa-miR-3168	1/110	81/20304	2.30647	0.356539	0.660055	TRIB2
hsa-miR-3613-3p	2/110	232/20304	1.60734	0.358598	0.660055	MT1G, JUNB
hsa-miR-20a-3p	5/110	727/20304	1.28424	0.35888	0.660055	KLF6, PRUNE2, KRT7, AQP3, TM4SF1
hsa-miR-138-1-3p	1/110	82/20304	2.2779	0.360039	0.660055	SLC4A7
hsa-miR-223-5p	1/110	82/20304	2.2779	0.360039	0.660055	FOS
hsa-miR-365b-3p	3/110	394/20304	1.41996	0.360124	0.660055	MVP, CAP2, DHCR24
hsa-miR-939-5p	4/110	561/20304	1.33035	0.361689	0.661018	MEST, KRT7, JUNB, S100A10
hsa-miR-342-3p	4/110	562/20304	1.3279	0.362923	0.661373	SGK1, KLF9, NFIL3, TM4SF1
hsa-miR-422a	2/110	236/20304	1.57955	0.366402	0.663071	TPX2, KLF5
hsa-miR-1908-5p	2/110	236/20304	1.57955	0.366402	0.663071	SEC14L1, CEBPD
hsa-miR-543	1/110	84/20304	2.22281	0.366983	0.663071	FOS
hsa-miR-708-3p	1/110	85/20304	2.19614	0.370427	0.666352	KLF5
hsa-miR-302a-3p	4/110	569/20304	1.31098	0.37156	0.666352	BIRC3, GADD45A, IDO1, SLC39A6
hsa-miR-100-5p	3/110	402/20304	1.39093	0.371942	0.666352	TRIB2, TUBGCP4, SLC39A6
hsa-miR-483-3p	2/110	240/20304	1.55268	0.374171	0.668462	CNOT2, FOS
hsa-miR-657	1/110	87/20304	2.14501	0.377258	0.668995	TNC
hsa-miR-1224-5p	2/110	242/20304	1.53959	0.378041	0.668995	FGFR1, SLC39A14
hsa-miR-423-3p	3/110	407/20304	1.37337	0.379309	0.668995	FOS, JUNB, MAP3K5
hsa-miR-548f-3p	2/110	243/20304	1.53312	0.379972	0.668995	TRIB2, CITED2
hsa-miR-26a-1-3p	1/110	88/20304	2.12022	0.380647	0.668995	ZFP36
hsa-miR-92a-1-5p	3/110	408/20304	1.36991	0.38078	0.668995	FGFR1, PCSK5, BCL6
hsa-miR-622	1/110	89/20304	2.09602	0.384017	0.672823	SLC39A14
hsa-miR-487a-3p	1/110	90/20304	2.07236	0.387369	0.676831	TM4SF1
hsa-miR-136-3p	2/110	250/20304	1.48933	0.393422	0.681113	OLFM1, FOS
hsa-miR-1295a	1/110	92/20304	2.0265	0.394018	0.681113	TNC
hsa-miR-1267	1/110	92/20304	2.0265	0.394018	0.681113	DHCR24
hsa-miR-579-3p	4/110	589/20304	1.26487	0.39619	0.681113	MRE11A, SFRP1, DKK1, DHCR24
hsa-miR-548n	2/110	252/20304	1.47726	0.397241	0.681113	AR, ALDH1A3
hsa-miR-4698	1/110	93/20304	2.00447	0.397316	0.681113	PRUNE2
hsa-miR-376b-3p	1/110	93/20304	2.00447	0.397316	0.681113	PRSS23
hsa-miR-3177-5p	1/110	94/20304	1.98284	0.400596	0.684891	JUNB
hsa-miR-1288-3p	1/110	95/20304	1.96165	0.403859	0.686169	MVP
hsa-miR-570-3p	1/110	95/20304	1.96165	0.403859	0.686169	TM4SF1
hsa-miR-135a-5p	3/110	425/20304	1.31362	0.405673	0.686169	CAP2, KLF9, DYNLT3
hsa-miR-212-5p	2/110	257/20304	1.44794	0.406741	0.686169	MDK, SERPINA1
hsa-miR-378c	3/110	426/20304	1.31044	0.407129	0.686169	KLF5, NDRG1, SGK1
hsa-miR-378a-3p	6/110	948/20304	1.17907	0.408463	0.686169	TPX2, KLF5, NDRG1, MEST, SGK1, CRABP2
hsa-miR-675-5p	1/110	97/20304	1.9206	0.410331	0.686169	SLC39A14
hsa-miR-449c-5p	2/110	259/20304	1.43653	0.410522	0.686169	SLC39A14, CITED2
hsa-miR-4792	1/110	98/20304	1.90071	0.413541	0.686169	TAP1
hsa-miR-3619-3p	1/110	98/20304	1.90071	0.413541	0.686169	CADM1
hsa-miR-494-3p	7/110	1130/20304	1.15412	0.413831	0.686169	SLC4A7, DHCR24, SGK1, CITED2, NFIL3, AQP3, CD55
hsa-miR-296-3p	2/110	261/20304	1.42529	0.41429	0.686169	TRIB2, NDRG1
hsa-miR-940	4/110	607/20304	1.22599	0.418241	0.690912	MDK, KLF9, DYNLT3, SERPINA1
hsa-miR-576-3p	3/110	435/20304	1.28256	0.420188	0.691699	PRUNE2, DHCR24, SGK1
hsa-miR-24-2-5p	2/110	265/20304	1.40334	0.421792	0.691699	SEC14L1, S100A10
hsa-miR-34c-3p	1/110	101/20304	1.84346	0.423067	0.691699	GADD45A
hsa-miR-454-5p	1/110	101/20304	1.84346	0.423067	0.691699	SLC39A6
hsa-miR-324-3p	3/110	438/20304	1.27352	0.42452	0.692295	DHCR24, MT1G, ZFP36
hsa-miR-3065-3p	3/110	442/20304	1.26166	0.43028	0.699894	NDRG1, MEST, MUC5B
hsa-miR-296-5p	3/110	444/20304	1.25582	0.433153	0.701815	TNC, ZFP36, SERPINA1
hsa-miR-33b-3p	1/110	105/20304	1.77215	0.435531	0.701815	DHCR24
hsa-miR-328-3p	3/110	447/20304	1.24714	0.437453	0.701815	TNC, SFRP1, SERPINA1
hsa-miR-378d	2/110	274/20304	1.35632	0.438492	0.701815	KLF5, SGK1
hsa-miR-30c-1-3p	3/110	449/20304	1.24142	0.440312	0.701815	TNC, CADM1, GPX3
hsa-miR-1229-3p	2/110	275/20304	1.35128	0.440332	0.701815	SLC4A7, NFIL3
hsa-miR-664a-3p	3/110	450/20304	1.23858	0.44174	0.701815	KLF6, ZFP36, DYNLT3
hsa-miR-588	2/110	276/20304	1.34628	0.442168	0.701815	TNC, TPX2
hsa-miR-224-5p	6/110	983/20304	1.13476	0.442489	0.701815	TNC, KRT7, NOV, CDK2AP2, MUC1, DDX52
hsa-miR-1207-5p	2/110	277/20304	1.34132	0.444002	0.701815	ZFP36, CDK2AP2
hsa-miR-3691-5p	1/110	108/20304	1.72222	0.444703	0.701815	ZFP36
hsa-miR-3653-3p	1/110	108/20304	1.72222	0.444703	0.701815	SEC14L1
hsa-miR-760	2/110	279/20304	1.3315	0.447658	0.704729	DHCR24, SGK1
hsa-miR-634	1/110	110/20304	1.69045	0.450736	0.707822	SLC39A14
hsa-miR-23a-3p	10/110	1716/20304	1.08367	0.453372	0.710208	SLC4A7, KLF5, SLC1A1, DKK1, MDK, DHCR24, SGK1, SEC14L1, PRSS23, CITED2
hsa-miR-486-5p	2/110	283/20304	1.31229	0.454931	0.7109	MRE11A, SLC39A14
hsa-miR-374a-3p	2/110	285/20304	1.30288	0.458547	0.713386	KLF5, DHCR24
hsa-miR-548d-3p	3/110	462/20304	1.20547	0.458765	0.713386	TRIB2, ZFP36, SLC39A6
hsa-miR-518a-5p	1/110	114/20304	1.63028	0.462607	0.717605	SLC39A14
hsa-miR-138-5p	5/110	826/20304	1.12365	0.465241	0.718346	TNC, TPX2, KLF5, GADD45A, DPP4
hsa-miR-369-3p	4/110	646/20304	1.14923	0.465344	0.718346	CAP2, OLFM1, CADM1, ALDH1A3
hsa-miR-449b-5p	3/110	473/20304	1.1766	0.474181	0.722559	TPX2, TGFBI, CRABP2
hsa-miR-548au-5p	1/110	118/20304	1.57423	0.474224	0.722559	SLC4A7
hsa-miR-452-5p	3/110	474/20304	1.17405	0.475573	0.722559	MUC5B, GDF15, CITED2
hsa-miR-501-3p	3/110	475/20304	1.1715	0.476964	0.722559	TNC, SLC39A14, PCSK6
hsa-miR-552-3p	1/110	119/20304	1.56081	0.477089	0.722559	FOS
hsa-let-7b-3p	2/110	296/20304	1.25345	0.478189	0.722559	KLF6, ALDH1A3
hsa-miR-431-3p	1/110	120/20304	1.54761	0.479939	0.722559	ZFP36
hsa-miR-130b-5p	4/110	660/20304	1.1239	0.481947	0.722559	KLF6, DHCR24, PCSK6, CDK2AP2
hsa-miR-338-3p	5/110	842/20304	1.10126	0.482069	0.722559	BIRC3, SLC39A14, SLC39A6, CREB3L1, FOS
hsa-miR-665	1/110	121/20304	1.53464	0.482773	0.722559	ZFP36
hsa-miR-196b-3p	1/110	121/20304	1.53464	0.482773	0.722559	TAP1
hsa-miR-590-5p	2/110	300/20304	1.23637	0.485225	0.722559	SLC4A7, SLC39A14
hsa-miR-376a-3p	1/110	122/20304	1.52187	0.485592	0.722559	PRSS23
hsa-miR-191-3p	1/110	122/20304	1.52187	0.485592	0.722559	JUNB
hsa-miR-132-5p	1/110	122/20304	1.52187	0.485592	0.722559	SERPINA1
hsa-miR-33a-5p	5/110	846/20304	1.09579	0.48625	0.722559	DBP, DKK1, MDK, PCSK6, S100A10
hsa-miR-342-5p	2/110	302/20304	1.22801	0.488722	0.724538	AP3D1, MDK
hsa-miR-20b-3p	1/110	125/20304	1.48483	0.493958	0.725562	TNC
hsa-miR-503-5p	6/110	1038/20304	1.07118	0.495164	0.725562	AP3D1, FGFR1, SGK1, SEC14L1, TM4SF1, CD55
hsa-miR-4742-3p	1/110	126/20304	1.47288	0.496716	0.725562	TNC
hsa-miR-584-5p	1/110	126/20304	1.47288	0.496716	0.725562	SLC39A6
hsa-miR-28-5p	4/110	673/20304	1.10133	0.497188	0.725562	KLF6, SLC39A14, CNOT2, OLFM1
hsa-miR-2278	2/110	307/20304	1.20758	0.497398	0.725562	TNC, AP3D1
hsa-miR-99a-5p	2/110	307/20304	1.20758	0.497398	0.725562	TRIB2, SLC39A6
hsa-miR-454-3p	4/110	676/20304	1.09624	0.50068	0.728678	CA12, PRUNE2, AR, MAOA
hsa-miR-1243	1/110	129/20304	1.43815	0.504903	0.728913	SGK1
hsa-miR-130a-5p	2/110	313/20304	1.18392	0.507687	0.728913	SLC4A7, DYNLT3
hsa-miR-135b-5p	2/110	313/20304	1.18392	0.507687	0.728913	TNC, KLF9
hsa-miR-132-3p	6/110	1052/20304	1.05613	0.508336	0.728913	PCSK5, SLC1A1, DKK1, TGFBI, CD55, STK19
hsa-miR-765	1/110	131/20304	1.41589	0.510287	0.728913	CREB3L1
hsa-miR-129-1-3p	1/110	131/20304	1.41589	0.510287	0.728913	AQP3
hsa-miR-493-5p	1/110	131/20304	1.41589	0.510287	0.728913	CLDN7
hsa-miR-151a-5p	2/110	315/20304	1.17624	0.511087	0.728913	SGK1, OLFM1
hsa-miR-330-5p	3/110	500/20304	1.11116	0.511156	0.728913	TNC, NDRG1, GBP2
hsa-miR-106b-3p	1/110	132/20304	1.40501	0.512957	0.729846	CREB3L1
hsa-miR-3605-5p	1/110	134/20304	1.38375	0.518255	0.735737	NDRG1
hsa-miR-3685	2/110	321/20304	1.15377	0.521194	0.738261	TRIB2, DHCR24
hsa-miR-1-3p	29/110	5335/20304	1.00457	0.528115	0.746402	MRE11A, TNC, AP3D1, KLF6, TRIB2, CA12, TPX2, SFRP1, NDRG1, SLC39A14, DKK1, CNOT2, DHCR24, GADD45A, SGK1, TGFBI, OLFM1, NOV, TUBGCP4, NBL1, C1R, CITED2, CDK2AP2, TM4SF1, FZD2, NDN, CADM1, SERPINA1, MAP3K5
hsa-miR-548o-3p	2/110	328/20304	1.1286	0.532811	0.751369	DHCR24, SLC39A6
hsa-miR-490-5p	1/110	142/20304	1.30475	0.53888	0.756764	FGFR1
hsa-miR-548ar-3p	1/110	143/20304	1.29549	0.541395	0.756764	SFRP1
hsa-miR-5100	1/110	143/20304	1.29549	0.541395	0.756764	ZFP36
hsa-miR-548h-3p	1/110	143/20304	1.29549	0.541395	0.756764	ZFP36
hsa-miR-139-5p	4/110	714/20304	1.03557	0.543968	0.757405	DHCR24, ZFP36, JUNB, CEBPD
hsa-miR-629-5p	2/110	335/20304	1.10449	0.544236	0.757405	DHCR24, ZFP36
hsa-miR-1301-3p	4/110	716/20304	1.03255	0.546195	0.758471	CNOT2, DHCR24, CITED2, APOD
hsa-miR-378b	1/110	146/20304	1.2685	0.548862	0.759706	NDRG1
hsa-miR-93-3p	4/110	721/20304	1.02508	0.551738	0.759706	CNOT2, KLF9, JUNB, CEBPD
hsa-miR-582-5p	3/110	531/20304	1.0443	0.551898	0.759706	BIRC3, PRSS23, DYNLT3
hsa-miR-1290	1/110	148/20304	1.25112	0.553772	0.759706	BIRC3
hsa-miR-513b-5p	1/110	148/20304	1.25112	0.553772	0.759706	NDRG1
hsa-miR-502-5p	2/110	343/20304	1.07813	0.557058	0.759706	GADD45A, COG5
hsa-miR-548ak	1/110	150/20304	1.23421	0.558629	0.759706	SLC4A7
hsa-miR-4521	1/110	150/20304	1.23421	0.558629	0.759706	CADM1
hsa-miR-1254	2/110	344/20304	1.07492	0.558643	0.759706	TNC, ZFP36
hsa-miR-24-3p	10/110	1862/20304	0.990389	0.559875	0.759706	BIRC3, TNC, KLF6, CNOT2, DHCR24, TGFBI, PRSS23, S100P, CITED2, CDK2AP2
hsa-miR-125a-3p	2/110	345/20304	1.07173	0.560224	0.759706	TNC, DDX52
hsa-miR-4690-5p	2/110	346/20304	1.06855	0.561801	0.760224	PRUNE2, DYNLT3
hsa-miR-424-5p	11/110	2055/20304	0.986628	0.56346	0.760773	SLC4A7, TNC, AP3D1, FGFR1, SLC39A14, SGK1, SLC39A6, PRSS23, CITED2, CADM1, MUC1
hsa-miR-4685-3p	2/110	348/20304	1.06227	0.564942	0.760773	TNC, ZFP36
hsa-miR-137	4/110	735/20304	1.00472	0.567072	0.760773	SLC4A7, SGK1, SLC39A6, DYNLT3
hsa-miR-27b-5p	2/110	350/20304	1.05612	0.568068	0.760773	C1R, JUNB
hsa-miR-95-3p	1/110	154/20304	1.2017	0.568187	0.760773	COL16A1
hsa-miR-671-5p	4/110	739/20304	0.999029	0.571401	0.762254	PRUNE2, DKK1, DHCR24, CADM1
hsa-miR-193b-5p	1/110	156/20304	1.18608	0.572889	0.762254	CREB3L1
hsa-miR-1202	1/110	156/20304	1.18608	0.572889	0.762254	JUNB
hsa-miR-9-3p	4/110	744/20304	0.992045	0.57678	0.765241	NDRG1, CAP2, B4GALT4, PSPH
hsa-miR-411-3p	1/110	158/20304	1.17085	0.57754	0.765241	SLC39A6
hsa-miR-374c-5p	1/110	159/20304	1.16338	0.579847	0.766692	TNC
hsa-miR-548at-5p	1/110	160/20304	1.15601	0.582141	0.766692	SLC4A7
hsa-miR-195-5p	12/110	2273/20304	0.971198	0.582983	0.766692	FGFR1, COL16A1, TPX2, KLF5, SLC39A14, SGK1, SPP1, TUBGCP4, CRABP2, S100P, DYNLT3, SERPINA1
hsa-miR-550a-3p	2/110	360/20304	1.02608	0.583457	0.766692	KLF9, JUNB
hsa-miR-181b-5p	6/110	1140/20304	0.96968	0.587975	0.771035	SLC4A7, MEST, DHCR24, AR, FOS, DDX52
hsa-miR-361-5p	5/110	950/20304	0.969969	0.590078	0.771694	SPP1, TCN1, DYNLT3, AR, DPP4
hsa-miR-5006-3p	1/110	164/20304	1.12742	0.591194	0.771694	KLF6
hsa-miR-651-5p	2/110	366/20304	1.00885	0.592498	0.771694	COG5, CD55
hsa-miR-148b-5p	2/110	368/20304	1.00324	0.595479	0.771694	TNC, SEC14L1
hsa-miR-4793-3p	1/110	166/20304	1.11364	0.595648	0.771694	TNC
hsa-miR-301a-3p	6/110	1149/20304	0.96159	0.595758	0.771694	CA12, TPX2, PRUNE2, CNOT2, ZFP36, CDK2AP2
hsa-miR-548z	1/110	169/20304	1.09359	0.602238	0.777441	ZFP36
hsa-miR-142-5p	3/110	572/20304	0.96702	0.602639	0.777441	SLC4A7, PRUNE2, ZFP36
hsa-let-7i-5p	11/110	2122/20304	0.951787	0.607727	0.782418	BIRC3, SLC4A7, FGFR1, CAP2, DHCR24, ZFP36, SEC14L1, PCSK6, CREB3L1, TAP1, FZD2
hsa-miR-181a-3p	1/110	173/20304	1.06793	0.61086	0.784863	TNC
hsa-miR-200a-5p	1/110	175/20304	1.0556	0.615101	0.788718	BIRC3
hsa-miR-944	1/110	178/20304	1.03754	0.621377	0.789865	SLC4A7
hsa-miR-3176	1/110	178/20304	1.03754	0.621377	0.789865	TPX2
hsa-let-7g-5p	11/110	2144/20304	0.940823	0.621817	0.789865	BIRC3, SLC4A7, FGFR1, CAP2, DHCR24, ZFP36, SEC14L1, PCSK6, TAP1, JUNB, FZD2
hsa-miR-497-5p	8/110	1568/20304	0.936854	0.622088	0.789865	SLC4A7, TNC, SLC39A14, SGK1, MT1G, CITED2, DYNLT3, TM4SF1
hsa-miR-181d-5p	4/110	788/20304	0.934254	0.622449	0.789865	SLC4A7, MEST, DHCR24, FOS
hsa-miR-3943	1/110	179/20304	1.03166	0.623447	0.789865	DHCR24
hsa-miR-182-3p	1/110	181/20304	1.02009	0.627552	0.792319	DHCR24
hsa-miR-1180-3p	1/110	182/20304	1.0144	0.629588	0.792319	SLC4A7
hsa-miR-33a-3p	2/110	393/20304	0.937911	0.631385	0.792319	BIRC3, IDH1
hsa-miR-5582-3p	1/110	183/20304	1.00877	0.631613	0.792319	SLC4A7
hsa-miR-598-3p	1/110	183/20304	1.00877	0.631613	0.792319	TRIB2
hsa-let-7c-5p	10/110	1970/20304	0.930305	0.633344	0.792926	BIRC3, SLC4A7, FGFR1, TPX2, CAP2, KLF9, ZFP36, SEC14L1, PCSK6, FZD2
hsa-let-7f-5p	11/110	2174/20304	0.926231	0.640637	0.800482	BIRC3, SLC4A7, FGFR1, CAP2, DHCR24, KLF9, ZFP36, SEC14L1, PCSK6, TAP1, FZD2
hsa-miR-3187-3p	1/110	189/20304	0.976285	0.643534	0.802525	TPX2
hsa-miR-3179	2/110	405/20304	0.909433	0.647729	0.805036	AP3D1, SLC39A14
hsa-miR-18a-5p	5/110	1014/20304	0.905426	0.648079	0.805036	KLF6, TRIB2, CA12, SLC39A14, DHCR24
hsa-miR-340-3p	1/110	193/20304	0.955755	0.651268	0.805174	DHCR24
hsa-miR-432-5p	2/110	408/20304	0.902577	0.651725	0.805174	SLC1A1, CNOT2
hsa-miR-92a-3p	7/110	1414/20304	0.907454	0.651988	0.805174	SLC4A7, KLF6, ARAF, BCL6, GADD45A, TUBGCP4, SLC39A6
hsa-miR-2110	2/110	410/20304	0.898062	0.65437	0.806549	TNC, DHCR24
hsa-miR-1293	1/110	199/20304	0.926516	0.662559	0.813489	MDK
hsa-miR-3657	1/110	199/20304	0.926516	0.662559	0.813489	PCSK6
hsa-miR-15b-3p	1/110	200/20304	0.921814	0.664405	0.814184	SLC4A7
hsa-miR-548h-5p	1/110	203/20304	0.907988	0.669884	0.817698	SLC4A7
hsa-miR-502-3p	2/110	423/20304	0.86976	0.671174	0.817698	PCSK6, CEBPD
hsa-miR-181c-3p	1/110	205/20304	0.898997	0.673487	0.817698	TNC
hsa-miR-500b-5p	1/110	205/20304	0.898997	0.673487	0.817698	TNC
hsa-miR-1910-5p	2/110	425/20304	0.86556	0.673701	0.817698	SLC4A7, TNC
hsa-miR-221-3p	4/110	847/20304	0.866228	0.6787	0.820306	BIRC3, KLF9, SLC39A6, FOS
hsa-miR-660-5p	1/110	208/20304	0.885836	0.678819	0.820306	PRSS23
hsa-miR-548b-3p	2/110	430/20304	0.855233	0.679949	0.820306	KLF6, DDX52
hsa-miR-485-3p	2/110	432/20304	0.851169	0.682421	0.820306	CAP2, DYNLT3
hsa-miR-3613-5p	1/110	211/20304	0.87305	0.684065	0.820306	CA12
hsa-miR-200a-3p	3/110	646/20304	0.852508	0.684347	0.820306	KLF6, FGFR1, COG5
hsa-miR-505-5p	2/110	434/20304	0.847143	0.684878	0.820306	TNC, CITED2
hsa-miR-4726-3p	2/110	436/20304	0.843154	0.687319	0.821682	CNOT2, SERPINA1
hsa-miR-378i	1/110	217/20304	0.848545	0.694302	0.82439	SGK1
hsa-miR-2355-5p	2/110	442/20304	0.831404	0.694551	0.82439	TNC, AQP3
hsa-miR-19b-3p	8/110	1675/20304	0.871682	0.695736	0.82439	SGK1, KLF9, TGFBI, OLFM1, SLC31A2, IDH1, CITED2, COG5
hsa-miR-3677-5p	1/110	218/20304	0.844593	0.695977	0.82439	NFIL3
hsa-miR-181c-5p	5/110	1072/20304	0.853621	0.696065	0.82439	SLC4A7, MEST, SLC39A6, FOS, CADM1
hsa-miR-4487	1/110	223/20304	0.825365	0.704212	0.832488	TNC
hsa-miR-1305	3/110	670/20304	0.820825	0.708039	0.835099	SLC4A7, TNC, DHCR24
hsa-miR-4705	1/110	226/20304	0.814238	0.709046	0.835099	TNC
hsa-miR-122-5p	8/110	1700/20304	0.857642	0.711599	0.835904	CA12, FGFR1, BCL6, SEC14L1, KRT7, IDH1, PCSK6, PSPH
hsa-miR-4664-5p	1/110	229/20304	0.803404	0.713802	0.835904	MDK
hsa-miR-99b-3p	1/110	230/20304	0.799856	0.71537	0.835904	SLC4A7
hsa-miR-1226-3p	2/110	461/20304	0.796223	0.716555	0.835904	TNC, JUNB
hsa-miR-32-3p	2/110	461/20304	0.796223	0.716555	0.835904	KLF9, ALDH1A3
hsa-miR-340-5p	4/110	893/20304	0.819454	0.718404	0.835904	SLC4A7, SGK1, B4GALT4, PRSS23
hsa-miR-433-3p	1/110	233/20304	0.789394	0.720024	0.835904	CAP2
hsa-miR-488-3p	1/110	234/20304	0.785967	0.721559	0.835904	SLC1A1
hsa-miR-5581-3p	1/110	234/20304	0.785967	0.721559	0.835904	DHCR24
hsa-miR-199a-3p	3/110	687/20304	0.799728	0.723994	0.8372	SLC4A7, DHCR24, FOS
hsa-miR-708-5p	2/110	470/20304	0.780556	0.72651	0.838337	SLC39A14, CNOT2
hsa-miR-628-3p	1/110	238/20304	0.772548	0.727613	0.838337	TPX2
hsa-miR-3615	1/110	242/20304	0.759573	0.733538	0.843635	AP3D1
hsa-miR-146b-5p	2/110	479/20304	0.765479	0.736172	0.844517	KLF9, MAP3K5
hsa-miR-2114-5p	1/110	246/20304	0.747023	0.739334	0.844517	MDK
hsa-miR-574-5p	2/110	483/20304	0.75896	0.740373	0.844517	BIRC3, SLC31A2
hsa-miR-455-5p	1/110	247/20304	0.743949	0.740764	0.844517	CEBPD
hsa-miR-4786-3p	1/110	248/20304	0.7409	0.742185	0.844517	TNC
hsa-miR-3127-5p	1/110	249/20304	0.737876	0.743599	0.844517	TNC
hsa-miR-5008-5p	1/110	249/20304	0.737876	0.743599	0.844517	TNC
hsa-miR-3065-5p	1/110	250/20304	0.734876	0.745006	0.844606	JUNB
hsa-miR-125b-2-3p	2/110	489/20304	0.749381	0.746568	0.844871	TRIB2, SGK1
hsa-let-7f-2-3p	1/110	260/20304	0.706149	0.758655	0.857025	ALDH1A3
hsa-miR-5581-5p	1/110	263/20304	0.697958	0.762607	0.859961	DHCR24
hsa-miR-92b-3p	3/110	735/20304	0.745449	0.765418	0.861603	SLC4A7, KLF6, GADD45A
hsa-miR-1914-3p	1/110	267/20304	0.687325	0.767777	0.862732	PRUNE2
hsa-miR-3158-3p	1/110	269/20304	0.682127	0.77032	0.864062	CA12
hsa-miR-548w	1/110	271/20304	0.677007	0.772835	0.865097	SLC4A7
hsa-miR-2355-3p	1/110	273/20304	0.671962	0.775323	0.865097	FGFR1
hsa-miR-652-3p	1/110	273/20304	0.671962	0.775323	0.865097	CEBPD
hsa-miR-4422	1/110	275/20304	0.66699	0.777784	0.865652	SLC1A1
hsa-miR-320b	3/110	754/20304	0.72588	0.780379	0.865652	CA12, MDK, SLC39A6
hsa-miR-301a-5p	1/110	278/20304	0.659667	0.781425	0.865652	TNC
hsa-miR-216a-5p	1/110	278/20304	0.659667	0.781425	0.865652	CADM1
hsa-miR-199b-3p	1/110	279/20304	0.657261	0.782626	0.865652	DHCR24
hsa-miR-222-5p	1/110	282/20304	0.650146	0.786188	0.868083	SGK1
hsa-miR-548an	1/110	285/20304	0.643182	0.789693	0.86924	SLC39A14
hsa-miR-1246	1/110	286/20304	0.640893	0.790849	0.86924	KLF6
hsa-miR-615-3p	1/110	287/20304	0.63862	0.791998	0.86924	DHCR24
hsa-miR-15b-5p	9/110	2051/20304	0.792155	0.792703	0.86924	FGFR1, KLF5, SLC39A14, SGK1, DYNLT3, TM4SF1, ALDH1A3, SERPINA1, STK19
hsa-miR-199b-5p	1/110	294/20304	0.623144	0.79987	0.873868	JUNB
hsa-miR-3127-3p	1/110	295/20304	0.620994	0.80097	0.873868	TNC
hsa-miR-367-3p	1/110	296/20304	0.618858	0.802064	0.873868	SLC4A7
hsa-miR-130b-3p	4/110	1009/20304	0.720514	0.80242	0.873868	CA12, PRUNE2, DHCR24, ZFP36
hsa-miR-339-5p	1/110	300/20304	0.610456	0.806382	0.875186	SLC39A14
hsa-miR-577	1/110	300/20304	0.610456	0.806382	0.875186	DDX52
hsa-miR-616-5p	1/110	302/20304	0.606339	0.808505	0.875995	TNC
hsa-miR-532-5p	1/110	313/20304	0.584639	0.819779	0.8867	DHCR24
hsa-miR-627-5p	1/110	315/20304	0.580857	0.821757	0.88733	TPX2
hsa-let-7e-5p	8/110	1911/20304	0.753892	0.823896	0.888132	SLC4A7, FGFR1, CAP2, DHCR24, ZFP36, SEC14L1, PCSK6, FZD2
hsa-miR-152-3p	2/110	579/20304	0.629607	0.825344	0.888188	DHCR24, SLC39A6
hsa-miR-376c-3p	1/110	321/20304	0.569794	0.827562	0.88907	CNOT2
hsa-miR-19a-5p	2/110	585/20304	0.622937	0.82973	0.889896	SLC39A14, PCSK6
hsa-miR-320e	1/110	326/20304	0.560887	0.832257	0.890418	CHRNB1
hsa-miR-142-3p	3/110	836/20304	0.651665	0.836264	0.890418	IDH1, CITED2, JUNB
hsa-miR-219a-5p	1/110	331/20304	0.55225	0.836825	0.890418	KLF9
hsa-miR-548am-5p	1/110	332/20304	0.550554	0.837724	0.890418	SLC4A7
hsa-miR-548o-5p	1/110	332/20304	0.550554	0.837724	0.890418	SLC4A7
hsa-miR-1976	1/110	333/20304	0.548868	0.838617	0.890418	SLC39A14
hsa-miR-3157-5p	1/110	335/20304	0.545526	0.84039	0.890814	PCSK6
hsa-miR-199a-5p	1/110	339/20304	0.538962	0.843878	0.893023	JUNB
hsa-miR-423-5p	4/110	1100/20304	0.657555	0.853281	0.900827	KLF6, ZFP36, OLFM1, AQP3
hsa-miR-197-3p	2/110	623/20304	0.583686	0.855294	0.900827	SLC39A14, GBP2
hsa-miR-324-5p	1/110	353/20304	0.517162	0.855503	0.900827	ALDH1A3
hsa-miR-301b-3p	3/110	873/20304	0.622758	0.857235	0.901159	TPX2, PRUNE2, ZFP36
hsa-miR-320a	5/110	1347/20304	0.668931	0.862104	0.904782	TRIB2, DKK1, CAP2, SLC39A6, CHRNB1
hsa-miR-141-3p	3/110	886/20304	0.613177	0.864033	0.905313	KLF6, FGFR1, COG5
hsa-miR-4326	1/110	370/20304	0.492914	0.86847	0.908465	MDK
hsa-miR-660-3p	1/110	382/20304	0.477101	0.876923	0.915295	IDH1
hsa-miR-873-5p	2/110	662/20304	0.548101	0.877878	0.915295	DHCR24, CEBPD
hsa-miR-590-3p	4/110	1168/20304	0.616934	0.883725	0.919884	AP3D1, SGK1, SLC39A6, MAP3K5
hsa-miR-499a-3p	1/110	400/20304	0.455164	0.888602	0.923448	TNC
hsa-miR-589-5p	1/110	406/20304	0.448285	0.892246	0.923448	KLF9
hsa-miR-34a-3p	1/110	406/20304	0.448285	0.892246	0.923448	CADM1
hsa-miR-522-5p	12/110	2955/20304	0.717771	0.892957	0.923448	BIRC3, AP3D1, SFRP1, MEST, TUBGCP4, IDH1, COG5, AR, CLDN7, ALDH1A3, MAP3K5, S100A10
hsa-miR-186-3p	1/110	412/20304	0.441607	0.895771	0.92395	NDRG1
hsa-let-7g-3p	1/110	413/20304	0.440513	0.896348	0.92395	CADM1
hsa-miR-34c-5p	1/110	424/20304	0.428819	0.902483	0.926559	TPX2
hsa-miR-19b-1-5p	2/110	715/20304	0.505982	0.90342	0.926559	SLC39A14, PCSK6
hsa-miR-15a-5p	9/110	2356/20304	0.677611	0.90379	0.926559	FGFR1, KLF5, SLC39A14, SGK1, SLC39A6, DYNLT3, TM4SF1, ALDH1A3, SERPINA1
hsa-miR-320d	2/110	718/20304	0.503785	0.904707	0.926559	KLF6, SLC39A6
hsa-miR-548j-5p	1/110	451/20304	0.40254	0.916059	0.936677	SLC4A7
hsa-miR-7-1-3p	1/110	461/20304	0.39359	0.920596	0.939806	TM4SF1
hsa-miR-33b-5p	1/110	466/20304	0.389259	0.922773	0.940519	DKK1
hsa-miR-589-3p	1/110	481/20304	0.376808	0.928955	0.945305	BIRC3
hsa-miR-193b-3p	3/110	1116/20304	0.480679	0.94532	0.959811	ZFP36, SLC39A6, TM4SF1
hsa-miR-185-3p	1/110	531/20304	0.340396	0.946229	0.959811	MDK
hsa-miR-545-3p	1/110	548/20304	0.329532	0.951096	0.962242	NDRG1
hsa-miR-192-5p	4/110	1407/20304	0.505399	0.951652	0.962242	DHCR24, PRSS23, FOS, CD55
hsa-miR-10a-5p	1/110	556/20304	0.324649	0.953233	0.962311	CADM1
hsa-miR-29a-5p	1/110	578/20304	0.311922	0.958643	0.965189	TPX2
hsa-miR-425-5p	2/110	902/20304	0.397008	0.959119	0.965189	TNC, DHCR24
hsa-miR-18b-5p	1/110	601/20304	0.299613	0.963637	0.968204	KLF6
hsa-miR-32-5p	2/110	1024/20304	0.347406	0.977183	0.980265	SLC4A7, KLF6
hsa-miR-215-5p	2/110	1186/20304	0.297339	0.989713	0.991271	SLC39A6, AQP3
hsa-miR-185-5p	1/110	914/20304	0.193754	0.993784	0.993784	AQP3

## Sheet: Carrascosa
ID	GeneRatio	BgRatio	OddsRatio	pvalue	padjust	geneID
hsa-miR-27a-5p	32/179	1015/20304	4.23851	2.99939e-10	2.31553e-07	KCNG1, RHOA, PTGS2, MMP2, ICAM1, NFKBIA, MAPK3, DKK1, CSF3, CCL2, ABCC3, NFKB1, SOD2, HBEGF, SGK1, CLU, CXCL6, MT1G, MT2A, GDF15, IL6, NFKBIE, STC1, VCAM1, CXCL1, TNFRSF11B, MMP10, MT1E, HPSE, MT1X, FUT4, C2CD4B
hsa-miR-21-3p	35/179	1351/20304	3.47351	6.97202e-09	2.6912e-06	KCNG1, PTGS2, MMP2, ICAM1, NFKBIA, DKK1, CSF3, CCL2, ABCC3, ATP5B, SOD2, VEGFA, HBEGF, SGK1, CXCL6, MT1G, MT2A, APOL2, LIF, GDF15, IL6, ARHGDIA, NFKBIE, STC1, VCAM1, CXCL1, ITGA2, TNFRSF11B, HPRT1, MMP10, STAT3, MT1E, HPSE, MT1X, C2CD4B
hsa-miR-155-5p	58/179	3328/20304	2.47058	9.1717e-08	2.36018e-05	TNC, RHOA, ACTB, ICAM1, EZR, MAPK1, PTPRZ1, DKK1, CCL2, ABCC3, NFKB1, ATP5B, GAPDH, SOD2, VEGFA, LIFR, GADD45A, STMN1, IL1B, TSPAN8, GDF15, LCP1, RAC1, IL6, IER3, LRPPRC, ITGAV, GABARAPL1, AMIGO2, FGF7, ARHGDIA, IGFBP3, IGFBP1, ITGB1, IL18, FOXO1, TAGLN2, CDA, RACGAP1, VCAM1, CXCL1, S100P, IL15, YWHAZ, AQP3, B2M, NNMT, STAT3, PLA2G16, CYC1, ANXA2, MUC1, CD55, ANXA4, MFAP5, S100A10, GPX3, TNF
hsa-miR-16-5p	71/179	4815/20304	2.1314	1.38923e-06	0.000246035	CDH1, TNC, RHOA, PTGS2, ACTB, CAPN6, ARG2, COL16A1, ICAM1, EZR, IL11, MAPK1, MAPK3, TGFB1, PTPRZ1, MAPK8, DKK1, CCL2, ABCC3, NFKB1, AREG, ATP5B, SOD2, TBP, VEGFA, LIFR, SGK1, SPP1, CLU, EREG, MT2A, TSPAN8, RAC1, IL6, IER3, LRPPRC, GABARAPL1, ARHGDIA, IGFBP3, IGFBP1, ITGB1, FOXO1, TAGLN2, RACGAP1, CXCL1, S100P, IL15, ITGA2, YWHAZ, AQP3, B2M, STAT3, MAP2K1, MT1E, LPAR3, PLA2G16, CALR, ALDH1A3, MUC1…
hsa-miR-124-3p	64/179	4168/20304	2.17245	1.59349e-06	0.000246035	WISP2, RHOA, PTGS2, ACTB, MMP2, ICAM1, PTGS1, IL11, MAPK1, MMP9, TGFB1, PTPRZ1, DKK1, ABCC3, SOD2, LIFR, IL1R1, PLA2G4A, GADD45A, STMN1, SGK1, SPP1, SLPI, LYPD3, EREG, MT1G, MT2A, TSPAN8, LIF, RAC1, IL6, IER3, LRPPRC, GABARAPL1, AMIGO2, ARHGDIA, IGFBP3, IGFBP1, SERPING1, ITGB1, IL18, CDA, RACGAP1, S100P, TNFRSF11B, AQP3, C10orf10, B2M, NNMT, MMP26, STAT3, ID4, BTC, CSRP2, PLA2G16, CYC1, CALR, MUC…
hsa-miR-655-3p	4/179	16/20304	38.2586	9.78624e-06	0.00125916	CDH1, MMP2, MMP9, TNFRSF11B
hsa-miR-335-5p	50/179	3196/20304	2.0918	2.26232e-05	0.00249502	TNC, PTGS2, ACTB, MMP2, ICAM1, NFKBIA, CRHR2, DKK1, CCL2, ABCC3, AREG, SCGB2A2, VEGFA, IL4, IL5, LIFR, MUC5B, SPP1, SLPI, LYPD3, SPDEF, EREG, CCR7, PRKCG, APOL2, LIF, LRRC17, GDF15, CATSPERB, IL6, IDH1, GABARAPL1, ESR2, MUC4, SERPING1, FOXO1, CDA, SCGB3A1, CXCL1, ITGA2, YWHAZ, C10orf10, ID4, CALR, FAM3B, CSF1, MUC1, CLDN4, SERPINA1, S100A10
hsa-miR-513c-5p	6/179	91/20304	8.17417	0.000154769	0.0144872	ACTB, CSF3, SOD2, ITGAV, TAGLN2, TNFRSF11B
hsa-miR-205-5p	18/179	772/20304	2.87202	0.000168892	0.0144872	IL11, NFKB1, AREG, VEGFA, STMN1, MT2A, IL6, GABARAPL1, ARHGDIA, RACGAP1, CXCL1, S100P, NNMT, MAP2K1, PLA2G16, MT1X, MT1F, MT1H
hsa-miR-27a-3p	60/179	4444/20304	1.81029	0.000213458	0.0164789	TNC, WISP2, RHOA, MAPK1, NFKBIA, MAPK3, TGFB1, MAPK8, DKK1, NFKB1, SCGB2A2, IFNG, GAPDH, TBP, HBEGF, LIFR, ANGPTL1, PRDX1, STMN1, SGK1, SPP1, CLU, PAEP, SLPI, LYPD3, CXCL6, MT1G, LIF, CATSPERB, RAC1, IL6, IL10, IER3, ARHGDIA, ACTA1, MUC4, IGFBP3, SERPING1, ITGB1, IL18, FOXO1, TAGLN2, STC1, SCGB3A1, FZD5, CXCL1, C10orf10, NNMT, MMP26, ID4, LEP, PLA2G16, CALR, CSF1, MUC1, APOD, CD55, MAP3K5, MT1F, …
hsa-miR-493-3p	7/179	168/20304	5.04634	0.000739017	0.0494185	CDH1, DKK1, HBEGF, LIF, ITGAV, VCAM1, TNFRSF11B
hsa-miR-548c-5p	12/179	457/20304	3.17746	0.000768164	0.0494185	ACTB, NFKBIA, LIFR, LRPPRC, ITGAV, FOXO1, YWHAZ, AQP3, B2M, STAT3, MT1E, CD55
hsa-miR-708-3p	5/179	85/20304	7.19909	0.000934605	0.0555011	ACTB, MAPK1, MAPK3, VEGFA, ARHGDIA
hsa-miR-424-5p	32/179	2055/20304	1.94786	0.00102693	0.0566277	TNC, PTGS2, ACTB, MMP2, IL11, MAPK1, MAPK8, SOD2, VEGFA, IL1R1, STMN1, SGK1, CLU, APOL2, LCP1, GABARAPL1, ARHGDIA, CXCL14, IGFBP3, STC1, RACGAP1, STAT3, MAP2K1, LPAR3, ID4, CALR, ANXA2, MUC1, CLDN4, FUT4, TOP1, HOXA10
hsa-miR-330-3p	16/179	770/20304	2.52153	0.00133254	0.0648687	TNC, MAPK1, MMP9, PGRMC1, CCL2, SOD2, VEGFA, SPP1, LIF, RAC1, IL6, LRPPRC, FOXO1, C10orf10, MT1X, HOXA10
hsa-miR-548d-5p	11/179	422/20304	3.14027	0.00134443	0.0648687	NFKBIA, LIFR, LRPPRC, ITGAV, FOXO1, YWHAZ, AQP3, B2M, STAT3, MT1E, CD55
hsa-miR-184	3/179	26/20304	14.8915	0.00150892	0.0685229	LIF, ARHGDIA, CALR
hsa-miR-675-5p	5/179	97/20304	6.25556	0.0016871	0.0691712	KCNG1, NFKB1, SOD2, TAGLN2, MAP2K1
hsa-miR-4792	5/179	98/20304	6.18802	0.00176531	0.0691712	VEGFA, EMG1, IER3, GABARAPL1, NFKBIE
hsa-miR-191-5p	33/179	2226/20304	1.8481	0.00192851	0.0691712	ACTB, ARG2, ICAM1, ESR1, IL11, NFKBIA, PTPRZ1, DKK1, NFKB1, AREG, VEGFA, HBEGF, GADD45A, SGK1, EREG, LIF, GDF15, RAC1, IL6, IER3, ITGAV, NFKBIE, IGFBP3, IGFBP1, IL18, TAGLN2, CDA, FZD5, ITGA2, AQP3, MAP2K1, S100A2, TOP1
hsa-miR-188-5p	8/179	255/20304	3.76467	0.0019601	0.0691712	TBP, LIF, RAC1, ITGAV, ITGB1, YWHAZ, AQP3, CALR
hsa-miR-129-2-3p	33/179	2229/20304	1.84527	0.00197128	0.0691712	KCNG1, TNC, RHOA, ACTB, ICAM1, EZR, NFKBIA, CCL2, ATP5B, GADD45A, SGK1, MT1G, MT2A, LIF, LRRC17, IER3, ITGAV, AMIGO2, ARHGDIA, PROK1, ACTA1, NFKBIE, ITGB1, RACGAP1, YWHAZ, AQP3, NNMT, MT1E, MT1X, S100A2, MT1F, MT1H, GPX3
hsa-miR-223-3p	4/179	61/20304	8.04476	0.0020608	0.0691712	LIF, FOXO1, STAT3, MT1E
hsa-miR-323a-3p	4/179	64/20304	7.64177	0.00245832	0.0776608	CCL2, SGK1, STC1, TNFRSF11B
hsa-miR-203a-3p	22/179	1301/20304	2.06467	0.00251492	0.0776608	CDH1, COL16A1, CRISP3, MAPK8, SOD2, LIFR, LCP1, IDH1, ITGAV, AMIGO2, FOXO1, TAGLN2, ITGA2, ID4, PLA2G16, ALDH1A3, MUC1, MAOA, MAP3K5, S100A10, TNF, CLIC1
hsa-miR-128-3p	29/179	1916/20304	1.86843	0.00276539	0.0816262	RHOA, PTGS2, PGR, MMP2, MAPK1, NFKBIA, MMP9, MAPK3, TGFB1, CSF3, HBEGF, LIFR, IL1R1, ANGPTL1, STMN1, SGK1, LYPD3, CATSPERB, RAC1, IL6, LRPPRC, AMIGO2, ARHGDIA, IGFBP3, ITGB1, ID4, CSF1, HOXA10, HOXB7
hsa-miR-329-3p	4/179	67/20304	7.27753	0.00290561	0.0816262	NFKBIA, DKK1, IL1R1, ITGA2
hsa-miR-147a	32/179	2197/20304	1.80578	0.00300121	0.0816262	ACTB, EZR, PTGS1, MAPK1, ABCC3, TBP, VEGFA, LIFR, IL1R1, STMN1, SPP1, MT2A, IER3, EGF, AMIGO2, ARHGDIA, ITGB1, TAGLN2, CDA, RACGAP1, CXCL1, IL15, TNFRSF11B, MT1E, BTC, MT1X, CD55, FUT4, S100A2, MAP3K5, MT1F, MT1H
hsa-miR-211-5p	4/179	68/20304	7.1638	0.00306627	0.0816262	IL11, SOD2, LIFR, MAP3K5
hsa-miR-221-5p	16/179	848/20304	2.27612	0.00349102	0.0898356	SDHA, ACTB, MMP2, EZR, MAPK3, GAPDH, SOD2, IL1R1, LIF, ARHGDIA, FOXO1, RACGAP1, FZD5, YWHAZ, C10orf10, MAP2K1
hsa-miR-1302	3/179	36/20304	10.3731	0.0038849	0.0967465	SOD2, STMN1, YWHAZ
hsa-miR-101-3p	30/179	2063/20304	1.79171	0.00419566	0.10122	RHOA, IL11, MAPK1, MAPK8, ATP5B, SOD2, VEGFA, LIFR, STMN1, LIF, RAC1, IER3, ITGAV, AMIGO2, STC1, S100P, YWHAZ, C10orf10, HPRT1, B2M, ID4, CSRP2, ANXA2, CSF1, CLDN4, MAOA, CD55, S100A10, TOP1, HOXA10
hsa-miR-484	17/179	947/20304	2.16576	0.00433643	0.101446	TNC, RHOA, MAPK1, PGRMC1, GAPDH, LIFR, PRDX1, MUC5B, SPP1, APOL2, LRPPRC, ITGAV, ITGA9, YWHAZ, CALR, TOP1, CLIC1
hsa-miR-4517	6/179	175/20304	4.09474	0.00463388	0.105216	SGK1, IER3, IDH1, B2M, FUT4, MAP3K5
hsa-miR-369-3p	13/179	646/20304	2.41132	0.00488383	0.107723	RHOA, PPP2R2C, MAPK1, SOD2, TBP, LIFR, RAC1, ITGAV, ITGB1, FOXO1, TNFRSF11B, MAP2K1, ALDH1A3
hsa-miR-132-3p	18/179	1052/20304	2.06411	0.00549688	0.1169	CDH1, PTGS2, MAPK1, DKK1, SOD2, HBEGF, LIFR, IL1R1, STMN1, ITGAV, FGF7, IGFBP3, STC1, S100A1, CD55, S100A2, ANXA4, CLIC1
hsa-miR-598-3p	6/179	183/20304	3.90817	0.00574374	0.1169	NFKBIA, PTPRZ1, SOD2, PRDX1, ITGB1, YWHAZ
hsa-miR-3194-5p	5/179	129/20304	4.63403	0.00575413	0.1169	ACTB, TAGLN2, CYC1, CLDN4, SERPINA1
hsa-miR-765	5/179	131/20304	4.56079	0.00613523	0.120532	ATP5B, LIF, STC1, TNFRSF11B, CALR
hsa-miR-224-5p	17/179	983/20304	2.08126	0.00624518	0.120532	CDH1, TNC, ACTB, MAPK8, GAPDH, SOD2, STMN1, PTGFR, SLPI, LIF, IGFBP3, IL18, CDA, YWHAZ, B2M, CYC1, MUC1
hsa-miR-653-5p	5/179	137/20304	4.35172	0.00738466	0.131352	PTGS2, NFKB1, GAPDH, SOD2, CALR
hsa-miR-340-3p	6/179	193/20304	3.69751	0.00739004	0.131352	MAPK3, VEGFA, IER3, ITGAV, YWHAZ, CALR
hsa-miR-200c-3p	18/179	1084/20304	1.99881	0.0074139	0.131352	CDH1, TNC, RHOA, PTGS2, PPP2R2C, TGFB1, ABCC3, GAPDH, TBP, VEGFA, LRPPRC, ITGAV, STC1, C10orf10, NNMT, ALDH1A3, CSF1, MAP3K5
hsa-miR-126-3p	13/179	682/20304	2.27751	0.0075757	0.131352	PGR, MAPK1, VEGFA, GADD45A, MUC5B, SGK1, SPP1, LRRC17, MUC4, RACGAP1, VCAM1, LPAR3, HOXA10
hsa-miR-650	4/179	88/20304	5.45287	0.00766585	0.131352	CSF3, RAC1, ARHGDIA, CALR
hsa-miR-429	17/179	1008/20304	2.02603	0.0079363	0.131352	RHOA, TBP, HBEGF, SLPI, IL1B, RAC1, IL6, ITGAV, NFKBIE, CXCL1, ITGA2, HPSE, PLA2G16, ALDH1A3, FUT4, S100A2, FAM3D
hsa-miR-192-3p	6/179	197/20304	3.61949	0.00813555	0.131352	ACTB, MMP2, ICAM1, SGK1, ITGAV, CALR
hsa-miR-30c-2-3p	10/179	463/20304	2.5694	0.00816695	0.131352	TNC, ITGA8, MAPK3, MAPK8, MT2A, GABARAPL1, NNMT, CALR, GPX3, CLIC1
hsa-miR-506-3p	4/179	91/20304	5.26414	0.00860971	0.131974	MMP2, CCL2, SOD2, STC1
hsa-miR-2682-5p	3/179	48/20304	7.60409	0.00871303	0.131974	MMP2, GAPDH, TAGLN2
hsa-miR-558	1/179	1/20304	#DIV/0!	0.008816	0.131974	PTGS2
hsa-miR-194-5p	14/179	775/20304	2.15883	0.00888946	0.131974	TNC, PTGS2, HBEGF, SGK1, EREG, RAC1, IL10, ITGA9, CXCL1, DEFB1, BTC, PLA2G16, ALDH1A3, S100A2
hsa-miR-2681-5p	3/179	49/20304	7.43873	0.00922205	0.133742	PGRMC1, SOD2, ANXA4
hsa-miR-182-5p	33/179	2468/20304	1.64201	0.00937934	0.133742	SDHA, PTGS2, ESR1, MAPK8, NFKB1, TBP, GADD45A, MUC5B, C4BPA, SLPI, LYPD3, CCR7, RAC1, IL6, IL21, ARHGDIA, CXCL14, IGFBP3, ITGB1, FOXO1, TAGLN2, RACGAP1, S100P, YWHAZ, AQP3, STAT3, MT1E, ANXA2, ALDH1A3, MT1X, S100A2, GPX3, HOXA10
hsa-miR-100-5p	9/179	402/20304	2.6578	0.00952824	0.133742	PTPRZ1, CCL2, PRDX1, RAC1, IL6, TAGLN2, FZD5, MMP10, HOXA10
hsa-miR-1288-3p	4/179	95/20304	5.03191	0.00998207	0.13761	MAPK1, ITGA9, ITGB1, ITGA2
hsa-miR-92a-1-5p	9/179	408/20304	2.61704	0.0104285	0.141243	MMP2, ICAM1, MAPK1, LRPPRC, ITGAV, ARHGDIA, MT1E, ID4, ANXA2
hsa-miR-29a-3p	23/179	1565/20304	1.77672	0.0107727	0.143389	SDHA, PTGS2, ACTB, ITGA8, MMP2, ESR1, MAPK8, AREG, VEGFA, LIFR, IL1R1, PLA2G4A, PRDX1, SGK1, TSPAN8, LIF, AMIGO2, IGFBP3, STC1, FZD5, ITGA2, NNMT, HOXA10
hsa-miR-941	14/179	796/20304	2.09857	0.0110581	0.144692	ITGA8, COL16A1, CCL2, SOD2, SPP1, C4BPA, LIF, RAC1, LRPPRC, GABARAPL1, ITGA9, IGFBP3, FOXO1, MAP3K5
hsa-miR-133a-3p	13/179	721/20304	2.14759	0.0116981	0.150261	WISP2, RHOA, EZR, ITGAV, GABARAPL1, ARHGDIA, TAGLN2, CDA, STC1, YWHAZ, CALR, ANXA2, ALDH1A3
hsa-miR-4690-5p	8/179	346/20304	2.73853	0.011873	0.150261	CDH1, GABARAPL1, ARHGDIA, STC1, HPRT1, STAT3, FAM3B, MT1X
hsa-miR-544a	4/179	101/20304	4.71854	0.0122944	0.153085	MAPK8, FOXO1, YWHAZ, STAT3
hsa-miR-24-3p	26/179	1862/20304	1.69271	0.0126643	0.155189	TNC, ACTB, MMP2, ESR1, IL11, NFKBIA, TGFB1, CCL2, ABCC3, IFNG, SOD2, VEGFA, IL1R1, PTGFR, SPDEF, LCP1, RAC1, ARHGDIA, ITGB1, TAGLN2, FZD5, S100P, HPRT1, MT1E, PLA2G16, TOP1
hsa-miR-330-5p	10/179	500/20304	2.37091	0.0134722	0.159241	TNC, PTGS2, MAPK1, ABCC3, NFKBIE, RACGAP1, ITGA2, CALR, ANXA2, FUT4
hsa-miR-99b-5p	8/179	355/20304	2.66622	0.0136797	0.159241	RHOA, MMP9, VEGFA, LIFR, SPP1, CCR7, RAC1, GABARAPL1
hsa-miR-214-5p	4/179	105/20304	4.53128	0.0140116	0.159241	PRDX1, MT1G, STC1, CALR
hsa-miR-877-5p	9/179	430/20304	2.47777	0.0142855	0.159241	TNC, LIFR, LIF, RAC1, GABARAPL1, ITGB1, YWHAZ, AQP3, MAP3K5
hsa-miR-365b-5p	2/179	21/20304	11.9513	0.0145397	0.159241	ACTB, TNFRSF11B
hsa-miR-31-5p	15/179	907/20304	1.97202	0.0145528	0.159241	CTNNA2, ACTB, CRHR2, MAPK8, DKK1, NFKB1, TBP, IL1R1, SGK1, SLPI, RAC1, STAT3, CALR, ANXA2, CD55
hsa-miR-512-5p	3/179	58/20304	6.21843	0.014582	0.159241	ATP5B, STC1, HOXA10
hsa-miR-15a-5p	31/179	2356/20304	1.60355	0.0146452	0.159241	CDH1, ACTB, PGRMC1, MAPK8, ABCC3, ATP5B, TBP, VEGFA, SGK1, RAC1, LRPPRC, GABARAPL1, FGF7, ARHGDIA, IGFBP3, FOXO1, TFF3, RACGAP1, ITGA2, STAT3, MAP2K1, LPAR3, CALR, ALDH1A3, MT1X, CLDN4, FUT4, ANXA4, SERPINA1, TOP1, HOXA10
hsa-miR-138-5p	14/179	826/20304	2.01798	0.0148523	0.15925	TNC, PTGS2, PPP2R2C, ICAM1, MMP9, TGFB1, VEGFA, GADD45A, EREG, APOL2, RAC1, IER3, CDA, CSRP2
hsa-miR-1291	2/179	22/20304	11.3535	0.0159019	0.164692	MMP2, TNF
hsa-miR-548au-3p	3/179	60/20304	5.99971	0.0159669	0.164692	IGFBP3, YWHAZ, SERPINA1
hsa-miR-1343-3p	23/179	1623/20304	1.70697	0.0160415	0.164692	DKK1, AREG, LIFR, PLA2G4A, GADD45A, SGK1, SPDEF, EREG, MT2A, PRKCG, APOE, IGFBP3, STC1, RACGAP1, CXCL1, MAP2K1, MT1E, ID4, MUC1, MT1X, S100A2, SERPINA1, MFAP5
hsa-let-7b-3p	7/179	296/20304	2.79308	0.0162132	0.164692	RHOA, PTGS2, SOD2, LYPD3, ITGAV, ITGB1, ALDH1A3
hsa-miR-19a-3p	24/179	1725/20304	1.67704	0.0171348	0.16707	PTGS2, ACTB, PGR, ESR1, MAPK1, MAPK8, DKK1, LIFR, IL1R1, STMN1, SGK1, LIF, IDH1, GABARAPL1, FGF7, IGFBP3, ITGB1, RACGAP1, FZD5, HPRT1, B2M, ID4, CD55, FUT4
hsa-miR-4516	2/179	23/20304	10.8099	0.0173166	0.16707	IDH1, RACGAP1
hsa-let-7a-2-3p	2/179	23/20304	10.8099	0.0173166	0.16707	ARHGDIA, IGFBP3
hsa-miR-449a	11/179	600/20304	2.17161	0.0176336	0.16707	WISP2, ACTB, DKK1, NFKB1, AREG, GAPDH, PRDX1, IGFBP3, STC1, C10orf10, GPX3
hsa-miR-29c-3p	23/179	1641/20304	1.68634	0.01804	0.16707	CDH1, PTGS2, MMP2, MAPK8, DKK1, AREG, VEGFA, HBEGF, LIFR, PRDX1, SGK1, C4BPA, TSPAN8, LIF, AMIGO2, IGFBP3, ITGB1, FZD5, TNFRSF11B, NNMT, EPHB3, CLDN4, HOXA10
hsa-miR-338-5p	8/179	374/20304	2.52549	0.0181422	0.16707	ESR1, NFKBIA, SOD2, LIFR, IL1R1, ITGAV, STC1, HPRT1
hsa-miR-659-3p	3/179	63/20304	5.69896	0.0181786	0.16707	KCNG1, SOD2, TOP1
hsa-miR-3609	3/179	63/20304	5.69896	0.0181786	0.16707	MAPK1, SOD2, LIF
hsa-miR-1-3p	60/179	5335/20304	1.41938	0.0184777	0.167821	KCNG1, TNC, PTGS2, ACTB, ARG2, MMP2, IL11, MAPK1, NFKBIA, MMP9, PGRMC1, MAPK3, TGFB1, PTPRZ1, DKK1, CCL2, ABCC3, NFKB1, SOD2, TBP, VEGFA, LIFR, GADD45A, SGK1, SLPI, MT2A, TSPAN8, LCP1, RAC1, IL6, ITGAV, ACTA1, IGFBP3, IL18, TAGLN2, CDA, RACGAP1, CXCL1, ITGA2, TNFRSF11B, YWHAZ, HPRT1, B2M, NNMT, PRDX2, MAP2K1, ID4, BTC, PLA2G16, CALR, MUC16, ANXA2, ANXA4, SERPINA1, MAP3K5, MFAP5, MT1F, HOXA10, HMB…
hsa-miR-373-3p	6/179	239/20304	2.9606	0.0195019	0.172282	PTGS2, DKK1, VEGFA, LIF, IL6, IL15
hsa-miR-1277-5p	7/179	308/20304	2.68005	0.0196932	0.172282	EZR, MAPK8, VEGFA, ITGAV, HPRT1, ID4, CSF1
hsa-miR-520d-5p	3/179	65/20304	5.51535	0.0197428	0.172282	MAPK1, ITGB1, CXCL1
hsa-miR-20a-5p	30/179	2316/20304	1.57114	0.0198615	0.172282	RHOA, PTGS2, ACTB, MMP2, PTGS1, MAPK1, MAPK8, DKK1, CSF3, SOD2, VEGFA, CLU, GDF15, IER3, ARHGDIA, IGFBP3, TAGLN2, STC1, RACGAP1, CXCL1, S100P, TNFRSF11B, YWHAZ, B2M, STAT3, CSRP2, APOD, MAP3K5, MFAP5, GPX3
hsa-miR-497-5p	22/179	1568/20304	1.68391	0.020365	0.174686	TNC, ACTB, MMP2, IL11, MAPK1, MMP9, PGRMC1, MAPK8, VEGFA, SGK1, MT1G, MT2A, APOL2, GABARAPL1, ARHGDIA, IGFBP3, RACGAP1, ID4, CALR, FUT4, TOP1, HOXA10
hsa-miR-382-5p	7/179	311/20304	2.65322	0.0206389	0.175091	MMP2, MAPK1, SOD2, LIFR, SGK1, CD55, TOP1
hsa-miR-361-5p	15/179	950/20304	1.87719	0.0211534	0.177505	CDH1, RHOA, PGR, EZR, PTPRZ1, SOD2, VEGFA, SPP1, RAC1, ITGAV, ITGB1, STC1, YWHAZ, B2M, MAP2K1
hsa-miR-561-3p	6/179	245/20304	2.88542	0.0217219	0.179571	RHOA, PTGS2, PPP2R2C, ACTB, ATP5B, SOD2
hsa-miR-3607-5p	2/179	26/20304	9.46089	0.0218649	0.179571	GABARAPL1, STAT3
hsa-miR-3200-3p	6/179	247/20304	2.86119	0.0224984	0.182829	PGRMC1, TGFB1, GAPDH, SERPING1, ITGB1, CLIC1
hsa-miR-194-3p	5/179	182/20304	3.23815	0.022757	0.183004	MMP2, VEGFA, GABARAPL1, B2M, CD55
hsa-miR-526b-5p	3/179	69/20304	5.1795	0.0230876	0.183749	ICAM1, VEGFA, ARHGDIA
hsa-miR-374a-5p	29/179	2256/20304	1.55374	0.0240675	0.188026	WISP2, PTGS2, PGR, COL16A1, ICAM1, ESR1, MAPK1, NFKBIA, MMP9, GADD45A, SGK1, LYPD3, LCP1, RAC1, IDH1, ITGAV, AMIGO2, FOXO1, S100P, ID4, LEP, CYC1, CLDN4, CD55, SERPINA1, TOP1, C2CD4B, GPX3, HOXA10
hsa-miR-34a-5p	55/179	4881/20304	1.40608	0.0241122	0.188026	CDH1, TNC, ACTB, ARG2, PGR, ICAM1, MAPK1, NFKBIA, MMP9, TGFB1, MAPK8, DKK1, ABCC3, NFKB1, AREG, GAPDH, VEGFA, GADD45A, PRDX1, STMN1, SGK1, LYPD3, SPDEF, EREG, MT2A, APOL2, APOE, GDF15, LCP1, IL6, LRPPRC, CIR1, AMIGO2, FGF7, IGFBP3, TAGLN2, CDA, STC1, CXCL1, YWHAZ, C10orf10, MMP10, STAT3, MAP2K1, ID4, HPSE, MUC1, MT1X, MAOA, CD55, S100A2, ANXA4, SERPINA1, MT1F, MT1H
hsa-miR-30b-3p	8/179	396/20304	2.37961	0.0245168	0.18927	TNC, ITGA8, ICAM1, MAPK3, MAPK8, SOD2, ARHGDIA, CLIC1
hsa-miR-885-3p	3/179	71/20304	5.02747	0.0248682	0.190082	KCNG1, LRPPRC, TAGLN2
hsa-miR-2277-5p	1/179	3/20304	56.3623	0.0262168	0.196697	ACTB
hsa-miR-195-5p	29/179	2273/20304	1.5405	0.0262941	0.196697	CDH1, ACTB, CAPN6, ARG2, COL16A1, ICAM1, MMP9, PGRMC1, MAPK3, MAPK8, ABCC3, TBP, VEGFA, SGK1, SPP1, TSPAN8, LRPPRC, EGF, ARHGDIA, IGFBP3, RACGAP1, VCAM1, S100P, STAT3, CALR, CLDN4, ANXA4, SERPINA1, TOP1
hsa-miR-34b-5p	8/179	402/20304	2.34269	0.026498	0.196697	PGRMC1, SOD2, HBEGF, LCP1, IL6, ARHGDIA, STC1, ANXA2
hsa-miR-372-3p	6/179	259/20304	2.72377	0.027552	0.201856	PTGS2, EZR, DKK1, SOD2, VEGFA, IL6
hsa-miR-146a-5p	34/179	2773/20304	1.48836	0.027716	0.201856	WISP2, PTGS2, PPP2R2C, ICAM1, MMP9, MAPK3, ABCC3, CLU, PAEP, C4BPA, LYPD3, MT2A, TSPAN8, APOE, GDF15, IER3, ACTA1, ITGA9, CXCL14, FOXO1, STC1, SCGB3A1, CXCL1, S100P, DEFB1, PLA2G16, MUC16, ANXA2, MT1X, SELL, S100A2, MAP3K5, MT1F, CLIC1
hsa-miR-375	17/179	1169/20304	1.72823	0.0294554	0.210731	RHOA, ICAM1, PGRMC1, AREG, SOD2, VEGFA, LIFR, GADD45A, PRDX1, GDF15, IL6, ARHGDIA, IGFBP3, ITGB1, YWHAZ, NNMT, MT1X
hsa-miR-136-5p	5/179	195/20304	3.01463	0.0294806	0.210731	TNC, MAPK1, DKK1, RAC1, IER3
hsa-miR-23b-3p	31/179	2493/20304	1.50267	0.0298238	0.211229	ACTB, ESR1, EZR, PTGS1, MAPK1, PGRMC1, DKK1, ATP5B, HBEGF, LIFR, PRDX1, STMN1, SGK1, CLU, MT2A, FGF7, ARHGDIA, ITGB1, TAGLN2, STC1, YWHAZ, HPRT1, PRDX2, ID4, ANXA2, MT1X, FUT4, S100A10, MT1F, TOP1, MT1H
hsa-miR-27b-3p	27/179	2111/20304	1.53769	0.0308809	0.215542	TNC, MAPK1, NFKBIA, MAPK3, MAPK8, DKK1, GAPDH, TBP, HBEGF, LIFR, STMN1, SGK1, CLU, LYPD3, LIF, CATSPERB, IL10, IER3, LRPPRC, IGFBP3, ITGB1, ID4, PLA2G16, CSF1, CD55, MAP3K5, HOXA10
hsa-miR-641	7/179	340/20304	2.4186	0.0314586	0.215542	CDH1, ICAM1, PGRMC1, RAC1, ID4, CD55, HOXB7
hsa-let-7b-5p	43/179	3709/20304	1.41949	0.0315307	0.215542	PTGS2, ACTB, ARG2, ICAM1, EZR, MAPK1, PGRMC1, PTPRZ1, MAPK8, DKK1, CCL2, ATP5B, GAPDH, SOD2, LYPD3, MT2A, TSPAN8, LIF, RAC1, IL6, ITGAV, ARHGDIA, IGFBP3, ITGB1, IL18, FOXO1, TAGLN2, CDA, CXCL1, S100P, YWHAZ, AQP3, HPRT1, PLA2G16, CALR, MUC16, MUC1, ANXA4, MFAP5, S100A10, GPX3, HOXA10, HOXB7
hsa-miR-542-3p	8/179	416/20304	2.26066	0.0315495	0.215542	TNC, PTGS2, CSF3, LIFR, STMN1, RAC1, IER3, YWHAZ
hsa-miR-873-5p	11/179	662/20304	1.95857	0.0330528	0.223831	ACTB, MAPK1, VEGFA, LIFR, LIF, IER3, ITGA2, B2M, STAT3, MT1X, HOXA10
hsa-miR-125a-3p	7/179	345/20304	2.38228	0.0336473	0.224165	TNC, RHOA, MAPK1, MAPK3, SOD2, IL6, ANXA2
hsa-miR-920	2/179	33/20304	7.32293	0.0341284	0.224165	ATP5B, HOXB7
hsa-miR-34c-5p	8/179	424/20304	2.21644	0.0347149	0.224165	ACTB, MMP2, NFKBIA, AREG, GAPDH, ARHGDIA, STC1, HOXA10
hsa-miR-299-5p	3/179	81/20304	4.38027	0.0348483	0.224165	SOD2, SGK1, ANXA2
hsa-miR-3168	3/179	81/20304	4.38027	0.0348483	0.224165	VEGFA, ID4, HOXA10
hsa-miR-4685-3p	7/179	348/20304	2.36099	0.0350081	0.224165	TNC, GAPDH, TBP, LIFR, TOP1, CLIC1, HOXA10
hsa-miR-320b	12/179	754/20304	1.87705	0.035356	0.224165	CDH1, CAPN6, PGR, MAPK1, PGRMC1, PTGFR, RAC1, LRPPRC, ITGAV, RACGAP1, B2M, HOXA10
hsa-miR-500b-5p	5/179	205/20304	2.86249	0.035425	0.224165	TNC, MAPK1, PGRMC1, STMN1, LCP1
hsa-miR-15b-5p	26/179	2051/20304	1.51888	0.0372589	0.233852	CDH1, ACTB, PGRMC1, MAPK8, ABCC3, ATP5B, TBP, VEGFA, SGK1, RAC1, LRPPRC, GABARAPL1, ARHGDIA, IGFBP3, RACGAP1, STAT3, MAP2K1, LPAR3, CALR, ALDH1A3, CLDN4, FUT4, ANXA4, SERPINA1, TOP1, HOXA10
hsa-miR-490-3p	5/179	211/20304	2.7783	0.0393229	0.240109	ACTB, ATP5B, STMN1, ARHGDIA, STAT3
hsa-miR-381-3p	3/179	85/20304	4.16611	0.0393376	0.240109	PTGS2, SOD2, RAC1
hsa-miR-576-3p	8/179	435/20304	2.15808	0.0394102	0.240109	ITGA8, MAPK8, ATP5B, SGK1, RAC1, IGFBP3, B2M, CALR
hsa-miR-495-3p	13/179	854/20304	1.79563	0.0394997	0.240109	CDH1, PTGS2, PPP2R2C, PTPRZ1, CCL2, SGK1, SPP1, RAC1, ITGAV, YWHAZ, STAT3, ID4, MAP3K5
hsa-miR-214-3p	12/179	769/20304	1.83828	0.0401074	0.241561	MAPK1, MMP9, MAPK3, VEGFA, IER3, IGFBP3, TAGLN2, CXCL1, STAT3, SERPINA1, CLIC1, HOXA10
hsa-miR-4429	6/179	284/20304	2.47585	0.0403645	0.241561	PGRMC1, PTGFR, RAC1, ITGAV, RACGAP1, HOXA10
hsa-miR-18b-5p	10/179	601/20304	1.95568	0.0407624	0.242066	ACTB, ESR1, NFKBIA, GAPDH, STMN1, LYPD3, LIF, ITGA2, STAT3, HPSE
hsa-miR-657	3/179	87/20304	4.06583	0.0416871	0.24529	TNC, ICAM1, GAPDH
hsa-miR-192-5p	19/179	1407/20304	1.60298	0.042021	0.24529	ACTB, PGRMC1, GAPDH, HBEGF, IL1R1, IL6, ITGAV, ITGB1, RACGAP1, FZD5, IL15, B2M, BTC, CYC1, MT1X, CD55, MT1F, TOP1, HOXA10
hsa-miR-3065-3p	8/179	442/20304	2.12251	0.0426099	0.24529	ACTB, SOD2, MUC5B, RAC1, YWHAZ, STAT3, CSRP2, CALR
hsa-miR-483-5p	3/179	88/20304	4.01814	0.0428878	0.24529	RHOA, ARHGDIA, SERPING1
hsa-miR-3912-3p	1/179	5/20304	28.2128	0.0433138	0.24529	ACTB
hsa-miR-649	2/179	38/20304	6.30373	0.0441649	0.24529	SOD2, SGK1
hsa-miR-518d-5p	2/179	38/20304	6.30373	0.0441649	0.24529	YWHAZ, HOXA10
hsa-miR-520c-5p	2/179	38/20304	6.30373	0.0441649	0.24529	YWHAZ, HOXA10
hsa-miR-526a	2/179	38/20304	6.30373	0.0441649	0.24529	YWHAZ, HOXA10
hsa-miR-328-3p	8/179	447/20304	2.09778	0.0449982	0.248133	TNC, STMN1, ARHGDIA, ITGB1, YWHAZ, CALR, SERPINA1, TNF
hsa-miR-30c-1-3p	8/179	449/20304	2.08806	0.0459778	0.251538	TNC, RHOA, ITGA8, ICAM1, MAPK3, MAPK8, FZD5, GPX3
hsa-miR-4708-3p	2/179	39/20304	6.1331	0.0462885	0.251538	PTGS2, C10orf10
hsa-miR-298	3/179	91/20304	3.88062	0.0465932	0.251538	LIF, ITGAV, STC1
hsa-miR-3127-3p	6/179	295/20304	2.38023	0.0470266	0.252115	TNC, PGRMC1, TBP, VEGFA, LIFR, CALR
hsa-miR-1915-3p	4/179	154/20304	3.04345	0.0476176	0.253523	LYPD3, SPDEF, TAGLN2, CLIC1
hsa-miR-582-3p	7/179	374/20304	2.19095	0.0483461	0.25444	EZR, PGRMC1, DKK1, GADD45A, ITGAV, ITGB1, FOXO1
hsa-miR-512-3p	2/179	40/20304	5.97146	0.048449	0.25444	PTGS2, IER3
hsa-miR-21-5p	19/179	1439/20304	1.56418	0.0506238	0.257104	ICAM1, ESR1, EZR, MAPK1, MMP9, PGRMC1, SOD2, VEGFA, LIFR, FASLG, STMN1, PTGFR, IL1B, IL6, IL10, TNFRSF11B, B2M, STAT3, MUC1
hsa-miR-617	2/179	41/20304	5.8181	0.0506455	0.257104	ACTB, TOP1
hsa-miR-637	2/179	41/20304	5.8181	0.0506455	0.257104	ARHGDIA, STC1
hsa-miR-200b-3p	18/179	1346/20304	1.58242	0.0509311	0.257104	RHOA, TBP, VEGFA, MMP8, MT1G, MT2A, LRPPRC, ITGAV, IL21, TFF3, MT1E, HPSE, BTC, PLA2G16, ALDH1A3, CD55, S100A2, MT1F
hsa-miR-452-3p	6/179	301/20304	2.33117	0.0509321	0.257104	TNC, RHOA, MAPK1, GNLY, RACGAP1, CALR
hsa-miR-1226-5p	5/179	227/20304	2.576	0.0509545	0.257104	TNC, ICAM1, PGRMC1, CALR, GPX3
hsa-miR-511-5p	4/179	158/20304	2.96382	0.051434	0.257838	DKK1, VEGFA, LIF, IGFBP3
hsa-miR-320d	11/179	718/20304	1.79823	0.0536475	0.267069	CDH1, PGR, MAPK1, PGRMC1, PTGFR, RAC1, LRPPRC, ITGAV, RACGAP1, B2M, HOXA10
hsa-miR-3180-3p	5/179	231/20304	2.52978	0.0541461	0.267069	TNC, ARHGDIA, YWHAZ, HPRT1, CALR
hsa-miR-103a-2-5p	10/179	633/20304	1.85227	0.0543133	0.267069	CDH1, TNC, PTGS2, ACTB, MAPK1, LIFR, STMN1, ITGB1, CALR, HOXA10
hsa-miR-5010-3p	7/179	388/20304	2.10891	0.0567105	0.277092	MAPK1, STMN1, IGFBP3, ITGA2, YWHAZ, B2M, TOP1
hsa-miR-625-5p	8/179	470/20304	1.99105	0.0571143	0.277204	ACTB, MMP2, NFKB1, SOD2, STMN1, LIF, YWHAZ, CSF1
hsa-miR-676-3p	5/179	235/20304	2.48545	0.0574516	0.277204	TNC, CTNNA2, SGK1, YWHAZ, CALR
hsa-miR-196a-5p	16/179	1181/20304	1.59745	0.0579866	0.277884	CDH1, RHOA, MAPK1, NFKBIA, DKK1, LIFR, RAC1, IDH1, IGFBP3, ITGB1, FOXO1, TNFRSF11B, AQP3, STAT3, CD55, HOXB7
hsa-miR-150-3p	4/179	165/20304	2.83399	0.0585039	0.277884	NFKBIA, GAPDH, LIF, MAP2K1
hsa-miR-449b-5p	8/179	473/20304	1.9779	0.0588339	0.277884	AREG, IL1R1, LYPD3, ARHGDIA, CDA, STC1, C10orf10, HOXA10
hsa-miR-532-5p	6/179	313/20304	2.23864	0.0593249	0.277884	SDHA, NFKB1, VEGFA, LRPPRC, FOXO1, B2M
hsa-miR-1231	2/179	45/20304	5.27675	0.0597763	0.277884	LIF, CALR
hsa-miR-523-3p	1/179	7/20304	18.8201	0.0601122	0.277884	VEGFA
hsa-miR-4423-5p	1/179	7/20304	18.8201	0.0601122	0.277884	STAT3
hsa-miR-548q	2/179	46/20304	5.15589	0.0621413	0.284686	NFKBIA, APOL2
hsa-miR-593-5p	3/179	103/20304	3.41295	0.0629191	0.284686	ICAM1, MAPK1, SGK1
hsa-miR-25-3p	16/179	1196/20304	1.5759	0.0634426	0.284686	CDH1, ACTB, ITGA8, PGRMC1, MAPK8, DKK1, MUC5B, SGK1, ITGAV, AMIGO2, FGF7, IGFBP3, TNFRSF11B, CALR, ANXA2, S100A10
hsa-miR-500a-3p	6/179	319/20304	2.19523	0.0638138	0.284686	WISP2, PTGS2, SOD2, ITGB1, YWHAZ, HOXA10
hsa-miR-4525	4/179	170/20304	2.74796	0.0638558	0.284686	TNC, ACTB, ARHGDIA, YWHAZ
hsa-miR-103a-3p	34/179	2971/20304	1.37222	0.063925	0.284686	ACTB, CAPN6, IL11, MMP9, PGRMC1, TGFB1, PTPRZ1, MAPK8, DKK1, NFKB1, ATP5B, SOD2, LIFR, GADD45A, CLU, TSPAN8, IER3, LRPPRC, IDH1, GABARAPL1, ARHGDIA, IGFBP3, TAGLN2, RACGAP1, IL15, ITGA2, C10orf10, B2M, MT1E, MUC16, CLDN4, CD55, FUT4, HOXB7
hsa-miR-19b-3p	21/179	1675/20304	1.48424	0.064165	0.284686	ACTB, PGR, MAPK1, MAPK8, ABCC3, VEGFA, LIFR, IL1R1, STMN1, SGK1, LIF, IDH1, GABARAPL1, FGF7, IGFBP3, ITGB1, FZD5, HPRT1, B2M, ID4, FUT4
hsa-miR-608	2/179	47/20304	5.04175	0.0645378	0.284704	ACTB, STC1
hsa-miR-376c-3p	6/179	321/20304	2.18105	0.0653536	0.286664	MMP9, SOD2, IL1B, APOL2, HPRT1, ANXA2
hsa-miR-7-5p	31/179	2678/20304	1.38302	0.0669969	0.292213	KCNG1, TNC, ACTB, ICAM1, MAPK1, PGRMC1, PTPRZ1, DKK1, GAPDH, SOD2, VEGFA, HBEGF, PLA2G4A, LYPD3, IL1B, EMG1, IL6, LRPPRC, AMIGO2, FZD5, CXCL1, S100P, B2M, STAT3, LPAR3, ALDH1A3, CD55, S100A2, MAP3K5, TNF, HOXA10
hsa-miR-3145-3p	3/179	107/20304	3.28103	0.0688764	0.297747	LIFR, STMN1, ARHGDIA
hsa-miR-4482-5p	2/179	49/20304	4.826	0.0694221	0.297747	CDH1, CLU
hsa-miR-423-3p	7/179	407/20304	2.00681	0.0694229	0.297747	ACTB, VEGFA, ITGB1, TAGLN2, FZD5, CALR, MAP3K5
hsa-miR-3127-5p	5/179	249/20304	2.34117	0.0699149	0.2982	TNC, ACTB, ATP5B, LIFR, CALR
hsa-miR-5699-3p	5/179	250/20304	2.33151	0.0708581	0.300236	TNC, LIFR, ITGAV, GABARAPL1, B2M
hsa-miR-597-5p	4/179	177/20304	2.63583	0.0717652	0.300236	PGR, SGK1, SLPI, LCP1
hsa-miR-766-3p	14/179	1030/20304	1.59577	0.071789	0.300236	CDH1, TNC, PGR, ICAM1, MAPK1, PGRMC1, MAPK8, GADD45A, IDH1, PRDX2, CYC1, CALR, TOP1, HOXA10
hsa-miR-3934-5p	3/179	109/20304	3.2188	0.0719477	0.300236	MAPK1, MAPK3, FOXO1
hsa-miR-634	3/179	110/20304	3.18856	0.0735062	0.303459	RHOA, SOD2, STC1
hsa-miR-143-5p	3/179	110/20304	3.18856	0.0735062	0.303459	MMP2, CSF3, SOD2
hsa-miR-4783-3p	2/179	51/20304	4.62856	0.0744235	0.305611	ACTB, HOXA10
hsa-miR-320c	10/179	673/20304	1.73688	0.0750687	0.30663	CDH1, PGR, MAPK1, PGRMC1, PTGFR, LRPPRC, ITGAV, RACGAP1, B2M, HOXA10
hsa-miR-1266-5p	1/179	9/20304	14.1239	0.0766174	0.309469	SGK1
hsa-miR-144-5p	2/179	52/20304	4.53644	0.0769664	0.309469	PTGS2, LIF
hsa-miR-7-2-3p	2/179	52/20304	4.53644	0.0769664	0.309469	PTGS2, B2M
hsa-miR-212-5p	5/179	257/20304	2.26598	0.0776564	0.310626	GAPDH, IGFBP3, STAT3, CALR, SERPINA1
hsa-miR-331-3p	8/179	505/20304	1.84762	0.0792167	0.315233	TNC, ACTB, MAPK1, PGRMC1, CSF3, GAPDH, SOD2, LIFR
hsa-miR-28-3p	5/179	259/20304	2.24792	0.0796615	0.315378	SOD2, TBP, RAC1, B2M, ANXA2
hsa-miR-199a-5p	6/179	339/20304	2.06124	0.080187	0.315838	MMP2, CSF3, NFKB1, APOE, PLA2G16, CALR
hsa-miR-1910-5p	7/179	425/20304	1.91866	0.0829243	0.320764	TNC, PGR, EZR, STMN1, CALR, CLDN4, HOXB7
hsa-miR-502-5p	6/179	343/20304	2.03636	0.0837206	0.320764	MAPK1, PGRMC1, SOD2, GADD45A, B2M, CALR
hsa-miR-1254	6/179	344/20304	2.03023	0.0846174	0.320764	TNC, ACTB, ATP5B, LCP1, ARHGDIA, RACGAP1
hsa-miR-4524a-5p	2/179	55/20304	4.27863	0.0847555	0.320764	VEGFA, ANXA4
hsa-miR-154-3p	2/179	55/20304	4.27863	0.0847555	0.320764	PRDX1, STC1
hsa-miR-518f-5p	2/179	55/20304	4.27863	0.0847555	0.320764	YWHAZ, HOXA10
hsa-miR-3116	1/179	10/20304	12.5502	0.0847615	0.320764	ACTB
hsa-miR-614	1/179	10/20304	12.5502	0.0847615	0.320764	LIF
hsa-miR-3187-3p	4/179	189/20304	2.46345	0.0864269	0.321311	ACTB, STMN1, LRPPRC, CALR
hsa-miR-486-3p	3/179	118/20304	2.96557	0.0865045	0.321311	ICAM1, ARHGDIA, S100A10
hsa-miR-876-3p	5/179	266/20304	2.18694	0.086896	0.321311	TNC, ACTB, GAPDH, VEGFA, SGK1
hsa-miR-335-3p	7/179	430/20304	1.89551	0.0869261	0.321311	GAPDH, LIFR, LCP1, LRPPRC, IGFBP3, ITGB1, HOXA10
hsa-miR-326	6/179	347/20304	2.01211	0.0873397	0.321311	ACTB, CLU, CCR7, ARHGDIA, ITGA2, CALR
hsa-miR-3617-5p	2/179	56/20304	4.19916	0.0874032	0.321311	CDH1, ICAM1
hsa-miR-552-3p	3/179	119/20304	2.93986	0.0881938	0.32268	MAPK1, FZD5, TOP1
hsa-miR-940	9/179	607/20304	1.72867	0.0893422	0.325341	KCNG1, MMP2, NFKBIA, PGRMC1, GAPDH, TBP, ARHGDIA, STAT3, SERPINA1
hsa-miR-96-5p	12/179	882/20304	1.59027	0.0907435	0.327554	CDH1, PTGS2, ITGA8, MAPK8, NFKB1, ATP5B, MUC5B, CCR7, ITGB1, FOXO1, ANXA2, CSF1
hsa-miR-26b-5p	32/179	2863/20304	1.32978	0.0913154	0.327554	CDH1, PTGS2, PGR, EZR, CCL2, NFKB1, IFNG, SOD2, GADD45A, FASLG, STMN1, MMP8, CXCL6, LIF, LRRC17, CATSPERB, RAC1, IDH1, NFKBIE, IGFBP3, S100A1, RACGAP1, FZD5, S100P, YWHAZ, MMP10, B2M, STAT3, S100A2, TOP1, HOXA10, HOXB7
hsa-miR-665	3/179	121/20304	2.88976	0.0916138	0.327554	MAPK1, CSF3, VEGFA
hsa-miR-181a-5p	25/179	2151/20304	1.37434	0.0918634	0.327554	PTGS2, ACTB, PGR, COL16A1, MAPK1, MAPK3, PTPRZ1, ATP5B, SOD2, LIFR, STMN1, SPP1, LIF, LRRC17, LCP1, ITGB1, S100A1, ITGA2, STAT3, MAP2K1, ID4, CALR, MAP3K5, HOXA10, HMBS
hsa-miR-183-5p	11/179	792/20304	1.62167	0.0920937	0.327554	CDH1, ACTB, EZR, MAPK1, ATP5B, SOD2, MUC5B, APOL2, RAC1, ITGB1, FOXO1
hsa-miR-324-5p	6/179	353/20304	1.97669	0.0929278	0.327554	CDH1, ACTB, ARHGDIA, FOXO1, ALDH1A3, ANXA4
hsa-miR-141-3p	12/179	886/20304	1.58267	0.0930457	0.327554	PTGS2, PGR, MMP2, NFKBIA, MMP9, CSF3, VEGFA, LIFR, RAC1, AMIGO2, FOXO1, TOP1
hsa-miR-376a-3p	3/179	122/20304	2.86533	0.0933443	0.327554	SOD2, MT2A, CIR1
hsa-miR-455-3p	6/179	354/20304	1.97091	0.0938776	0.327934	TNC, MAPK8, IGFBP3, C10orf10, SERPINA1, HOXB7
hsa-miR-218-5p	19/179	1568/20304	1.42404	0.0980167	0.340072	TNC, RHOA, PPP2R2C, ACTB, PTPRZ1, ATP5B, GAPDH, VEGFA, CATSPERB, ITGAV, IGFBP3, ITGB1, STC1, YWHAZ, AQP3, B2M, STAT3, ANXA2, MAP3K5
hsa-miR-4733-5p	2/179	60/20304	3.90888	0.0982334	0.340072	SOD2, GABARAPL1
hsa-miR-3657	4/179	199/20304	2.33592	0.0996685	0.3435	PPP2R2C, ATP5B, LIF, ARHGDIA
hsa-miR-518e-3p	1/179	12/20304	10.268	0.100836	0.344204	STMN1
hsa-miR-631	2/179	61/20304	3.84247	0.100998	0.344204	ATP5B, CLDN4
hsa-miR-760	5/179	279/20304	2.08176	0.10121	0.344204	ACTB, LIFR, SGK1, ARHGDIA, HOXA10
hsa-miR-3661	3/179	128/20304	2.72694	0.104006	0.352162	TNC, ACTB, RACGAP1
hsa-miR-193a-3p	7/179	451/20304	1.80386	0.104914	0.353683	TNC, PTGS2, ESR1, MAPK1, STMN1, FZD5, HPRT1
hsa-miR-181c-3p	4/179	205/20304	2.26555	0.10804	0.36098	TNC, IL1B, FOXO1, TOP1
hsa-miR-325	1/179	13/20304	9.41321	0.108768	0.36098	IER3
hsa-miR-5680	2/179	64/20304	3.65623	0.109417	0.36098	RHOA, IL10
hsa-miR-129-1-3p	3/179	131/20304	2.66267	0.10951	0.36098	ICAM1, NFKBIA, AQP3
hsa-miR-493-5p	3/179	131/20304	2.66267	0.10951	0.36098	MT2A, RAC1, FGF7
hsa-miR-302d-3p	5/179	287/20304	2.02187	0.110571	0.36098	EZR, MAPK1, VEGFA, FZD5, MFAP5
hsa-miR-615-3p	5/179	287/20304	2.02187	0.110571	0.36098	ATP5B, GAPDH, ID4, CALR, TOP1
hsa-miR-769-3p	6/179	371/20304	1.87754	0.110819	0.36098	SOD2, LIFR, MT2A, ITGA2, TNFRSF11B, CALR
hsa-miR-299-3p	2/179	65/20304	3.59815	0.112264	0.362627	MMP2, ICAM1
hsa-miR-583	2/179	65/20304	3.59815	0.112264	0.362627	LIF, GABARAPL1
hsa-miR-587	3/179	133/20304	2.62147	0.113241	0.362868	DKK1, CCL2, IL1B
hsa-miR-18a-5p	13/179	1014/20304	1.49611	0.113279	0.362868	ACTB, ESR1, EZR, NFKBIA, MAPK8, GAPDH, PRDX1, STMN1, LYPD3, LIF, ITGA2, STAT3, HPSE
hsa-miR-383-5p	4/179	209/20304	2.22083	0.113792	0.363007	MMP2, PGRMC1, LRPPRC, YWHAZ
hsa-miR-145-5p	9/179	641/20304	1.63282	0.114521	0.363828	TNC, ACTB, MMP2, MMP9, GABARAPL1, TAGLN2, ID4, MUC1, MAP3K5
hsa-miR-4772-3p	1/179	14/20304	8.6862	0.11663	0.367503	ATP5B
hsa-miR-410-3p	1/179	14/20304	8.6862	0.11663	0.367503	TNFRSF11B
hsa-miR-134-5p	2/179	67/20304	3.48668	0.118015	0.370355	ICAM1, VEGFA
hsa-miR-629-3p	8/179	555/20304	1.6744	0.118554	0.370542	CDH1, TBP, LIFR, STMN1, RAC1, FOXO1, STC1, CALR
hsa-miR-362-3p	8/179	556/20304	1.67126	0.119432	0.371781	NFKBIA, DKK1, IL1R1, RAC1, ITGA2, AQP3, STAT3, HOXA10
hsa-miR-1224-3p	3/179	137/20304	2.5427	0.120846	0.37268	CDH1, TAGLN2, B2M
hsa-miR-26a-2-3p	2/179	68/20304	3.43376	0.120917	0.37268	IGFBP3, TNFRSF11B
hsa-let-7f-1-3p	4/179	214/20304	2.16755	0.121169	0.37268	PTGS2, ITGAV, TNFRSF11B, ID4
hsa-miR-660-3p	6/179	382/20304	1.82167	0.122562	0.375468	ACTB, LIF, IDH1, ARHGDIA, STC1, CALR
hsa-miR-377-3p	7/179	471/20304	1.72441	0.123777	0.377692	MMP2, MAPK1, MMP9, SOD2, SGK1, ITGAV, TNFRSF11B
hsa-miR-1228-5p	1/179	15/20304	8.06762	0.124423	0.378168	LIF
hsa-miR-3913-5p	3/179	140/20304	2.48671	0.12667	0.379342	TNC, STMN1, CALR
hsa-miR-626	2/179	70/20304	3.33244	0.126775	0.379342	MMP2, YWHAZ
hsa-miR-124-5p	2/179	70/20304	3.33244	0.126775	0.379342	NFKB1, IER3
hsa-miR-204-3p	2/179	70/20304	3.33244	0.126775	0.379342	SOD2, FZD5
hsa-miR-500a-5p	5/179	301/20304	1.92492	0.127921	0.381292	TNC, ESR1, GADD45A, LRPPRC, B2M
hsa-miR-221-3p	11/179	847/20304	1.51067	0.129384	0.384172	RHOA, ACTB, ITGA8, ESR1, SOD2, LIFR, STMN1, APOL2, STC1, HOXA10, HOXB7
hsa-miR-891a-5p	1/179	16/20304	7.53003	0.132148	0.388382	RAC1
hsa-miR-5096	1/179	16/20304	7.53003	0.132148	0.388382	ANXA2
hsa-miR-874-3p	5/179	305/20304	1.89888	0.133095	0.388382	TNC, VEGFA, PRDX2, STAT3, ANXA2
hsa-miR-130a-3p	19/179	1639/20304	1.35643	0.133448	0.388382	RHOA, COL16A1, NFKBIA, DKK1, NFKB1, ATP5B, SOD2, TBP, GADD45A, CXCL6, AMIGO2, STC1, FZD5, C10orf10, HPRT1, B2M, STAT3, LPAR3, CSF1
hsa-miR-744-5p	7/179	481/20304	1.68717	0.133821	0.388382	TNC, ACTB, ATP5B, MT2A, IER3, GABARAPL1, ARHGDIA
hsa-miR-589-3p	7/179	481/20304	1.68717	0.133821	0.388382	EZR, SOD2, RAC1, IER3, TAGLN2, YWHAZ, HPRT1
hsa-miR-22-3p	21/179	1843/20304	1.33514	0.134422	0.388507	CDH1, TNC, PGR, ESR1, MAPK1, TGFB1, SOD2, STMN1, SGK1, RAC1, IER3, LRPPRC, ARHGDIA, RACGAP1, YWHAZ, B2M, STAT3, CYC1, MAOA, S100A10, HOXA10
hsa-miR-498	2/179	73/20304	3.19115	0.135684	0.388507	TNC, SOD2
hsa-miR-4328	2/179	73/20304	3.19115	0.135684	0.388507	ITGAV, YWHAZ
hsa-miR-574-5p	7/179	483/20304	1.67991	0.135877	0.388507	ICAM1, MAPK1, PGRMC1, PTPRZ1, LCP1, IGFBP3, YWHAZ
hsa-miR-20b-5p	14/179	1149/20304	1.41958	0.137805	0.392005	ACTB, MAPK1, MAPK8, SOD2, VEGFA, LIF, GDF15, IER3, ITGAV, IGFBP3, STC1, YWHAZ, STAT3, MAP3K5
hsa-miR-320a	16/179	1347/20304	1.386	0.138116	0.392005	CDH1, PPP2R2C, ESR1, MAPK1, PGRMC1, DKK1, SOD2, PTGFR, RAC1, LRPPRC, ITGAV, AMIGO2, RACGAP1, YWHAZ, B2M, HOXA10
hsa-miR-3929	4/179	226/20304	2.04911	0.139679	0.392471	TNC, MAPK1, ARHGDIA, RACGAP1
hsa-miR-566	1/179	17/20304	7.05732	0.139805	0.392471	LIF
hsa-miR-205-3p	1/179	17/20304	7.05732	0.139805	0.392471	MAP2K1
hsa-miR-30a-5p	21/179	1856/20304	1.32474	0.141273	0.395156	IL11, MAPK1, MAPK8, CSF3, SOD2, VEGFA, LIFR, PLA2G4A, STMN1, CXCL6, LCP1, RAC1, IDH1, ITGAV, CXCL1, S100P, ITGA2, YWHAZ, CALR, S100A10, GPX3
hsa-miR-125b-2-3p	7/179	489/20304	1.65849	0.142139	0.396142	RHOA, PTGS2, SGK1, LRPPRC, GABARAPL1, ITGB1, NNMT
hsa-miR-499a-3p	6/179	400/20304	1.73677	0.143039	0.397216	TNC, EZR, PRDX1, FOXO1, STAT3, HOXA10
hsa-miR-542-5p	2/179	76/20304	3.06132	0.144728	0.399035	GAPDH, ITGB1
hsa-miR-1294	2/179	76/20304	3.06132	0.144728	0.399035	SOD2, EMG1
hsa-miR-151a-5p	5/179	315/20304	1.83676	0.146435	0.402307	MAPK1, SGK1, GABARAPL1, ARHGDIA, RACGAP1
hsa-miR-149-3p	2/179	77/20304	3.02036	0.14777	0.404534	ARHGDIA, HOXB7
hsa-miR-590-3p	14/179	1168/20304	1.39481	0.150767	0.411281	ITGA8, EZR, PGRMC1, MAPK8, VEGFA, SGK1, IL6, LRPPRC, YWHAZ, STAT3, MAP2K1, CALR, MAP3K5, HOXA10
hsa-miR-181c-5p	13/179	1072/20304	1.40989	0.152659	0.414973	PTGS2, ATP5B, VEGFA, LIFR, LIF, ITGB1, ITGA2, STAT3, MAP2K1, ID4, CALR, HOXA10, HMBS
hsa-miR-365a-5p	1/179	19/20304	6.27392	0.154918	0.41817	MUC5B
hsa-miR-4524a-3p	1/179	19/20304	6.27392	0.154918	0.41817	B2M
hsa-miR-196b-5p	10/179	784/20304	1.47931	0.155638	0.418442	RHOA, MAPK1, DKK1, RAC1, IDH1, IGFBP3, ITGB1, TNFRSF11B, STAT3, HOXB7
hsa-miR-769-5p	5/179	322/20304	1.79545	0.156103	0.418442	ICAM1, IER3, ARHGDIA, CYC1, SERPINA1
hsa-miR-635	2/179	80/20304	2.90378	0.156973	0.419314	MMP2, ITGB1
hsa-miR-186-3p	6/179	412/20304	1.68441	0.157514	0.419314	MAPK1, GAPDH, RAC1, ITGB1, HPRT1, TOP1
hsa-let-7g-3p	6/179	413/20304	1.68019	0.158749	0.421008	ACTB, NFKBIA, MT2A, RAC1, ITGB1, ID4
hsa-miR-144-3p	4/179	238/20304	1.94287	0.159241	0.421008	ITGA8, ATP5B, HPRT1, HOXA10
hsa-miR-575	2/179	81/20304	2.86688	0.160065	0.421742	ARG2, TAGLN2
hsa-miR-450a-5p	3/179	157/20304	2.21025	0.161433	0.423898	ACTB, CLU, LRPPRC
hsa-miR-662	1/179	20/20304	5.94352	0.162375	0.424928	CSF3
hsa-miR-411-3p	3/179	158/20304	2.19613	0.163562	0.426586	RAC1, STC1, HOXA10
hsa-miR-374c-5p	3/179	159/20304	2.1819	0.165699	0.430332	TNC, MAPK1, TBP
hsa-miR-340-5p	11/179	893/20304	1.42848	0.166113	0.430332	ITGA8, EZR, MAPK1, SOD2, SGK1, IER3, IGFBP3, HPRT1, B2M, ID4, HOXA10
hsa-miR-548f-3p	4/179	243/20304	1.90176	0.167678	0.431921	NFKBIA, SOD2, TBP, RAC1
hsa-miR-551b-5p	3/179	160/20304	2.16786	0.167845	0.431921	CDH1, SOD2, IL1R1
hsa-miR-501-5p	5/179	333/20304	1.73432	0.171809	0.439194	TNC, PGRMC1, STMN1, LRPPRC, CALR
hsa-miR-1976	5/179	333/20304	1.73432	0.171809	0.439194	MAPK1, PGRMC1, LIF, RACGAP1, CALR
hsa-miR-151a-3p	6/179	425/20304	1.63107	0.17389	0.441256	RHOA, PGRMC1, DKK1, GAPDH, LCP1, ANXA2
hsa-miR-654-3p	3/179	163/20304	2.12685	0.174331	0.441256	EZR, MAPK1, CALR
hsa-miR-127-5p	3/179	163/20304	2.12685	0.174331	0.441256	STMN1, ARHGDIA, ANXA4
hsa-miR-10a-3p	6/179	426/20304	1.6271	0.175178	0.441953	RHOA, VEGFA, FOXO1, B2M, TOP1, HOXB7
hsa-miR-5006-3p	3/179	164/20304	2.11353	0.176508	0.442448	SOD2, IGFBP3, FZD5
hsa-miR-621	1/179	22/20304	5.37789	0.177094	0.442448	PTGS2
hsa-miR-106a-3p	1/179	22/20304	5.37789	0.177094	0.442448	IL15
hsa-miR-574-3p	2/179	87/20304	2.66373	0.178837	0.445362	RAC1, ARHGDIA
hsa-miR-1304-3p	4/179	251/20304	1.83948	0.181496	0.45033	RAC1, AQP3, CYC1, CALR
hsa-miR-26a-1-3p	2/179	88/20304	2.63265	0.181999	0.45033	IGFBP3, TNFRSF11B
hsa-miR-185-5p	11/179	914/20304	1.39374	0.184445	0.454924	RHOA, GAPDH, VEGFA, LIFR, LCP1, TAGLN2, STC1, AQP3, PRDX2, ID4, ANXA2
hsa-miR-622	2/179	89/20304	2.60228	0.185169	0.455256	IL1R1, STMN1
hsa-miR-3611	3/179	169/20304	2.04936	0.187508	0.457244	PTGS2, ACTB, ALDH1A3
[truncated: 457 more rows]

## Sheet: Carson
ID	GeneRatio	BgRatio	OddsRatio	pvalue	padjust	geneID
[truncated: 930 more rows]

[truncated: 11 more sheets: DiazGimeno, Kao, Koot, Ledee, Mirkin, Pathare, Ponnampalan, Punyadeera, Riesewijk, Shi, Talbi]
