# Supplementary material for: Deciphering a shared transcriptomic regulation and the relative contribution of each regulator type through endometrial gene expression signatures
Source: Reprod Biol Endocrinol. 2023 Sep 12;21:84. doi: 10.1186/s12958-023-01131-4 (PMC10496172; doi:10.1186/s12958-023-01131-4)
Supplement: Supplementary file 5 — Additional file 5: Supplementary Table S4. Results of TFs enrichment. Excel file with the over-representation analysis results of the transcription factors (TFs). Each sheet contains the results of a specific list of genes. In each sheet, the following information is included: ID, gene symbol of the TF; GeneRatio, the proportion of TF targets in the gene list; BgRatio, the proportion of TF targets in the whole genome; OddsRatio; the odd ratios for each TF, pvalue; the P-value obtained for each TF; padjust, P-value adjusted by FDR for each TF; geneID, the gene symbol ID of the TF targets. [file 12958_2023_1131_MOESM5_ESM.xlsx]

## Sheet: Altmae2010
ID	GeneRatio	BgRatio	OddsRatio	pvalue	padjust	geneID
CTCF	130/167	16552/25868	1.98521	7.54698e-05	0.0233956	ACOXL, ADRB2, ALPK2, ANKDD1A, ANO1, ASPN, ATP12A, ATP1A2, ATR, B3GAT1, C1orf168, CAPN6, CCDC3, CCR7, CEACAM4, CFH, CLCA1, CLCA2, CLEC4D, CLIC5, CLIC6, CMTM5, COL12A1, COL16A1, COMP, CPA3, CTNNA2, CXXC4, CYB561D1, CYGB, CYP4F12, CYP4X1, DGKG, DUSP26, ELMOD1, FADS6, FAM189A1, FAM3B, FAM3D, FAM81A, FBXO2, FRMD7, FUT9, FXYD4, GIF, GLI1, GLRB, GLYATL2, HABP2, HOXA13, IGFBP1, IL21, ITGA8, KBTBD11, LBP,…
JARID2	9/167	336/25868	4.41954	0.000351297	0.0544511	COMP, FEZF2, HOXA13, LHX5, NEUROG3, OSR1, PRRX1, SIX1, TTC6
ESR1	66/167	7144/25868	1.71928	0.000557546	0.0576131	ACOXL, ADRB1, ADRB2, ALPK2, ANKDD1A, ANO1, ATP1A2, B3GAT1, C1orf168, CCDC3, CCR7, CLIC5, COL12A1, COL16A1, CTNNA2, CYGB, EDN3, FAM3B, IGFBP1, ITGA8, KBTBD11, KCNJ3, LBP, LHX5, LRFN5, LRRC4C, LTF, MARCO, MIAT, MMP26, MUC4, MYBPH, NEUROG3, NKAIN1, NPR3, OSR1, PDE8B, PKNOX2, PLAC8, PTPRT, RAB30, RBM20, RBP4, RUNX1, S100A2, SCGB3A1, SIX1, SLC19A3, SLC24A4, SLC26A4, SMYD1, SPDEF, STMN2, SULT2B1, TFF3,…
STAT1	97/167	11944/25868	1.62042	0.00128128	0.0992991	ACOXL, ADRB1, ADRB2, ALPK2, ANKDD1A, ANO1, ATP12A, ATP1A2, ATR, B3GAT1, CCDC3, CCR7, CD8B, CFH, CLCA2, CLEC1A, CLIC5, CLIC6, COL12A1, COL16A1, COMP, CPA3, CTNNA2, CYB561D1, CYP4F12, CYP4X1, DGKG, DUSP26, EDN3, ELMOD1, FAM3D, FAM81A, FBXO2, GIF, GLYATL2, HABP2, HBA2, HOXA13, IL21, KBTBD11, LBP, LCN2, LRFN5, LRRC17, MCOLN3, MIAT, MMP26, MSC, MUC4, MXRA5, MYBPH, NEUROG3, NKAIN1, NPR3, OGN, OSR1, PDE…
PRDM14	42/167	4370/25868	1.65923	0.00424409	0.216124	ALPK2, ANO1, ATP12A, B3GAT1, BEND4, CLIC5, CTNNA2, CXXC4, DGKG, FAM189A1, FAM3D, HABP2, ITGA8, LHX5, LRFN5, LRRC17, LRRC4C, MARCO, MIAT, MSC, NEUROG3, PDE8B, PKNOX2, PLAC8, PPP1R14C, PTPRT, RBM20, RNF182, RUNX1, SDPR, SIX1, SLC26A4, TDRD1, TRH, VEPH1, WNT3A, XKR5, COL16A1, COMP, FBXO2, FXYD4, NKAIN1
NFKB1	13/167	868/25868	2.4529	0.00427204	0.216124	ATP12A, CCR7, IL21, LCN2, NPY1R, OGN, SAA1, TFF3, TNNC1, ACOXL, ALPK2, GLI1, RUNX1
PAX8	9/167	493/25868	2.96753	0.00488023	0.216124	ACOXL, ADRB1, COL12A1, CTNNA2, DGKG, ITGA8, NKAIN1, PTPRT, RUNX1
ESRRG	1/167	1/25868	Inf	0.00645585	0.222368	NR0B1
ZNF267	1/167	1/25868	Inf	0.00645585	0.222368	MMP10
HNF1A	3/167	63/25868	7.8155	0.00790412	0.245028	CYP3A4, IGFBP1, SLC22A10
SIX2	8/167	461/25868	2.80406	0.0103946	0.249434	ACOXL, ANO1, CLIC5, CTNNA2, PKNOX2, PTPRT, RUNX1, SIX1
CEBPA	89/167	11455/25868	1.43904	0.0117181	0.249434	ACOXL, ADRB1, ALPK2, ANKDD1A, ANO1, ATP12A, ATP1A2, ATR, B3GAT1, BEND4, C1orf168, CCR7, CLIC5, CLIC6, COL12A1, COL16A1, COMP, CTNNA2, CYP3A4, CYP4F12, DGKG, DUSP26, FADS6, FAM189A1, FAM81A, FBXO2, FUT9, GIF, GLI1, GLYATL2, HABP2, IGFBP1, ITGA8, KBTBD11, LBP, LCN2, LHX5, LRFN5, LRRC4C, LTF, MARCO, MIAT, MMP8, MSC, NKAIN1, NPR3, NR1I2, OSR1, PDE8B, PKNOX2, PLAC8, PPP1R14C, PRRX1, PTPRT, RAB30, RBM2…
FOXA1	92/167	11930/25868	1.43647	0.012169	0.249434	ACOXL, ADRB1, ADRB2, ALPK2, ANKDD1A, ANO1, ATP12A, ATP1A2, ATR, B3GAT1, BEND4, C1orf168, CCDC3, CCR7, CFH, CLCA1, CLCA2, CLIC5, CLIC6, COL12A1, CXXC4, CYB561D1, CYGB, CYP3A4, CYP4F12, CYP4X1, DGKG, EDN3, FAM189A1, FAM3B, FEZF2, FOXR1, FUT9, FXYD4, GLRB, HABP2, HBA2, IL21, ITGA8, KBTBD11, KCNJ3, KRT4, LRFN5, LRRC4C, MIAT, MUC4, MXRA5, MYBPH, MYOT, NCKAP1L, NKAIN1, NPR3, NPY1R, NR0B1, OSR1, PDE8B, …
FOXI1	1/167	2/25868	154.555	0.0128703	0.249434	SLC26A4
L3MBTL1	1/167	2/25868	154.555	0.0128703	0.249434	RUNX1
GATA3	69/167	8491/25868	1.44455	0.012874	0.249434	ACOXL, ADRB2, ALPK2, ANO1, ATP12A, ATR, B3GAT1, CCDC3, CCR7, CD8B, CFH, CLIC5, COL12A1, COL16A1, CPA3, CTNNA2, CXXC4, CYB561D1, EDN3, FOXR1, FUT9, FXYD4, HABP2, IL21, ITGA8, KBTBD11, KCNJ3, KLK1, LRFN5, LTF, MIAT, MMP10, MYBPH, MYOT, NEUROG3, NKAIN1, NPR3, OSR1, PDE8B, PKNOX2, PLAC8, PPP1R14C, PRKCG, PRRX1, PTPRT, RAB30, RBM20, RGP1, RNASE3, RNF182, RUNX1, SAMD7, SDPR, SIX1, SLC18A1, SLC19A3, SLC…
JUN	11/167	823/25868	2.16123	0.0181668	0.313973	ACTA1, CCR7, CYP3A4, LBP, MMP26, MUC4, TFF3, TNFAIP6, TNNC1, RUNX1, SULT2B1
E2F1	55/167	6599/25868	1.43755	0.0189504	0.313973	ACOXL, ADRB2, ANKDD1A, ATR, CCDC3, CCR7, COL16A1, CYGB, CYP4F12, DGKG, EDN3, FAM189A1, FAM81A, FUT9, GLYATL2, HBA2, IGFBP1, LBP, LCN2, LRRC17, MARCO, MIAT, MUC4, MXRA5, NCKAP1L, NKAIN1, NPR3, OSR1, PDE8B, PKNOX2, PLAC8, POSTN, PRRX1, PTPRT, RBM20, RNF182, RUNX1, S100A2, S100A8, SHE, SIX1, SLC10A4, SLC15A1, SLC22A10, SLC23A1, SLC26A4, SUN3, TDRD1, TMEM100, TMEM67, TRH, TRPC3, TTC6, VEPH1, VN1R4
HLF	1/167	3/25868	77.259	0.0192435	0.313973	RUNX1
NR5A2	7/167	434/25868	2.5893	0.0229811	0.343513	ACOXL, CCR7, COL16A1, RBM20, SLITRK6, TTC6, WISP2
EGR1	91/167	12035/25868	1.37909	0.0232702	0.343513	ACOXL, ACTA1, ADRB1, ADRB2, ALPK2, ANO1, ATP12A, ATP1A2, B3GAT1, BEND4, C1orf168, CCDC3, CCR7, CEACAM4, CLIC5, CLIC6, COL12A1, COL16A1, COMP, CTNNA2, CXCL6, CXXC4, CYB561D1, CYP4X1, DGKG, EDN3, ELMOD1, FADS6, FAM189A1, FAM3B, FAM81A, FBXO2, FOXR1, FRMD7, FXYD4, GLI1, HBA2, HOXA13, ITGA8, KBTBD11, KCNJ3, LBP, LCN2, LHX5, LRFN5, LRRC4C, MARCO, MIAT, MMP8, MUC4, MYBPH, NCKAP1L, NEUROG3, NKAIN1, NPR3…
INSM1	1/167	4/25868	51.5565	0.0255759	0.360387	NEUROG3
STAT6	2/167	40/25868	8.1846	0.0275261	0.371004	SELP, SLC26A4
TFAP2A	10/167	804/25868	1.99795	0.0362765	0.412146	ADRB1, ATP12A, CYP3A4, GIF, GLI1, KRT4, MUC4, NPY1R, ACOXL, TTC6
CLOCK	7/167	483/25868	2.31835	0.0377785	0.412146	ACOXL, CTNNA2, DGKG, PKNOX2, PTPRT, RUNX1, SELP
FOXA3	1/167	6/25868	30.9352	0.0381189	0.412146	CYP3A4
FOXQ1	1/167	6/25868	30.9352	0.0381189	0.412146	WNT3A
TEF	1/167	6/25868	30.9352	0.0381189	0.412146	ACTA1
SP3	4/167	196/25868	3.26005	0.0385556	0.412146	IGFBP1, MUC4, SLC19A3, TNNC1
GLI2	3/167	121/25868	3.96551	0.043801	0.424788	GLI1, MMP10, RNASE3
NFAT5	1/167	7/25868	25.7573	0.0443301	0.424788	LCN2
REST	7/167	502/25868	2.22783	0.0448954	0.424788	DGKG, FBXO2, LHX5, NKAIN1, RUNX1, SCRT2, STMN2
AHR	7/167	504/25868	2.21866	0.0456915	0.424788	ACOXL, CLIC5, CTNNA2, DGKG, PDE8B, PTPRT, RUNX1
SP1	13/167	1196/25868	1.74948	0.0465897	0.424788	ACTA1, ADRB1, ASPN, COMP, CYP3A4, IGFBP1, LTF, MUC4, RUNX1, SLC15A1, SLC19A3, TNNC1, SULT2B1
FOXD3	1/167	8/25868	22.0946	0.0505015	0.434874	CAPN6
TRERF1	1/167	8/25868	22.0946	0.0505015	0.434874	CCR7
DBP	1/167	9/25868	19.3354	0.0566332	0.462008	CYP3A4
NR3C2	1/167	9/25868	19.3354	0.0566332	0.462008	LCN2
CDX1	1/167	10/25868	17.1956	0.0627255	0.498588	POSTN
SOX2	32/167	3806/25868	1.37717	0.0680748	0.527579	ACOXL, ADRB2, ANKDD1A, ANO1, ATP12A, B3GAT1, CLIC5, COL12A1, CTNNA2, CXXC4, DEFB114, DUSP26, EDN3, FAM189A1, FBXO2, KCNJ3, LCN2, LHX5, LRRC4C, LTF, NEUROG3, PDE8B, PPP1R14C, PROM2, PTPRT, RUNX1, S100A2, SLC24A4, SLITRK6, TDRD1, XKR5, VEPH1
NFKBIA	6/167	451/25868	2.11501	0.0728846	0.539207	FAM3B, LTF, RUNX1, SHE, TTC6, UCMA
TP53	28/167	3280/25868	1.39054	0.0738977	0.539207	ADRB1, ADRB2, ALPK2, ATP12A, ATR, CCDC3, CCR7, CLEC1A, CLIC6, CTNNA2, DGKG, FUT9, HBA2, IL21, LRRC4C, MIAT, NPR3, NR1I2, OSR1, PLAC8, PPP1R14C, PTPRT, RGP1, RNF182, RUNX1, S100A2, S100A8, TMEM67
KLF2	1/167	12/25868	14.0669	0.0747932	0.539207	CCR7
HIF1A	13/167	1300/25868	1.60129	0.0785477	0.553404	CCR7, CYGB, FAM189A1, FAM81A, IGFBP1, RUNX1, TFF3, CLIC5, DGKG, ITGA8, PKNOX2, PTPRT, VEPH1
POU2F1	5/167	368/25868	2.1543	0.0907613	0.575939	CAPN6, HBG1, OGN, PRRX1, RUNX1
POU4F2	6/167	479/25868	1.98761	0.090939	0.575939	ACOXL, CTNNA2, CXXC4, NKAIN1, RUNX1, VEPH1
NCOR2	6/167	480/25868	1.98334	0.0916252	0.575939	NR1I2, ACOXL, CLIC5, CTNNA2, RBM20, RUNX1
CEBPE	1/167	15/25868	11.0503	0.0926056	0.575939	LTF
NFKB2	6/167	482/25868	1.97485	0.0930061	0.575939	SELP, ACOXL, ALPK2, CCR7, PTPRT, RUNX1
HOXB13	6/167	484/25868	1.96643	0.0943983	0.575939	ACOXL, ADRB2, CTNNA2, LRRC4C, RUNX1, VEPH1
E2F7	5/167	374/25868	2.11876	0.0955745	0.575939	COL12A1, COL16A1, RUNX1, VEPH1, ZNF469
HOXA10	1/167	16/25868	10.3107	0.098467	0.575939	IGFBP1
PITX1	1/167	16/25868	10.3107	0.098467	0.575939	RUNX1
IRF4	6/167	494/25868	1.92538	0.101527	0.582841	ACOXL, ADRB2, CLIC5, DGKG, RAB30, RUNX1
ATRX	1/167	17/25868	9.6663	0.104291	0.587821	HBA2
RBPJ	6/167	502/25868	1.89375	0.10743	0.594701	ACOXL, ALPK2, CCR7, CLIC5, RBM20, RUNX1
CREB5	1/167	18/25868	9.099	0.110077	0.598665	DGKG
POU5F1	6/167	519/25868	1.82983	0.120549	0.632975	ACOXL, CTNNA2, DGKG, LRRC4C, PKNOX2, RUNX1
RXRA	6/167	522/25868	1.81879	0.122944	0.632975	CYP3A4, CCR7, DGKG, RAB30, RUNX1, SULT2B1
KLF3	4/167	295/25868	2.14274	0.124367	0.632975	HBG1, MSC, RUNX1, SIX1
ARNT	6/167	524/25868	1.81164	0.124553	0.632975	ACOXL, CLIC5, CTNNA2, DGKG, PTPRT, RUNX1
FOXO4	1/167	21/25868	7.73344	0.127214	0.636071	IGFBP1
NR1H4	1/167	22/25868	7.36547	0.132853	0.653723	NR1I2
SMAD2	5/167	432/25868	1.82688	0.148396	0.702453	GLI1, ANKDD1A, CTNNA2, HABP2, RUNX1
STAT3	7/167	676/25868	1.63694	0.148627	0.702453	IL21, LBP, MMP10, MUC4, SAA1, TRH, RUNX1
TWIST2	1/167	25/25868	6.44363	0.149555	0.702453	POSTN
NR5A1	1/167	26/25868	6.18566	0.15505	0.717396	NR0B1
RELA	8/167	830/25868	1.52278	0.16953	0.772856	CCR7, CYP3A4, LCN2, SAA1, TFF3, COL12A1, RUNX1, VEPH1
GATA2	46/167	6245/25868	1.19602	0.173017	0.776781	ADRB2, ATR, B3GAT1, CCDC3, CCR7, CLCA1, CLCA2, CLEC1A, COL12A1, CPA3, ELMOD1, FAM189A1, FAM3D, FAM81A, IGFBP1, IL21, ITGA8, LRFN5, LRRC4C, MIAT, MMP10, MSC, NPR3, NR1I2, OSR1, PKNOX2, PLAC8, PRRX1, PTPRT, RAB30, RGP1, RNF182, RUNX1, SDPR, SELP, SHE, SIX1, SLC18A1, SLC22A10, SLC26A4, SULT2B1, VEPH1, VNN1, WISP2, ACOXL, CTNNA2
BACH2	5/167	458/25868	1.72017	0.175402	0.776781	ADRB2, MIAT, RAB30, RBM20, RUNX1
SOX11	5/167	462/25868	1.70484	0.179716	0.784677	CLIC5, COL12A1, CTNNA2, PTPRT, RUNX1
T	5/167	466/25868	1.68978	0.184071	0.792526	ACOXL, CLIC5, CTNNA2, PKNOX2, RUNX1
ASCL1	5/167	479/25868	1.64259	0.198485	0.800483	ACOXL, PTPRT, RUNX1, TFF3, XKR5
RELB	5/167	479/25868	1.64259	0.198485	0.800483	ACOXL, CCR7, DGKG, PTPRT, RAB30
SMARCC1	5/167	480/25868	1.63906	0.19961	0.800483	COL16A1, CYGB, RUNX1, S100A2, SULT2B1
RUNX1	23/167	2958/25868	1.23891	0.200324	0.800483	ADRB1, ATP12A, B3GAT1, CD8B, CTNNA2, CYP4X1, FAM3B, FAM81A, FUT9, GLRB, IL21, ITGA8, KBTBD11, LRFN5, LRRC4C, MMP26, OSR1, PTPRT, RUNX1, SLC22A10, ZNF469, ACOXL, DGKG
CREB1	7/167	743/25868	1.48394	0.205696	0.800483	ADRB2, IGFBP1, MUC4, RUNX1, TRH, NKAIN1, SULT2B1
XBP1	5/167	491/25868	1.60126	0.212126	0.800483	ACOXL, CLIC5, COL12A1, PTPRT, RUNX1
CEBPB	6/167	620/25868	1.52261	0.212848	0.800483	CYP3A4, SAA1, TFF3, TNFAIP6, RUNX1, VEPH1
SMAD4	5/167	492/25868	1.59791	0.213276	0.800483	GLI1, TNNC1, ACOXL, ANKDD1A, HABP2
EBF1	5/167	495/25868	1.58794	0.216739	0.800483	ACOXL, CCR7, DGKG, RBM20, RUNX1
PBX2	5/167	495/25868	1.58794	0.216739	0.800483	DGKG, ITGA8, MUC4, RUNX1, VEPH1
PBX3	5/167	495/25868	1.58794	0.216739	0.800483	ALPK2, CCR7, PRRX1, RUNX1, VEPH1
BCL3	5/167	500/25868	1.57158	0.222551	0.800483	SELP, CCR7, RUNX1, SULT2B1, ZNF469
USF1	6/167	631/25868	1.49516	0.224149	0.800483	CYP3A4, GLI1, OGN, ACOXL, NKAIN1, RUNX1
CDX2	5/167	503/25868	1.56193	0.22606	0.800483	SLC15A1, TFF3, CLIC5, FAM3D, RUNX1
ZNF143	5/167	503/25868	1.56193	0.22606	0.800483	ACOXL, CLIC5, NKAIN1, RUNX1, SULT2B1
NR2F1	5/167	504/25868	1.55874	0.227234	0.800483	ANO1, COMP, RUNX1, SULT2B1, ZNF469
RARA	6/167	639/25868	1.47579	0.232492	0.809804	ADRB1, MUC4, S100A8, FAM81A, MIAT, RUNX1
SPI1	24/167	3192/25868	1.19372	0.242424	0.835014	ADRB2, CCR7, CD8B, CEACAM4, CLEC1A, CLIC5, CTNNA2, DGKG, FRMD7, IGJ, LTF, MMP8, NCKAP1L, NPR3, PDE8B, PLAC8, RAB30, RUNX1, S100A8, SELP, SLC15A1, SLC18A1, VNN1, ACOXL
PRDM1	4/167	403/25868	1.5561	0.263387	0.897253	CLIC6, NKAIN1, PRG4, RUNX1
NCOA2	3/167	287/25868	1.63708	0.283199	0.933944	RUNX1, SULT2B1, TTC6
DUX4	4/167	419/25868	1.49516	0.286247	0.933944	CFH, POSTN, RUNX1, VEPH1
ERG	5/167	553/25868	1.41661	0.286671	0.933944	ADRB2, TDRD1, TFF3, TNNC1, RUNX1
RARG	1/167	53/25868	2.97109	0.290799	0.933944	S100A8
TFAP2C	86/167	12700/25868	1.10153	0.292769	0.933944	ACOXL, ACTA1, ADRB1, ADRB2, ANO1, ATP12A, ATR, B3GAT1, C1orf168, CCDC3, CCR7, CD8B, CEACAM4, CLEC1A, CLIC5, CLIC6, CMTM5, COL12A1, COL16A1, CXXC4, CYB561D1, CYP4X1, DGKG, EDN3, FAM189A1, FAM3B, FAM81A, FOXR1, FRMD7, FUT9, FXYD4, GLI1, GLRB, HABP2, ITGA8, KBTBD11, KCNJ3, LCN2, LRFN5, LRRC4C, MIAT, MMP26, MSC, MUC4, MXRA5, MYBPH, NEUROG3, NKAIN1, NPR3, NR0B1, NR1I2, OSR1, PDE8B, PKNOX2, PLAC8, POST…
TP63	5/167	564/25868	1.38813	0.300426	0.933944	S100A2, ANO1, COL16A1, DGKG, RUNX1
SATB1	4/167	431/25868	1.45245	0.303581	0.933944	CD8B, CLIC5, GLI1, NCKAP1L
ZNF263	24/167	3312/25868	1.14402	0.303792	0.933944	ACOXL, ANKDD1A, ANO1, COL12A1, COL16A1, CXXC4, FAM189A1, FBXO2, GLI1, KLK1, LCN2, MUC4, NKAIN1, PPP1R14C, PTPRT, RGP1, RNF182, RUNX1, SMYD1, SPDEF, SULT2B1, WISP2, ZNF469, PKNOX2
EOMES	4/167	432/25868	1.449	0.305032	0.933944	CLIC5, CTNNA2, LRRC4C, PKNOX2
HOXA9	4/167	434/25868	1.44215	0.307935	0.933944	ADRB2, FAM81A, RUNX1, VEPH1
RFX2	1/167	58/25868	2.70995	0.313445	0.933944	PRKCG
NR1I2	2/167	176/25868	1.77819	0.314534	0.933944	CYP3A4, CYP4F12
HHEX	4/167	440/25868	1.42197	0.31666	0.933944	CCR7, IGFBP1, RUNX1, TTC6
RARB	1/167	59/25868	2.66316	0.317887	0.933944	S100A8
FOXO1	5/167	579/25868	1.35107	0.319348	0.933944	IGFBP1, NEUROG3, PRG4, COL12A1, RUNX1
TAL1	26/167	3648/25868	1.12401	0.324225	0.939344	ADRB1, CCR7, CLEC1A, CLEC4D, CLIC5, CPA3, CXCL6, DGKG, FAM3D, GIF, GLYATL2, IL21, KCNJ3, LRFN5, LRRC4C, LTF, NPR3, PLAC8, PPP1R14C, RUNX1, SDPR, SLITRK6, STMN2, VEPH1, VNN1, XKR5
SMARCC2	4/167	449/25868	1.39272	0.329788	0.946614	COL12A1, RAB30, RUNX1, SULT2B1
MEF2C	4/167	456/25868	1.37077	0.340022	0.967034	ACOXL, CLIC5, DGKG, RUNX1
ATF4	4/167	459/25868	1.36159	0.344411	0.970614	IGFBP1, ALPK2, CCR7, RUNX1
PROX1	4/167	463/25868	1.34951	0.350267	0.97418	NR1I2, CLIC6, RUNX1, S100A2
IRF9	4/167	465/25868	1.34355	0.353195	0.97418	CYGB, ITGA8, RUNX1, SULT2B1
CEBPG	4/167	471/25868	1.32598	0.361981	0.97418	DGKG, RUNX1, TMEM100, VEPH1
TP73	4/167	473/25868	1.32022	0.364909	0.97418	ADRB1, ANO1, PLAC8, RUNX1
BATF	4/167	476/25868	1.31167	0.369301	0.97418	ACOXL, CCR7, DGKG, RUNX1
AR	8/167	1062/25868	1.17656	0.37929	0.97418	ACTA1, KLK1, MUC4, RUNX1, S100A8, SPDEF, ACOXL, PDE8B
ELF3	4/167	487/25868	1.28124	0.385385	0.97418	KRT4, CLIC5, HABP2, RUNX1
MBD1	4/167	489/25868	1.27586	0.388306	0.97418	CCR7, IGFBP1, RUNX1, S100A2
ZKSCAN1	4/167	489/25868	1.27586	0.388306	0.97418	FBXO2, NKAIN1, RUNX1, SULT2B1
ATF7	4/167	490/25868	1.27318	0.389765	0.97418	DGKG, NKAIN1, RUNX1, SULT2B1
MAFK	4/167	490/25868	1.27318	0.389765	0.97418	ACOXL, COL12A1, CTNNA2, RUNX1
NR4A1	4/167	491/25868	1.27052	0.391224	0.97418	COL12A1, DGKG, MSC, RUNX1
RCOR1	4/167	491/25868	1.27052	0.391224	0.97418	COL16A1, NKAIN1, RUNX1, SULT2B1
BCL11A	4/167	495/25868	1.25997	0.397056	0.97418	ACOXL, CCR7, MSC, RUNX1
ETS2	1/167	78/25868	2.00458	0.397064	0.97418	RUNX1
MAFB	4/167	496/25868	1.25735	0.398512	0.97418	CTNNA2, DGKG, PDE8B, RAB30
ELK1	3/167	353/25868	1.32495	0.3991	0.97418	ACTA1, MUC4, WISP2
NR2F2	4/167	510/25868	1.22189	0.418838	0.976543	ACTA1, RBM20, RUNX1, SULT2B1
NANOG	4/167	511/25868	1.21943	0.420285	0.976543	ACOXL, CTNNA2, LRRC4C, RUNX1
RUNX2	4/167	516/25868	1.20728	0.427504	0.976543	CLIC5, COL12A1, RUNX1, VEPH1
NFE2L1	3/167	370/25868	1.26273	0.428378	0.976543	FAM3D, MSC, VEPH1
TWIST1	4/167	518/25868	1.20249	0.430386	0.976543	GLI1, COL16A1, LRRC4C, RBM20
HSF1	4/167	520/25868	1.19773	0.433264	0.976543	ANO1, RUNX1, SULT2B1, ZNF469
POU2F2	4/167	522/25868	1.19302	0.436139	0.976543	ACOXL, CLIC5, DGKG, RUNX1
NCOA1	2/167	233/25868	1.33646	0.444885	0.976543	RUNX1, SULT2B1
PPARA	1/167	91/25868	1.7142	0.445904	0.976543	IGFBP1
NR3C1	4/167	536/25868	1.16098	0.456141	0.976543	MUC4, NR1I2, RUNX1, SULT2B1
ATF2	4/167	536/25868	1.16098	0.456141	0.976543	ACOXL, CCR7, DGKG, RUNX1
E2F2	2/167	240/25868	1.2968	0.459993	0.976543	GIF, SLC15A1
HES1	3/167	394/25868	1.1841	0.468821	0.976543	GLI1, NPR3, PRG4
VDR	11/167	1626/25868	1.05164	0.481083	0.976543	ACOXL, COL16A1, CYP3A4, HOXA13, MARCO, MYBPH, NR1I2, OSR1, RUNX1, CCR7, SULT2B1
EHF	1/167	110/25868	1.41434	0.510297	0.976543	FAM3D
GATA4	1/167	114/25868	1.36409	0.522875	0.976543	RUNX1
ETV6	1/167	117/25868	1.32866	0.532097	0.976543	RUNX1
ZNF83	2/167	277/25868	1.1207	0.535691	0.976543	NKAIN1, RUNX1
NFIC	4/167	606/25868	1.02314	0.551942	0.976543	GIF, HBA2, ALPK2, RUNX1
MTA1	3/167	447/25868	1.0406	0.553191	0.976543	S100A2, SIX1, SULT2B1
ARNTL	3/167	448/25868	1.03822	0.554707	0.976543	ACOXL, COL12A1, CTNNA2
ZC3H8	3/167	453/25868	1.02647	0.562241	0.976543	COL16A1, RUNX1, S100A2
ZNF92	3/167	458/25868	1.01498	0.569698	0.976543	CLIC5, COL16A1, ZNF469
NCOA3	3/167	459/25868	1.01272	0.57118	0.976543	MMP10, PTPRT, RUNX1
LYL1	3/167	459/25868	1.01272	0.57118	0.976543	DGKG, PLAC8, RUNX1
SOX13	3/167	461/25868	1.00821	0.574135	0.976543	IGFBP1, RAB30, RUNX1
TCF4	3/167	465/25868	0.999343	0.580007	0.976543	FAM3D, RUNX1, SULT2B1
RFX1	1/167	134/25868	1.15807	0.581105	0.976543	IGFBP1
TEAD1	3/167	469/25868	0.990592	0.585829	0.976543	CLIC5, RUNX1, VEPH1
ZNF24	3/167	469/25868	0.990592	0.585829	0.976543	MUC4, RUNX1, SULT2B1
HNF4A	68/167	10693/25868	0.974609	0.59376	0.976543	ACOXL, ADRB2, ALPK2, ATP1A2, B3GAT1, C1orf168, CCDC3, CCR7, CLIC5, COL12A1, COL16A1, COMP, CTNNA2, CXXC4, CYGB, CYP3A4, CYP4F12, DGKG, DUSP26, EDN3, FADS6, FAM3B, FAM81A, FBXO2, FRMD7, GLYATL2, IGFBP1, LBP, LCE2D, LHX5, LRFN5, LRRC4C, LTF, NKAIN1, NPR3, NPY1R, NR1I2, OSR1, PDE8B, PKNOX2, PLAC8, PTPRT, RAB30, RBM20, RBP4, RESP18, RGP1, RNF182, RUNX1, SCRT2, SDPR, SELP, SHE, SLC15A1, SLC18A1, SLC19…
ZBED1	3/167	475/25868	0.977768	0.594465	0.976543	CCR7, MSC, RUNX1
MAFG	3/167	478/25868	0.971477	0.59874	0.976543	ADRB2, RUNX1, VEPH1
ONECUT1	3/167	480/25868	0.967327	0.601573	0.976543	CTNNA2, FLRT3, RUNX1
SPIB	3/167	481/25868	0.965266	0.602985	0.976543	ADRB2, DGKG, RUNX1
ID3	3/167	483/25868	0.961168	0.605799	0.976543	NKAIN1, RUNX1, SULT2B1
SOX6	3/167	484/25868	0.959131	0.607201	0.976543	DGKG, RNF182, RUNX1
TCF7	3/167	484/25868	0.959131	0.607201	0.976543	CCR7, DGKG, RUNX1
MEIS1	3/167	485/25868	0.957104	0.6086	0.976543	ADRB1, DGKG, RUNX1
PKNOX1	3/167	485/25868	0.957104	0.6086	0.976543	NKAIN1, RUNX1, VEPH1
MEIS2	3/167	486/25868	0.955084	0.609995	0.976543	ITGA8, RUNX1, VEPH1
LHX2	1/167	145/25868	1.06913	0.610061	0.976543	RUNX1
PDX1	3/167	487/25868	0.953073	0.611387	0.976543	CTNNA2, PDE8B, RUNX1
FOSL1	3/167	488/25868	0.95107	0.612776	0.976543	DGKG, RUNX1, SULT2B1
ZEB2	3/167	488/25868	0.95107	0.612776	0.976543	MUC4, RNF182, RUNX1
HOXB7	1/167	147/25868	1.05445	0.615108	0.976543	COL12A1
MEF2A	3/167	491/25868	0.945111	0.616923	0.976543	MMP10, ALPK2, RUNX1
BHLHE40	3/167	493/25868	0.941179	0.619671	0.976543	COL16A1, RUNX1, SULT2B1
TEAD4	3/167	493/25868	0.941179	0.619671	0.976543	CTNNA2, RUNX1, VEPH1
ZHX1	3/167	495/25868	0.937279	0.622406	0.976543	RUNX1, S100A2, SULT2B1
ZNF584	2/167	325/25868	0.952361	0.622607	0.976543	ITGA8, S100A2
CTCFL	3/167	496/25868	0.935341	0.623769	0.976543	COL16A1, NKAIN1, RUNX1
NEUROD1	3/167	496/25868	0.935341	0.623769	0.976543	COL16A1, RUNX1, SULT2B1
THAP1	3/167	497/25868	0.933411	0.625128	0.976543	COMP, NPR3, RUNX1
ZNF384	3/167	497/25868	0.933411	0.625128	0.976543	NKAIN1, RUNX1, SULT2B1
NFE2	3/167	499/25868	0.929573	0.627836	0.976543	DGKG, RUNX1, VEPH1
TFAP4	3/167	500/25868	0.927666	0.629185	0.976543	MUC4, NKAIN1, RUNX1
ZBTB7A	3/167	500/25868	0.927666	0.629185	0.976543	COMP, SULT2B1, ZNF469
TBX21	3/167	501/25868	0.925767	0.630531	0.976543	PLAC8, RAB30, RUNX1
MYOD1	3/167	502/25868	0.923875	0.631873	0.976543	PKNOX2, RAB30, RUNX1
SNAI2	3/167	504/25868	0.920114	0.634548	0.976543	ANO1, RUNX1, SULT2B1
KLF5	3/167	505/25868	0.918244	0.635881	0.976543	LCN2, RUNX1, SULT2B1
MAZ	3/167	506/25868	0.916383	0.63721	0.976543	COL16A1, RUNX1, SULT2B1
FOXM1	3/167	511/25868	0.907183	0.643805	0.976543	CYP3A4, RAB30, RUNX1
KDM5B	3/167	513/25868	0.903554	0.646419	0.976543	SPDEF, WNT3A, RUNX1
SRF	3/167	514/25868	0.90175	0.647721	0.976543	ACTA1, ALPK2, RUNX1
MYB	4/167	687/25868	0.898889	0.650775	0.976543	RUNX1, ACOXL, CCR7, DGKG
RUNX3	3/167	517/25868	0.896381	0.651607	0.976543	RUNX1, ACOXL, DGKG
SOX9	3/167	518/25868	0.894605	0.652896	0.976543	COMP, RUNX1, SULT2B1
NFE2L2	3/167	518/25868	0.894605	0.652896	0.976543	NKAIN1, RUNX1, SULT2B1
TCF3	3/167	520/25868	0.891073	0.655463	0.976543	CCR7, DGKG, RUNX1
TCF7L2	3/167	521/25868	0.889318	0.656742	0.976543	MMP26, RUNX1, SULT2B1
FOXA2	3/167	522/25868	0.887569	0.658017	0.976543	MUC4, CTNNA2, RUNX1
SMAD1	3/167	522/25868	0.887569	0.658017	0.976543	LBP, DGKG, RUNX1
CREM	3/167	524/25868	0.884092	0.660557	0.976543	CD8B, DGKG, RUNX1
BACH1	3/167	524/25868	0.884092	0.660557	0.976543	DGKG, MSC, RUNX1
CREB3L1	1/167	173/25868	0.894127	0.6751	0.976543	RUNX1
PGR	3/167	543/25868	0.852342	0.684014	0.976543	IGFBP1, RBM20, RUNX1
FLI1	3/167	544/25868	0.850733	0.685215	0.976543	TNNC1, DGKG, RUNX1
EPAS1	3/167	545/25868	0.849129	0.686413	0.976543	CCR7, MSC, RUNX1
E2F5	2/167	375/25868	0.823078	0.699305	0.976543	NKAIN1, RUNX1
GATA1	3/167	557/25868	0.830341	0.700519	0.976543	HBA2, HBG1, RUNX1
ELF5	1/167	192/25868	0.804586	0.712971	0.976543	PLAC8
ETV4	3/167	576/25868	0.802202	0.721869	0.976543	MUC4, IGFBP1, RUNX1
ATF1	3/167	581/25868	0.795105	0.727288	0.976543	RUNX1, SULT2B1, VEPH1
SSRP1	1/167	203/25868	0.760445	0.732855	0.976543	RBP4
ZNF766	2/167	410/25868	0.751433	0.745001	0.976543	CCR7, RUNX1
ZNF644	2/167	420/25868	0.733167	0.756923	0.976543	ITGA8, RUNX1
ZNF589	2/167	422/25868	0.729618	0.759249	0.976543	ITGA8, RUNX1
SOX10	2/167	425/25868	0.724357	0.762703	0.976543	SLC24A4, VEPH1
SNAPC4	2/167	429/25868	0.717458	0.767241	0.976543	MSC, NPY1R
ADNP	2/167	436/25868	0.705691	0.775002	0.976543	RUNX1, SULT2B1
MEF2B	2/167	449/25868	0.684816	0.788822	0.976543	ADRB2, RAB30
FOXJ2	2/167	452/25868	0.68017	0.791904	0.976543	CALR3, TMEM67
FOS	57/167	9546/25868	0.885304	0.794634	0.976543	ACOXL, ACTA1, ADRB2, ANKDD1A, ATP12A, B3GAT1, CCDC3, CCR7, CD8B, COL16A1, CTNNA2, CXCL6, CYP3A4, CYP4X1, DGKG, DUSP26, FAM189A1, FAM3D, FRMD7, FXYD4, GLYATL2, IL21, ITGA8, KLK1, LBP, MIAT, MMP26, MSC, MUC4, MXRA5, NCKAP1L, NPR3, NR0B1, NR1I2, PPP1R14C, PROM2, RAB30, RBM20, RNF182, RUNX1, S100A2, SAMD7, SDPR, SHE, SLC18A1, SLC19A3, SLC26A4, STMN2, SULT2B1, TMEM100, TMEM130, TMEM67, TNFAIP6, TRH, T…
HNF1B	2/167	457/25868	0.672562	0.796952	0.976543	RUNX1, VEPH1
MYBL2	2/167	465/25868	0.660732	0.804806	0.976543	IGFBP1, RUNX1
BHLHE22	2/167	468/25868	0.6564	0.807682	0.976543	DGKG, RUNX1
ZFX	2/167	469/25868	0.654969	0.808632	0.976543	RUNX1, S100A2
STAT2	2/167	474/25868	0.647902	0.81332	0.976543	CFH, RUNX1
NFATC1	1/167	258/25868	0.596418	0.813513	0.976543	RUNX1
MTA2	2/167	475/25868	0.646507	0.814246	0.976543	RUNX1, SULT2B1
HMBOX1	2/167	476/25868	0.645118	0.815167	0.976543	CTNNA2, RUNX1
YY1	3/167	678/25868	0.678218	0.816817	0.976543	MUC4, POSTN, RUNX1
IKZF1	2/167	479/25868	0.640984	0.817907	0.976543	RUNX1, SULT2B1
KMT2A	2/167	479/25868	0.640984	0.817907	0.976543	PLAC8, RUNX1
ZNF175	2/167	482/25868	0.636902	0.82061	0.976543	RUNX1, SULT2B1
ESRRA	2/167	483/25868	0.635553	0.821504	0.976543	RUNX1, SULT2B1
GRHL2	2/167	484/25868	0.634209	0.822393	0.976543	RUNX1, SULT2B1
NR2F6	2/167	485/25868	0.632871	0.823278	0.976543	RUNX1, SULT2B1
GATA6	2/167	487/25868	0.630211	0.825037	0.976543	CLIC5, RUNX1
FOXK2	2/167	488/25868	0.62889	0.82591	0.976543	NKAIN1, RUNX1
MAFF	2/167	489/25868	0.627574	0.82678	0.976543	CTNNA2, RUNX1
NR1H2	2/167	491/25868	0.624957	0.828507	0.976543	RUNX1, SULT2B1
HINFP	1/167	272/25868	0.565296	0.829839	0.976543	RUNX1
NONO	2/167	493/25868	0.622362	0.83022	0.976543	GLI1, SULT2B1
GFI1B	2/167	494/25868	0.621073	0.83107	0.976543	RUNX1, SULT2B1
KLF1	2/167	494/25868	0.621073	0.83107	0.976543	NKAIN1, RUNX1
MNT	2/167	495/25868	0.619788	0.831916	0.976543	RUNX1, SULT2B1
CUX1	2/167	496/25868	0.618509	0.832759	0.976543	RUNX1, SULT2B1
KLF9	2/167	496/25868	0.618509	0.832759	0.976543	COL16A1, RUNX1
RFX5	2/167	496/25868	0.618509	0.832759	0.976543	RUNX1, SULT2B1
ETV1	2/167	497/25868	0.617235	0.833598	0.976543	NKAIN1, RUNX1
MXI1	2/167	497/25868	0.617235	0.833598	0.976543	NKAIN1, RUNX1
MTA3	2/167	499/25868	0.614703	0.835265	0.976543	CCR7, RUNX1
NRF1	2/167	499/25868	0.614703	0.835265	0.976543	RUNX1, SULT2B1
MAF	2/167	502/25868	0.610942	0.837736	0.976543	CCR7, RUNX1
ARID3A	2/167	504/25868	0.60846	0.839365	0.976543	CCR7, RUNX1
ATF3	2/167	504/25868	0.60846	0.839365	0.976543	RUNX1, SULT2B1
BCL6	2/167	504/25868	0.60846	0.839365	0.976543	DGKG, RUNX1
FOSL2	2/167	504/25868	0.60846	0.839365	0.976543	RUNX1, SULT2B1
JUNB	2/167	504/25868	0.60846	0.839365	0.976543	DGKG, RUNX1
MITF	37/167	6519/25868	0.843887	0.841111	0.976543	ANO1, ATP12A, B3GAT1, C1orf168, CD8B, CLIC5, CTNNA2, CYGB, DGKG, FAM189A1, FAM81A, FBXO2, HABP2, IL21, LRFN5, MIAT, MUC4, NPR3, NR1I2, OSR1, PKNOX2, PRRX1, RAB30, RNF182, RUNX1, S100A2, SLC15A1, SLC24A4, STMN2, SUN3, TMEM67, TRH, TRMT61A, VEPH1, WISP2, ZNF469, ACOXL
ELF1	2/167	509/25868	0.60234	0.843374	0.976543	CCR7, RUNX1
ZEB1	2/167	509/25868	0.60234	0.843374	0.976543	CCR7, RUNX1
NFYB	2/167	510/25868	0.60113	0.844165	0.976543	IGFBP1, RUNX1
DNMT3B	2/167	512/25868	0.598725	0.845736	0.976543	IGFBP1, RUNX1
KLF6	2/167	513/25868	0.59753	0.846516	0.976543	ANO1, RUNX1
HBP1	2/167	514/25868	0.596339	0.847293	0.976543	RUNX1, IGFBP1
STAT5A	2/167	515/25868	0.595153	0.848066	0.976543	CCR7, RUNX1
PAX5	2/167	517/25868	0.592795	0.849601	0.976543	CCR7, RUNX1
SREBF2	2/167	522/25868	0.586978	0.853378	0.976543	ANO1, SULT2B1
CEBPD	2/167	527/25868	0.581273	0.85707	0.976543	TNFAIP6, RUNX1
IRF1	2/167	535/25868	0.572366	0.8628	0.976543	OGN, RUNX1
NFYA	2/167	535/25868	0.572366	0.8628	0.976543	IGFBP1, SULT2B1
JUND	2/167	536/25868	0.571272	0.863502	0.976543	RUNX1, SULT2B1
TBP	2/167	551/25868	0.555332	0.873638	0.976543	ACTA1, RUNX1
THAP11	1/167	325/25868	0.471824	0.879763	0.976543	CALR3
FOXP1	19/167	3683/25868	0.772135	0.881888	0.976543	ANKDD1A, BEND4, CCR7, CLIC6, CTNNA2, DGKG, HABP2, KBTBD11, LTF, MIAT, MUC4, NKAIN1, PKNOX2, RNASE3, RUNX1, S100A2, SIX1, XKR5, ZNF469
SMAD3	2/167	570/25868	0.536351	0.885489	0.976543	TNNC1, RUNX1
USF2	2/167	575/25868	0.531565	0.888433	0.976543	GLI1, RUNX1
NR2C2	1/167	337/25868	0.454758	0.888866	0.976543	RAB30
MYC	6/167	1395/25868	0.652293	0.892063	0.976543	ATP1A2, CYP3A4, HBA2, MMP8, SLC26A4, RUNX1
PPARG	2/167	587/25868	0.520413	0.895216	0.976543	RUNX1, VEPH1
MYCN	2/167	588/25868	0.519504	0.895763	0.976543	PTPRT, RUNX1
TFDP1	1/167	411/25868	0.371591	0.931666	0.976543	RUNX1
OTX2	1/167	426/25868	0.358263	0.938092	0.976543	RUNX1
CREB3	1/167	436/25868	0.349888	0.942038	0.976543	RUNX1
ZNF197	1/167	443/25868	0.344252	0.944651	0.976543	CLCA1
SIX5	1/167	448/25868	0.340333	0.946445	0.976543	SULT2B1
PAX6	1/167	458/25868	0.332754	0.949862	0.976543	RUNX1
ZBTB33	1/167	467/25868	0.326211	0.952751	0.976543	CCR7
ZNF639	1/167	471/25868	0.323383	0.953981	0.976543	S100A2
MIER1	1/167	483/25868	0.315182	0.957485	0.976543	NKAIN1
TGIF2	1/167	484/25868	0.314517	0.957765	0.976543	RUNX1
KLF13	1/167	487/25868	0.312538	0.958593	0.976543	RUNX1
MYNN	1/167	487/25868	0.312538	0.958593	0.976543	RUNX1
UBTF	1/167	489/25868	0.311233	0.959136	0.976543	RUNX1
HNF4G	1/167	490/25868	0.310584	0.959405	0.976543	RUNX1
GATAD1	1/167	491/25868	0.309938	0.959672	0.976543	RAB30
TAF1	1/167	492/25868	0.309294	0.959937	0.976543	RUNX1
ARID2	1/167	497/25868	0.306115	0.961238	0.976543	RUNX1
TCF12	1/167	498/25868	0.305487	0.961494	0.976543	RUNX1
ARID1A	1/167	499/25868	0.304862	0.961747	0.976543	RUNX1
FOXP2	1/167	504/25868	0.301771	0.96299	0.976543	RUNX1
IRF2	1/167	506/25868	0.300552	0.963475	0.976543	RUNX1
GABPA	1/167	507/25868	0.299946	0.963716	0.976543	RUNX1
MAX	1/167	509/25868	0.298742	0.964192	0.976543	RUNX1
STAT5B	1/167	516/25868	0.294599	0.965811	0.976543	RUNX1
KLF4	1/167	528/25868	0.287753	0.968418	0.976543	RUNX1
E2F6	1/167	537/25868	0.28282	0.970243	0.976543	RUNX1
ETS1	39/167	10021/25868	0.479816	0.999992	1	ACOXL, ANKDD1A, ATP12A, ATR, BEND4, CCR7, CD8B, CLIC6, CYB561D1, DGKG, FAM189A1, FBXO2, HABP2, IGFBP1, IL21, KBTBD11, LCN2, LTF, MIAT, MMP10, MUC4, MYOT, NCKAP1L, OSR1, PLAC8, PRKCG, RAB30, RGP1, RNASE3, RUNX1, SELP, SHE, SLC23A1, TMEM67, TNNC1, TRMT61A, TTC6, WISP2, ZNF469
E2F4	17/167	6587/25868	0.330006	1	1	ACTA1, ADRB1, ATR, COL16A1, DGKG, FAM189A1, FAM81A, KBTBD11, NEUROG3, OSR1, PLAC8, RUNX1, SCRT2, SLC24A4, TDRD1, TRPC3, XKR5

## Sheet: Altmae2017
ID	GeneRatio	BgRatio	OddsRatio	pvalue	padjust	geneID
STAT1	46/57	11944/25868	4.8892	8.92182e-08	2.52488e-05	ABCC3, ANXA2, ANXA4, AOX1, APOD, AQP3, ARID5B, BCL6, C1R, C4BPA, CD55, CEBPD, CFD, CLDN4, COMP, CP, DDX52, DEFB1, DKK1, DPP4, DYNLT3, EDN3, EDNRB, EFNA1, ENPEP, G0S2, GADD45A, GBP2, GNLY, GPX3, HABP2, ID4, IDO1, IL15, LAMB3, MAOA, MAP3K5, MMP7, NDRG1, NNMT, OLFM1, PRUNE2, S100P, SPP1, TCN1, TSPAN8
JUND	10/57	536/25868	10.2229	2.41848e-07	3.42216e-05	BCL6, GADD45A, SPP1, ABCC3, ANXA2, ANXA4, ARID5B, CD55, CLDN4, NDRG1
NR1H2	9/57	491/25868	9.84947	1.19139e-06	0.000108769	ABCC3, ANXA2, ANXA4, ARID5B, CD55, CLDN4, GADD45A, LAMB3, TSPAN8
ESR1	33/57	7144/25868	3.61567	1.53737e-06	0.000108769	ABCC3, ANXA2, ANXA4, AOX1, AQP3, ARID5B, BCL6, C10orf10, CD55, CFD, CLDN4, DEFB1, DKK1, EDN3, ENPEP, G0S2, GADD45A, GNLY, GPX3, IGFBP1, IL15, LAMB3, MAOA, MAP3K5, MT1H, NDRG1, NNMT, OLFM1, PRUNE2, S100P, SFRP4, SLC1A1, TCN1
CEBPA	42/57	11455/25868	3.53216	6.33397e-06	0.000347238	ABCC3, ACADSB, ANXA2, ANXA4, APOD, AQP3, ARID5B, BCL6, C1R, C4BPA, CD55, CFD, CLDN4, COMP, CP, DDX52, DEFB1, DKK1, DPP4, EFNA1, G0S2, GADD45A, GNLY, GPX3, HABP2, ID4, IDO1, IGFBP1, IL15, LAMB3, MAOA, MAP3K5, MMP7, MT1H, NDRG1, NNMT, PRUNE2, S100P, SERPING1, SFRP4, SPP1, TSPAN8
SOX13	8/57	461/25868	9.1338	7.36194e-06	0.000347238	ABCC3, ANXA2, ARID5B, BCL6, CP, EFNA1, GADD45A, IGFBP1
GATA6	8/57	487/25868	8.63214	1.09623e-05	0.000443188	DKK1, ABCC3, ANXA4, ARID5B, CD55, CLDN4, PRUNE2, TSPAN8
FOXO4	3/57	21/25868	79.5678	1.31159e-05	0.000463973	BCL6, GADD45A, IGFBP1
DNMT3B	8/57	512/25868	8.19619	1.57272e-05	0.000494533	SFRP4, ABCC3, ANXA4, AOX1, ARID5B, BCL6, EFNA1, IGFBP1
TCF7L2	8/57	521/25868	8.04973	1.7823e-05	0.00050439	DKK1, MMP7, ABCC3, ANXA2, ANXA4, ARID5B, CLDN4, GADD45A
ETV4	8/57	576/25868	7.25301	3.64243e-05	0.000937097	MMP7, SPP1, ABCC3, ANXA4, BCL6, CP, EFNA1, IGFBP1
HNF1B	7/57	457/25868	7.88869	6.3282e-05	0.0014924	MMP7, ABCC3, ANXA2, ANXA4, ARID5B, GADD45A, TSPAN8
MYBL2	7/57	465/25868	7.74871	7.05485e-05	0.00152137	ANXA2, ANXA4, ARID5B, BCL6, CP, IGFBP1, TSPAN8
SSRP1	5/57	203/25868	12.4332	8.51586e-05	0.00152137	ABCC3, BCL6, CP, GADD45A, NDRG1
GATA3	33/57	8491/25868	2.82092	8.56267e-05	0.00152137	ABCC3, ANXA2, ANXA4, APOD, AQP3, ARG2, ARID5B, BCL6, CD55, CLDN4, CP, CRABP2, DEFB1, DKK1, DPP4, EDN3, EFNA1, GADD45A, GBP2, GNLY, HABP2, ID4, IL15, MAOA, MAP3K5, MMP7, NDRG1, OLFM1, PAEP, PRUNE2, S100P, SLC1A1, TCN1
SMARCC1	7/57	480/25868	7.49912	8.60141e-05	0.00152137	GADD45A, NDRG1, ABCC3, CLDN4, EFNA1, LAMB3, OLFM1
ELF3	7/57	487/25868	7.38802	9.4124e-05	0.00156689	ABCC3, ANXA2, ANXA4, ARID5B, CD55, HABP2, NNMT
ZHX1	7/57	495/25868	7.26176	0.000104146	0.00163741	ABCC3, ANXA2, ANXA4, ARID5B, CD55, CFD, CLDN4
CDX2	7/57	503/25868	7.1428	0.000115022	0.00171323	ANXA2, ANXA4, ARID5B, CLDN4, GADD45A, MAOA, TSPAN8
FOXD3	2/57	8/25868	155.194	0.000132439	0.00187402	NDRG1, SPP1
IRF1	7/57	535/25868	6.70245	0.000168186	0.0021884	IL15, ABCC3, ANXA2, ANXA4, ARID5B, CD55, GADD45A
NR3C1	7/57	536/25868	6.68952	0.000170123	0.0021884	MAOA, S100P, SPP1, ABCC3, ANXA2, ANXA4, ARID5B
SP1	10/57	1196/25868	4.41718	0.000255533	0.00314417	ABCC3, AOX1, COMP, EDNRB, ID4, IGFBP1, PAEP, SPP1, ANXA2, ANXA4
PPARG	7/57	587/25868	6.08914	0.000295784	0.00348779	GADD45A, ABCC3, ANXA2, ARID5B, MAOA, NNMT, PRUNE2
HNF1A	3/57	63/25868	23.8329	0.000366737	0.00415146	IGFBP1, MMP7, SERPING1
JUN	8/57	823/25868	5.00704	0.000422098	0.00459437	GNLY, MMP7, SPP1, ANXA2, ANXA4, ARID5B, CD55, GADD45A
PAX6	6/57	458/25868	6.59911	0.000504144	0.00528418	ANXA2, ARID5B, DKK1, GADD45A, IL15, PRUNE2
HOXA10	2/57	16/25868	66.8609	0.000561201	0.00567214	IGFBP1, IL15
FOXO3	3/57	76/25868	19.5649	0.000636203	0.0056819	BCL6, CD55, GADD45A
NCOR2	6/57	480/25868	6.28744	0.000644677	0.0056819	ANXA4, ARID5B, BCL6, CLDN4, GADD45A, TSPAN8
ONECUT1	6/57	480/25868	6.28744	0.000644677	0.0056819	ANXA4, ARID5B, CP, MAOA, NNMT, SLC1A1
SPIB	6/57	481/25868	6.27396	0.000651719	0.0056819	ANXA4, ARID5B, CD55, MAP3K5, NDRG1, PRUNE2
STAT3	7/57	676/25868	5.26051	0.000686427	0.0056819	BCL6, MMP7, NNMT, ANXA2, ARID5B, CD55, MAP3K5
ARID1B	6/57	486/25868	6.20739	0.000687835	0.0056819	ABCC3, ANXA2, BCL6, CP, DPP4, EFNA1
FOXK2	6/57	488/25868	6.18116	0.000702708	0.0056819	ABCC3, ANXA4, ARID5B, CD55, CP, GADD45A
FOSL2	6/57	504/25868	5.97884	0.000830888	0.00635517	BCL6, ABCC3, ANXA2, ANXA4, ARID5B, NDRG1
ATF3	6/57	504/25868	5.97884	0.000830888	0.00635517	ABCC3, ANXA2, ANXA4, ARID5B, BCL6, GADD45A
NFE2L2	6/57	518/25868	5.81218	0.000957267	0.00712912	ABCC3, ANXA2, ANXA4, BCL6, CLDN4, GADD45A
PPARA	3/57	91/25868	16.2305	0.00107403	0.0077936	G0S2, GADD45A, IGFBP1
CREB1	7/57	743/25868	4.7692	0.00119051	0.00842282	AQP3, CD55, IGFBP1, SPP1, ANXA2, ANXA4, ARID5B
FOXA1	38/57	11930/25868	2.34084	0.00139453	0.00962565	ABCC3, ACADSB, ANXA2, ANXA4, AOX1, APOD, AQP3, ARID5B, BCL6, C1R, CD55, CLDN4, CP, DDX52, DEFB1, DKK1, DPP4, EDN3, EDNRB, EFNA1, ENPEP, GADD45A, GNLY, GPX3, HABP2, ID4, IDO1, IL15, MAOA, MAP3K5, NDRG1, NNMT, PRUNE2, S100P, SLC1A1, SPP1, TCN1, TSPAN8
FOXO1	6/57	579/25868	5.1809	0.00168961	0.0113848	ACADSB, BCL6, IGFBP1, ARID5B, MAP3K5, PRUNE2
HNF4A	35/57	10693/25868	2.26182	0.00175408	0.0115443	ABCC3, ACADSB, ANXA2, ANXA4, AOX1, AQP3, ARID5B, BCL6, C10orf10, CD55, CLDN4, COMP, CP, CRABP2, DKK1, DPP4, EDN3, EFNA1, GADD45A, GPX3, ID4, IGFBP1, IL15, LAMB3, MAOA, MMP7, NDRG1, OLFM1, PAEP, PRUNE2, S100P, SFRP4, SPP1, TSPAN8, SLC1A1
CTCF	47/57	16552/25868	2.6499	0.00185488	0.0119302	ABCC3, ACADSB, ANXA2, ANXA4, AOX1, APOD, AQP3, ARG2, ARID5B, BCL6, C10orf10, C1R, CD55, CEBPD, CFD, CLDN4, COMP, CRABP2, DDX52, DEFB1, DKK1, EDNRB, ENPEP, GBP2, GNLY, GPX3, HABP2, ID4, IDO1, IGFBP1, IL15, LAMB3, MAOA, MAP3K5, MMP7, MT1G, NDRG1, NNMT, OLFM1, PRUNE2, S100P, SERPING1, SFRP4, SLC1A1, SPP1, TCN1, TSPAN8
GATA2	24/57	6245/25868	2.29012	0.00209913	0.0132012	ABCC3, ANXA2, ANXA4, ARID5B, C4BPA, CD55, DKK1, DPP4, EDNRB, ENPEP, GADD45A, GBP2, IDO1, IGFBP1, IL15, LAMB3, MAOA, MAP3K5, MMP7, NDRG1, NNMT, OLFM1, PRUNE2, TSPAN8
CEBPB	6/57	620/25868	4.82769	0.00238126	0.0141657	GNLY, ABCC3, ANXA2, ANXA4, ARID5B, PRUNE2
FOS	32/57	9546/25868	2.19254	0.00238556	0.0141657	ABCC3, ANXA2, ANXA4, AQP3, ARG2, ARID5B, BCL6, C4BPA, CD55, CLDN4, CP, CRABP2, DDX52, G0S2, GADD45A, GBP2, GNLY, GPX3, ID4, LAMB3, MAP3K5, MMP7, NDRG1, NNMT, OLFM1, PAEP, PRUNE2, S100P, SFRP4, SPP1, TCN1, TSPAN8
GLI2	3/57	121/25868	12.0915	0.00242996	0.0141657	BCL6, EFNA1, LAMB3
OTX2	5/57	426/25868	5.79789	0.00245272	0.0141657	ANXA2, ARID5B, DKK1, IL15, PRUNE2
ZC3H8	5/57	453/25868	5.44277	0.00319309	0.0180729	ABCC3, ANXA2, ANXA4, BCL6, CLDN4
ATF4	5/57	459/25868	5.36998	0.00337738	0.0187411	IGFBP1, S100P, ARID5B, BCL6, PRUNE2
PROX1	5/57	463/25868	5.3226	0.00350443	0.0190722	ANXA2, ANXA4, CLDN4, GADD45A, TSPAN8
MYB	6/57	687/25868	4.34083	0.00394659	0.0204862	BCL6, IL15, SPP1, ANXA4, ARID5B, DPP4
LHX2	3/57	145/25868	10.0386	0.00404558	0.0204862	ANXA2, ARID5B, GADD45A
NFKB2	5/57	482/25868	5.1059	0.00415541	0.0204862	IL15, BCL6, DPP4, MAOA, MMP7
ZNF175	5/57	482/25868	5.1059	0.00415541	0.0204862	ABCC3, ANXA4, ARID5B, CLDN4, GADD45A
TCF7	5/57	484/25868	5.08422	0.00422864	0.0204862	MMP7, ARID5B, GADD45A, IL15, MAP3K5
FOSL1	5/57	488/25868	5.04137	0.00437787	0.0204862	ANXA2, ANXA4, ARID5B, GADD45A, LAMB3
SMAD9	1/57	2/25868	455.837	0.00440222	0.0204862	ID4
MAFF	5/57	489/25868	5.03077	0.00441576	0.0204862	ABCC3, ANXA2, ANXA4, ARID5B, CD55
MBD1	5/57	489/25868	5.03077	0.00441576	0.0204862	ANXA2, ANXA4, BCL6, CFD, IGFBP1
IRF4	5/57	494/25868	4.97839	0.00460873	0.0210366	BCL6, ANXA4, ARID5B, MAP3K5, PRUNE2
KLF5	5/57	505/25868	4.86657	0.00505438	0.0227046	ABCC3, ANXA2, ANXA4, CLDN4, LAMB3
MAX	5/57	509/25868	4.82689	0.00522378	0.0228549	GADD45A, ABCC3, ANXA2, ANXA4, ARID5B
E2F3	2/57	49/25868	19.9184	0.00524935	0.0228549	MAP3K5, MT1G
HBP1	5/57	514/25868	4.77966	0.00544117	0.0233311	ANXA4, ARID5B, CEBPD, EFNA1, IGFBP1
SOX9	5/57	518/25868	4.74148	0.00561965	0.0233877	COMP, ABCC3, ANXA2, CLDN4, EFNA1
TWIST1	5/57	518/25868	4.74148	0.00561965	0.0233877	DKK1, ABCC3, ANXA2, ARID5B, TSPAN8
RXRA	5/57	522/25868	4.70393	0.00580225	0.0237976	ABCC3, ANXA2, ARID5B, BCL6, GADD45A
KLF4	5/57	528/25868	4.64875	0.00608396	0.0245966	ANXA2, ANXA4, ARID5B, CLDN4, NDRG1
NHLH2	1/57	3/25868	228.804	0.00659618	0.0262918	MAOA
PGR	5/57	543/25868	4.5159	0.00683036	0.0268471	IGFBP1, PAEP, ANXA2, ARID5B, CLDN4
TBP	5/57	551/25868	4.44863	0.00725371	0.0281206	ANXA2, ANXA4, ARID5B, BCL6, CD55
AR	7/57	1062/25868	3.28486	0.00851955	0.0325815	ARG2, CRABP2, GADD45A, NDRG1, ARID5B, MAOA, PRUNE2
ATF1	5/57	581/25868	4.21218	0.00900552	0.0339808	AQP3, ABCC3, ARG2, CD55, GADD45A
SP3	3/57	196/25868	7.37313	0.00928433	0.0341805	AOX1, ID4, IGFBP1
E2F7	4/57	374/25868	5.18943	0.0093	0.0341805	ANXA2, ARID5B, BCL6, GADD45A
USF1	5/57	631/25868	3.86816	0.0125441	0.0455127	ID4, ABCC3, ANXA2, ANXA4, ARID5B
MSX1	1/57	6/25868	91.9719	0.0131496	0.0465168	DKK1
NR4A2	1/57	6/25868	91.9719	0.0131496	0.0465168	SPP1
GLI1	2/57	82/25868	11.6911	0.0141524	0.0490048	CP, SPP1
ZNF217	4/57	424/25868	4.56216	0.0141993	0.0490048	ANXA2, ANXA4, ARID5B, CP
SMAD2	4/57	432/25868	4.4754	0.0151097	0.0515187	GADD45A, HABP2, NDRG1, SLC1A1
HHEX	4/57	440/25868	4.39169	0.0160565	0.054095	CP, EFNA1, IGFBP1, TSPAN8
MSX2	1/57	8/25868	65.6861	0.017495	0.0581578	SPP1
LEF1	4/57	453/25868	4.2623	0.0176734	0.0581578	MMP7, SPP1, EDNRB, PRUNE2
NCOR1	4/57	457/25868	4.22425	0.0181907	0.0591721	G0S2, NDRG1, CD55, GADD45A
TCF4	4/57	465/25868	4.14965	0.0192535	0.0619175	ANXA2, ARID5B, DPP4, TSPAN8
CEBPG	4/57	471/25868	4.09538	0.0200755	0.0638356	ARID5B, CD55, GADD45A, MAP3K5
MTA2	4/57	475/25868	4.05996	0.0206354	0.0646138	ABCC3, ANXA4, CLDN4, GADD45A
BATF	4/57	476/25868	4.0512	0.0207769	0.0646138	ANXA4, ARID5B, IL15, MAP3K5
IKZF1	4/57	479/25868	4.02515	0.0212049	0.0652282	ABCC3, ANXA4, GADD45A, NNMT
ESRRA	4/57	483/25868	3.99092	0.0217841	0.0653294	ABCC3, ARID5B, CLDN4, NDRG1
GRHL2	4/57	484/25868	3.98245	0.0219304	0.0653294	ANXA2, ARID5B, CLDN4, NDRG1
SOX6	4/57	484/25868	3.98245	0.0219304	0.0653294	ANXA4, CD55, GADD45A, MAP3K5
ZEB2	4/57	488/25868	3.94893	0.0225216	0.0654228	ABCC3, ANXA4, GADD45A, MAP3K5
HNF4G	4/57	490/25868	3.93238	0.0228209	0.0654228	ABCC3, ARID5B, BCL6, EFNA1
MAFK	4/57	490/25868	3.93238	0.0228209	0.0654228	ANXA2, ANXA4, ARID5B, PRUNE2
RCOR1	4/57	491/25868	3.92416	0.0229714	0.0654228	ABCC3, ANXA4, ARID5B, GADD45A
HIF1A	7/57	1300/25868	2.65472	0.0235369	0.0654228	ANXA4, CP, EDNRB, GPX3, IGFBP1, NDRG1, ARID5B
PBX3	4/57	495/25868	3.8916	0.0235797	0.0654228	ANXA2, ARID5B, MAP3K5, PRUNE2
ETV1	4/57	497/25868	3.87552	0.0238875	0.0654228	ANXA4, BCL6, GADD45A, NDRG1
MSC	1/57	11/25868	45.9686	0.0239777	0.0654228	DKK1
ZHX2	4/57	498/25868	3.86753	0.0240423	0.0654228	ABCC3, BCL6, EFNA1, NDRG1
JUNB	4/57	504/25868	3.82027	0.0249841	0.0673381	ANXA4, ARID5B, GADD45A, MAP3K5
NR2F2	4/57	510/25868	3.77414	0.0259481	0.0678259	ABCC3, ANXA2, ANXA4, ARID5B
FOXM1	4/57	511/25868	3.76656	0.0261109	0.0678259	ANXA2, ARID5B, CD55, CLDN4
TFCP2	1/57	12/25868	41.7841	0.0261293	0.0678259	SPP1
GATA4	2/57	114/25868	8.34074	0.0262474	0.0678259	ANXA4, ARID5B
KLF6	4/57	513/25868	3.75149	0.0264384	0.0678259	ABCC3, ANXA2, ANXA4, ARID5B
SRF	4/57	514/25868	3.744	0.0266031	0.0678259	ABCC3, ARID5B, BCL6, PRUNE2
STAT5B	4/57	516/25868	3.72911	0.0269343	0.0680572	BCL6, ARID5B, DPP4, NDRG1
FOXA2	4/57	522/25868	3.68513	0.0279429	0.0693671	MMP7, ANXA4, ARID5B, PRUNE2
POU2F2	4/57	522/25868	3.68513	0.0279429	0.0693671	SPP1, ANXA4, ARID5B, MAP3K5
BACH1	4/57	524/25868	3.6707	0.0282841	0.0696035	ABCC3, ANXA2, CLDN4, GADD45A
TFAP2A	5/57	804/25868	3.00976	0.0317833	0.0775402	CRABP2, MMP7, ABCC3, EFNA1, NDRG1
GATA1	4/57	557/25868	3.44681	0.0342766	0.0829083	ANXA4, ARID5B, GADD45A, PRUNE2
RELA	5/57	830/25868	2.91189	0.0357214	0.0856708	G0S2, GADD45A, ANXA4, ARID5B, MAP3K5
SMAD3	4/57	570/25868	3.36591	0.0368264	0.0875788	ABCC3, ANXA2, ARID5B, GADD45A
EGR2	1/57	19/25868	25.582	0.0410604	0.0968341	IDO1
NFKB1	5/57	868/25868	2.77946	0.0420037	0.09824	GADD45A, GNLY, BCL6, DPP4, MAOA
POU2F1	3/57	368/25868	3.8727	0.0475599	0.110323	GADD45A, SPP1, CD55
TP53	12/57	3280/25868	1.83943	0.0513071	0.118048	ABCC3, ANXA2, ANXA4, AQP3, BCL6, DKK1, GADD45A, IL15, NDRG1, NNMT, OLFM1, PRUNE2
RARA	4/57	639/25868	2.99199	0.0521651	0.119054	ABCC3, CRABP2, G0S2, GADD45A
TWIST2	1/57	25/25868	19.164	0.0536793	0.12153	DKK1
PRDM1	3/57	403/25868	3.52887	0.0592737	0.133131	ANXA4, ARID5B, TSPAN8
VDR	7/57	1626/25868	2.09188	0.0652462	0.145391	CFD, GADD45A, NDRG1, ABCC3, ANXA2, CLDN4, LAMB3
HOXA9	3/57	434/25868	3.27115	0.070679	0.156267	MAP3K5, MMP7, PRUNE2
PPARD	1/57	35/25868	13.5364	0.0743492	0.163107	GADD45A
SIX5	3/57	448/25868	3.16649	0.0761336	0.165737	ABCC3, ANXA2, ANXA4
BACH2	3/57	458/25868	3.09567	0.0801416	0.17313	ANXA4, ARID5B, GADD45A
SOX11	3/57	462/25868	3.06822	0.0817704	0.174208	AOX1, IL15, TSPAN8
TEAD1	3/57	469/25868	3.0213	0.0846556	0.174208	ANXA2, ARID5B, PRUNE2
MYC	6/57	1395/25868	2.06844	0.0856357	0.174208	DKK1, GADD45A, MAP3K5, NDRG1, ANXA4, OLFM1
HMBOX1	3/57	476/25868	2.97577	0.0875845	0.174208	ANXA4, ARID5B, CD55
ASCL1	3/57	479/25868	2.95667	0.0888529	0.174208	DKK1, NDRG1, PRUNE2
PRDM14	14/57	4370/25868	1.60358	0.0895374	0.174208	ACADSB, ANXA2, ARID5B, C10orf10, DEFB1, DKK1, EDNRB, ENPEP, HABP2, MAOA, PRUNE2, SLC1A1, SPP1, COMP
ID3	3/57	483/25868	2.93157	0.0905563	0.174208	ABCC3, MAP3K5, NNMT
NR2F6	3/57	485/25868	2.91918	0.0914132	0.174208	ABCC3, ARID5B, CP
MEIS2	3/57	486/25868	2.91302	0.091843	0.174208	ANXA4, ARID5B, GADD45A
PDX1	3/57	487/25868	2.90689	0.0922736	0.174208	ANXA2, ARID5B, PRUNE2
UBTF	3/57	489/25868	2.8947	0.0931374	0.174208	ANXA4, BCL6, CEBPD
ATF7	3/57	490/25868	2.88864	0.0935705	0.174208	ANXA4, ARID5B, GADD45A
GATAD1	3/57	491/25868	2.88261	0.0940045	0.174208	ANXA2, AQP3, GADD45A
SMAD4	3/57	492/25868	2.87661	0.0944394	0.174208	GADD45A, HABP2, SLC1A1
TAF1	3/57	492/25868	2.87661	0.0944394	0.174208	ANXA2, ANXA4, ARID5B
TEAD4	3/57	493/25868	2.87062	0.0948751	0.174208	ANXA2, ARID5B, GADD45A
BCL11A	3/57	495/25868	2.85873	0.095749	0.174208	ANXA4, ARID5B, MAP3K5
EBF1	3/57	495/25868	2.85873	0.095749	0.174208	ANXA4, ARID5B, MAP3K5
MNT	3/57	495/25868	2.85873	0.095749	0.174208	ANXA2, ARID5B, CLDN4
CUX1	3/57	496/25868	2.85282	0.0961873	0.174208	ABCC3, ANXA4, ARID5B
MAFB	3/57	496/25868	2.85282	0.0961873	0.174208	ANXA2, ARID5B, PRUNE2
ARID2	3/57	497/25868	2.84693	0.0966263	0.174208	ABCC3, ANXA2, EFNA1
TCF12	3/57	498/25868	2.84107	0.0970662	0.174208	ABCC3, ANXA2, ARID5B
BCL3	3/57	500/25868	2.82942	0.0979485	0.174208	ABCC3, ANXA2, ANXA4
TFAP4	3/57	500/25868	2.82942	0.0979485	0.174208	ABCC3, ARID5B, NDRG1
E2F2	2/57	240/25868	3.90685	0.0982171	0.174208	MAP3K5, MT1G
TBX21	3/57	501/25868	2.82362	0.0983909	0.174208	ANXA4, ARID5B, MAP3K5
MAF	3/57	502/25868	2.81786	0.0988342	0.174208	ANXA4, ARID5B, BCL6
REST	3/57	502/25868	2.81786	0.0988342	0.174208	ANXA2, CLDN4, OLFM1
ARID3A	3/57	504/25868	2.80639	0.0997231	0.174208	ANXA2, ANXA4, ARID5B
FOXP2	3/57	504/25868	2.80639	0.0997231	0.174208	ANXA2, CEBPD, EFNA1
DNMT1	1/57	48/25868	9.78433	0.100558	0.174589	SFRP4
ZEB1	3/57	509/25868	2.77811	0.10196	0.175943	BCL6, ABCC3, ANXA2
KDM5B	3/57	513/25868	2.75579	0.103764	0.177853	ANXA2, ARID5B, BCL6
STAT5A	3/57	515/25868	2.74481	0.10467	0.177853	BCL6, ARID5B, MAP3K5
RUNX2	3/57	516/25868	2.73936	0.105125	0.177853	ANXA2, ARID5B, PRUNE2
RUNX3	3/57	517/25868	2.73392	0.10558	0.177853	ANXA4, ARID5B, MAP3K5
POU5F1	3/57	519/25868	2.72312	0.106494	0.17833	DKK1, GADD45A, SPP1
SMAD1	3/57	522/25868	2.70707	0.107869	0.179571	SPP1, ANXA2, PRUNE2
CREM	3/57	524/25868	2.69647	0.10879	0.180045	ARID5B, GADD45A, MAP3K5
CEBPD	3/57	527/25868	2.68072	0.110178	0.180667	ABCC3, ANXA4, GADD45A
RARG	1/57	53/25868	8.84377	0.110443	0.180667	CRABP2
TFAP2C	33/57	12700/25868	1.42675	0.115437	0.187259	ABCC3, ANXA2, ANXA4, AOX1, APOD, AQP3, ARID5B, BCL6, C10orf10, CD55, CEBPD, CLDN4, CP, CRABP2, DPP4, DYNLT3, EDN3, EFNA1, ENPEP, GADD45A, GPX3, HABP2, ID4, IL15, LAMB3, MAOA, MAP3K5, NDRG1, NNMT, OLFM1, PAEP, PRUNE2, S100P
ESR2	3/57	539/25868	2.61949	0.115797	0.187259	AQP3, GPX3, ARID5B
RARB	1/57	59/25868	7.92682	0.122164	0.196435	CRABP2
KLF3	2/57	295/25868	3.16668	0.137811	0.220341	ARID5B, PRUNE2
MYCN	3/57	588/25868	2.39546	0.139819	0.222296	NDRG1, ABCC3, ANXA2
EGR1	31/57	12035/25868	1.37137	0.145003	0.229251	ABCC3, ANXA2, AQP3, ARID5B, BCL6, C10orf10, C1R, CFD, CLDN4, COMP, CRABP2, DEFB1, DKK1, DPP4, EDN3, EFNA1, ENPEP, GADD45A, ID4, IL15, LAMB3, MT1H, NDRG1, NNMT, OLFM1, PAEP, PRUNE2, SERPING1, SFRP4, SPP1, TSPAN8
NFIC	3/57	606/25868	2.32234	0.149045	0.234331	ANXA2, ARID5B, IL15
ETS2	1/57	78/25868	5.96674	0.158289	0.247256	SPP1
SPI1	10/57	3192/25868	1.51306	0.159012	0.247256	ARID5B, BCL6, CP, MAP3K5, NDRG1, SPP1, TCN1, ANXA4, CD55, PRUNE2
FOXK1	1/57	85/25868	5.46896	0.171227	0.264794	ARID5B
FOXP1	11/57	3683/25868	1.44172	0.180134	0.277053	ACADSB, ARID5B, BCL6, CRABP2, DDX52, HABP2, MAP3K5, NDRG1, NNMT, OLFM1, PRUNE2
E2F5	2/57	375/25868	2.4798	0.200151	0.306177	MT1G, ANXA4
ETV6	1/57	117/25868	3.95507	0.227926	0.345708	MAP3K5
ZNF766	2/57	410/25868	2.26397	0.228436	0.345708	ANXA2, ARG2
ZNF589	2/57	422/25868	2.19834	0.238209	0.35858	CD55, MAP3K5
SOX10	2/57	425/25868	2.18246	0.240656	0.360347	EDNRB, CP
EOMES	2/57	432/25868	2.14631	0.246371	0.366964	GADD45A, MAOA
CREB3	2/57	436/25868	2.12618	0.24964	0.369886	LAMB3, NNMT
RFX1	1/57	134/25868	3.44731	0.256478	0.377732	IGFBP1
MTA1	2/57	447/25868	2.07272	0.258638	0.377732	CLDN4, EFNA1
MEF2B	2/57	449/25868	2.06329	0.260275	0.377732	BCL6, ARID5B
SMARCC2	2/57	449/25868	2.06329	0.260275	0.377732	ABCC3, GNLY
MEF2C	2/57	456/25868	2.03091	0.266005	0.38371	ARID5B, IL15
ZNF92	2/57	458/25868	2.02176	0.267643	0.38371	ABCC3, ARID5B
NCOA3	2/57	459/25868	2.01744	0.268462	0.38371	MMP7, PRUNE2
SIX2	2/57	461/25868	2.0084	0.270099	0.384111	ARID5B, PRUNE2
IRF9	2/57	465/25868	1.99074	0.273375	0.384295	ABCC3, MAP3K5
T	2/57	466/25868	1.98637	0.274193	0.384295	MAOA, PRUNE2
ZBTB33	2/57	467/25868	1.98202	0.275012	0.384295	ABCC3, ANXA2
BHLHE22	2/57	468/25868	1.97769	0.275831	0.384295	CLDN4, MAP3K5
TAL1	10/57	3648/25868	1.29676	0.278277	0.384295	ANXA2, ANXA4, ARID5B, BCL6, CD55, MAP3K5, PRUNE2, SFRP4, TCN1, GADD45A
STAT2	2/57	474/25868	1.95209	0.280743	0.384295	CLDN4, APOD
RELB	2/57	479/25868	1.93125	0.284835	0.384295	IL15, BCL6
KMT2A	2/57	479/25868	1.93125	0.284835	0.384295	ARID5B, BCL6
TGIF2	2/57	484/25868	1.91085	0.288925	0.384295	ARID5B, EFNA1
PKNOX1	2/57	485/25868	1.90682	0.289743	0.384295	ANXA4, GADD45A
TCF25	2/57	485/25868	1.90682	0.289743	0.384295	ANXA2, ANXA4
MEF2A	2/57	491/25868	1.883	0.294648	0.384295	ARID5B, MAP3K5
BHLHE40	2/57	493/25868	1.87519	0.296283	0.384295	ABCC3, BCL6
KLF1	2/57	494/25868	1.8713	0.2971	0.384295	ANXA2, GADD45A
PBX2	2/57	495/25868	1.86744	0.297916	0.384295	ANXA4, ARID5B
KLF9	2/57	496/25868	1.86359	0.298733	0.384295	ANXA2, ARID5B
ZNF384	2/57	497/25868	1.85976	0.29955	0.384295	ARID5B, BCL6
ARID1A	2/57	499/25868	1.85214	0.301182	0.384295	ABCC3, EFNA1
MTA3	2/57	499/25868	1.85214	0.301182	0.384295	ARID5B, GPX3
MYOD1	2/57	502/25868	1.84082	0.303631	0.384295	GADD45A, PRUNE2
RBPJ	2/57	502/25868	1.84082	0.303631	0.384295	ANXA4, MAP3K5
ZNF143	2/57	503/25868	1.83708	0.304446	0.384295	ARID5B, OLFM1
BCL6	2/57	504/25868	1.83335	0.305262	0.384295	BCL6, ARID5B
AHR	2/57	504/25868	1.83335	0.305262	0.384295	ARID5B, PRUNE2
NR2F1	2/57	504/25868	1.83335	0.305262	0.384295	COMP, OLFM1
SP4	2/57	505/25868	1.82964	0.306078	0.384295	ANXA2, BCL6
MAZ	2/57	506/25868	1.82595	0.306893	0.384295	ABCC3, CLDN4
ELF1	2/57	509/25868	1.81475	0.309338	0.38565	ABCC3, ANXA4
PAX5	2/57	517/25868	1.78606	0.31585	0.392042	ARID5B, MAP3K5
SOX2	10/57	3806/25868	1.23392	0.325386	0.402115	ABCC3, ARID5B, DKK1, EDN3, GADD45A, GNLY, IL15, LAMB3, OLFM1, PRUNE2
NFYA	2/57	535/25868	1.72453	0.330456	0.405836	GADD45A, IGFBP1
ATF2	2/57	536/25868	1.72123	0.331266	0.405836	ARID5B, MAP3K5
FLI1	2/57	544/25868	1.69528	0.337731	0.411185	MAP3K5, NDRG1
EPAS1	2/57	545/25868	1.6921	0.338538	0.411185	NDRG1, CP
ERG	2/57	553/25868	1.667	0.344983	0.417223	NDRG1, SPP1
TP63	2/57	564/25868	1.63366	0.353815	0.426083	ANXA2, ARID5B
NCOA1	1/57	233/25868	1.96875	0.403277	0.483591	TSPAN8
NFATC1	1/57	258/25868	1.77551	0.435592	0.520137	ARID5B
YY1	2/57	678/25868	1.35205	0.442527	0.526198	ANXA4, ARID5B
ZNF263	8/57	3312/25868	1.11213	0.448527	0.531102	ARID5B, CFD, CRABP2, GNLY, PRUNE2, S100P, ABCC3, OLFM1
ZNF83	1/57	277/25868	1.65206	0.458996	0.541233	ANXA4
NCOA2	1/57	287/25868	1.59366	0.470928	0.552998	PRUNE2
E2F1	15/57	6599/25868	1.04295	0.494985	0.578846	ANXA2, AOX1, CLDN4, DDX52, DPP4, EDN3, ENPEP, GPX3, ID4, IGFBP1, MAP3K5, MT1G, NDRG1, OLFM1, PRUNE2
JARID2	1/57	336/25868	1.35797	0.525758	0.612303	COMP
ZNF274	1/57	387/25868	1.1762	0.576895	0.669103	GADD45A
HES1	1/57	394/25868	1.15494	0.583476	0.673975	PRUNE2
TEAD2	1/57	415/25868	1.09545	0.602624	0.692727	NNMT
DUX4	1/57	419/25868	1.08479	0.606172	0.692727	ARID5B
ZNF644	1/57	420/25868	1.08215	0.607054	0.692727	NNMT
NR5A2	1/57	434/25868	1.04662	0.619201	0.699474	ABCC3
ADNP	1/57	436/25868	1.04173	0.620906	0.699474	ARID5B
ARNTL	1/57	448/25868	1.01326	0.630979	0.699474	SFRP4
FOXJ2	1/57	452/25868	1.00412	0.634278	0.699474	CD55
LYL1	1/57	459/25868	0.988499	0.639982	0.699474	MAP3K5
RUNX1	6/57	2958/25868	0.911	0.647234	0.699474	ARID5B, MAP3K5, OLFM1, PRUNE2, TSPAN8, ANXA4
ZFX	1/57	469/25868	0.966996	0.647979	0.699474	ANXA4
ZNF24	1/57	469/25868	0.966996	0.647979	0.699474	GADD45A
TP73	1/57	473/25868	0.95865	0.651128	0.699474	AQP3
MAFG	1/57	478/25868	0.948415	0.655026	0.699474	MAP3K5
CLOCK	1/57	483/25868	0.938391	0.658881	0.699474	ABCC3
HOXB13	1/57	484/25868	0.936412	0.659647	0.699474	ARID5B
MEIS1	1/57	485/25868	0.93444	0.660412	0.699474	MAP3K5
KLF13	1/57	487/25868	0.930521	0.661935	0.699474	ABCC3
ZKSCAN1	1/57	489/25868	0.926635	0.663452	0.699474	ABCC3
NONO	1/57	493/25868	0.918956	0.666465	0.699474	BCL6
PAX8	1/57	493/25868	0.918956	0.666465	0.699474	ARID5B
GFI1B	1/57	494/25868	0.917056	0.667215	0.699474	ANXA4
RFX5	1/57	496/25868	0.913279	0.668708	0.699474	ABCC3
MXI1	1/57	497/25868	0.911401	0.669452	0.699474	ANXA2
THAP1	1/57	497/25868	0.911401	0.669452	0.699474	COMP
NFE2	1/57	499/25868	0.90767	0.670936	0.699474	GADD45A
ZBTB7A	1/57	500/25868	0.905815	0.671675	0.699474	COMP
SNAI2	1/57	504/25868	0.89847	0.674616	0.699474	ABCC3
GABPA	1/57	507/25868	0.893037	0.676805	0.699474	ANXA4
NFYB	1/57	510/25868	0.887669	0.67898	0.699474	IGFBP1
NANOG	1/57	511/25868	0.885893	0.679701	0.699474	DKK1
HSF1	1/57	520/25868	0.870222	0.686124	0.700986	NDRG1
TCF3	1/57	520/25868	0.870222	0.686124	0.700986	ARID5B
ARNT	1/57	524/25868	0.86343	0.688938	0.701329	ARID5B
E2F6	1/57	537/25868	0.842056	0.697913	0.707919	ANXA2
MITF	13/57	6519/25868	0.876697	0.709357	0.716957	ANXA2, ANXA4, APOD, BCL6, CP, EDNRB, GBP2, HABP2, ID4, PRUNE2, S100P, SPP1, ARID5B
USF2	1/57	575/25868	0.785129	0.722715	0.727858	ABCC3
ETS1	19/57	10021/25868	0.790312	0.835035	0.837996	ANXA4, AQP3, ARG2, ARID5B, BCL6, CRABP2, DDX52, DPP4, EFNA1, GADD45A, HABP2, IGFBP1, MMP7, NDRG1, S100P, SFRP4, SPP1, ABCC3, ANXA2
E2F4	10/57	6587/25868	0.622254	0.941579	0.941579	ANXA2, ANXA4, ARG2, ARID5B, CD55, CEBPD, DPP4, GADD45A, MAP3K5, MT1G

## Sheet: Bastu
ID	GeneRatio	BgRatio	OddsRatio	pvalue	padjust	geneID
CTCF	416/495	16552/25868	3.01428	1.47108e-23	5.42827e-21	A2ML1, ABCA17P, ABCA2, ABCG1, ABL2, ACTA2, ACTB, ADAM19, ADAMTS4, ADAMTS7, ADARB2, ADD1, ADORA3, AFF1, AGAP1, AGT, AIF1L, AIM1L, AKAP9, ALCAM, ALDH1A1, ALDH3B2, ALG1, ALOX5AP, AMD1, ANAPC1, ANK3, ANP32A, ANXA2, AP1S3, APOL4, ARHGAP32, ARHGEF26, ASPN, ASS1, ASTN1, ATP13A4, ATP2B2, ATP8B5P, ATXN3, AVPR1A, AXIN2, BAIAP2, BCL11B, BDKRB1, BDNF, BIN2, BIRC3, BMPER, BNC2, BST2, C15orf59, C20orf96, CA12,…
TFAP2C	345/495	12700/25868	2.42335	5.73105e-21	1.05738e-18	A2ML1, ABCA17P, ABCA2, ABCG1, ABL2, ACTB, ADAM19, ADAMTS7, ADARB2, ADD1, ADORA3, AFF1, AGAP1, AGT, AIF1L, AIM1L, AKAP9, ALCAM, ALDH3B2, ALG1, ALOX5AP, AMD1, ANAPC1, ANK3, ANP32A, ANXA2, AP1S3, ARHGAP32, ARHGEF26, ASS1, ATP2B2, ATP8B5P, ATXN3, AVPR1A, AXIN2, BAIAP2, BCL11B, BDKRB1, BDNF, BMPER, BNC2, C15orf59, C1orf229, C20orf96, CA12, CA4, CABYR, CAPS, CAV2, CBLC, CCDC80, CCNYL1, CD109, CDC14A, C…
CEBPA	321/495	11455/25868	2.35924	1.21546e-20	1.49501e-18	A2ML1, ABL2, ACTA2, ACTB, ADAM19, ADAMTS7, ADARB2, ADD1, ADORA3, AFF1, AGAP1, AGT, AIF1L, AIM1L, AKAP9, ALCAM, ALDH1A1, ALOX5AP, AMD1, ANAPC1, ANK3, ANP32A, ANXA2, AP1S3, APOL4, ARHGAP32, ARHGEF26, ASS1, ASTN1, ATP13A4, ATP2B2, ATP8B5P, AVP, AXIN2, BAIAP2, BCL11B, BIN2, BIRC3, BMPER, BNC2, BST2, C15orf59, C20orf96, CA12, CA4, CASKIN1, CAV2, CBLC, CCDC71, CCNYL1, CDC14A, CDC14B, CDC25B, CDH16, CDK…
STAT1	329/495	11944/25868	2.34753	3.45029e-20	3.18289e-18	A2ML1, ABCA17P, ABCG1, ABL2, ACTA2, ACTB, ADAM19, ADAMTS7, ADARB2, ADD1, ADORA3, AFF1, AGAP1, AGT, ALCAM, ALDH1A1, ALG1, ALOX5AP, ANAPC1, ANK3, ANP32A, ANXA2, AP1S3, APOL4, ARHGAP32, ASS1, ASTN1, ATP13A4, ATP2B2, ATP8B5P, AVPR1A, AXIN2, BCL11B, BDNF, BIN2, BIRC3, BMPER, BNC2, BST2, C15orf59, C20orf96, CA12, CA4, CAV2, CCDC80, CD109, CDC14A, CDC14B, CDC25B, CDC5L, CDH16, CDR2L, CENPH, CENPV, CERKL…
FOXA1	323/495	11930/25868	2.22716	4.09472e-18	3.0219e-16	A2ML1, ABCA17P, ABCA2, ABCG1, ABL2, ADAM19, ADAMTS7, ADARB2, ADD1, ADORA3, AFF1, AGAP1, AKAP9, ALCAM, ALDH1A1, ALDH3B2, ALOX5AP, AMD1, ANAPC1, ANK3, ANP32A, ANXA2, AP1S3, ARHGAP32, ARHGEF26, ASS1, ASTN1, ATP13A4, ATP2B2, ATP8B5P, ATXN3, AVPR1A, AXIN2, BAIAP2, BCL11B, BDKRB1, BDNF, BIN2, BIRC3, BMPER, BNC2, BST2, CA12, CA4, CABYR, CALCRL, CAV2, CBLC, CCDC80, CCL23, CCNYL1, CD109, CDC14A, CDC14B, C…
HNF4A	297/495	10693/25868	2.16093	2.52429e-17	1.55244e-15	ABCA2, ABL2, ACTB, ADAM19, ADARB2, ADD1, ADORA3, AFF1, AGAP1, AGT, AIM1L, AKAP9, ALCAM, ALDH1A1, ALG1, ALOX5AP, AMD1, ANAPC1, ANK3, ANP32A, ANXA2, APOL4, ARHGAP32, ARHGEF26, ASS1, ATP13A4, ATP2B2, ATP8B5P, AVP, AXIN2, BAIAP2, BCL11B, BMPER, BNC2, C15orf59, C1orf229, CA12, CA4, CALCRL, CAPS, CASKIN1, CBLC, CCDC71, CCNYL1, CD109, CDC14A, CDC14B, CDC25B, CDC5L, CDH16, CDKN3, CDR2L, CES1, CES4A, CHN2…
ESR1	215/495	7144/25868	2.04393	1.94999e-14	9.15713e-13	ABCA17P, ABCA2, ABCG1, ABL2, ACTB, ADAM19, ADARB2, ADORA3, AFF1, AGAP1, AGT, AIM1L, ALCAM, ALOX5AP, ANAPC1, ANK3, ANP32A, ANXA2, AP1S3, ARHGAP32, ARHGEF26, ASS1, ATP2B2, AVP, AVPR1A, AXIN2, BAIAP2, BCL11B, BDKRB1, BMPER, C15orf59, C1orf229, CA12, CA4, CAV2, CBLC, CCDC71, CCDC80, CDC25B, CDC5L, CDKN3, CDR2L, CHN2, CHST11, CLDN24, CNST, COL23A1, CPT1A, CPVL, CPXM2, CTSZ, CWH43, CXCL12, CYP26A1, CYS…
AR	61/495	1062/25868	3.42184	1.98529e-14	9.15713e-13	ADAMTS4, AVP, CPT1A, CYP26A1, FAM107B, HYDIN, KRT8, MAP2K3, MME, MUC1, NCOA4, NKX2-1, PDE6A, PPARGC1A, PRAME, PTGS1, PTGS2, SCGB1D1, SERPINA4, SLC43A1, SMTNL2, SORD, TNFRSF1B, TSC2, AFF1, AGAP1, ALCAM, ANK3, ARHGAP32, BAIAP2, BNC2, CHN2, DOCK5, EHF, ERBB4, FRYL, GRHL2, KCNMA1, KHDRBS3, LPAR3, MAML3, MCC, MECOM, MFSD6, MTHFD1L, NCAM2, NEK10, NFIA, NFIB, NRCAM, PDZD2, PHLDB2, PLCB1, PRKAG2, RABGAP1…
GATA2	195/495	6245/25868	2.07602	2.29563e-14	9.41207e-13	ABCG1, ABL2, ADD1, AFF1, AGAP1, ALCAM, ALDH1A1, ALOX5AP, ANK3, ANP32A, ANXA2, AP1S3, ARHGAP32, ARHGEF26, ASS1, ATP13A4, BAIAP2, BDNF, BMPER, BNC2, CA12, CA4, CALCRL, CAV2, CCDC80, CD109, CDC14A, CDC5L, CDKN3, CHN2, CHRM2, CHST11, CPXM2, CTAGE5, CTSC, CXCL12, DAPK2, DARC, DHX9, DLG5, DNAH9, DOCK5, EDA, EDNRB, EEF1A1, EFEMP1, EHF, ENC1, EOMES, ERBB4, F13A1, FAM107B, FGD4, FHAD1, FRYL, GALNT10, GATA…
GATA3	242/495	8491/25868	1.98564	5.93841e-14	2.19127e-12	ABCA17P, ABL2, ACTB, ADARB2, ADORA3, AFF1, AGAP1, AIF1L, AKAP9, ALCAM, ALDH1A1, ALDH3B2, ALOX5AP, AMD1, ANAPC1, ANK3, ANP32A, ANXA2, AP1S3, ARHGAP32, ARHGEF26, ASS1, ATP13A4, ATP2B2, AVPR1A, AXIN2, BAIAP2, BCL11B, BDKRB1, BIN2, BMPER, BNC2, CA12, CALCRL, CAV2, CBLC, CCDC80, CCL23, CCNYL1, CD109, CDC14A, CDC14B, CDC5L, CDKN3, CENPH, CERKL, CHN2, CHST11, CHST4, CIZ1, CKAP2L, COL23A1, CPT1A, CPVL, C…
NR3C1	40/495	536/25868	4.40864	2.70313e-13	9.06778e-12	HSD11B2, AFF1, AGAP1, ALCAM, ALDH1A1, ANK3, ANXA2, BAIAP2, BMPER, BNC2, DOCK5, EHF, FAM107B, FGD4, FHAD1, GALNT10, KCNMA1, KRT8, MECOM, MFSD6, MLPH, MTHFD1L, MTUS1, NEK10, NFIA, NFIB, NRCAM, NTRK3, PDZD2, PHLDB2, PLCB1, PRKAG2, RBM47, SHROOM3, SORBS1, SOX6, SULT2B1, TGM2, TLE1, WWC1
NR1H2	38/495	491/25868	4.57374	3.57247e-13	1.09853e-11	ABCG1, AFF1, AGAP1, AIM1L, ALDH1A1, ANK3, ANXA2, ARHGAP32, AXIN2, BAIAP2, CA12, CHN2, EEF1A1, EHF, ENC1, FAM107B, FAM110C, FHAD1, GRHL2, HNRNPAB, HOXB3, JUP, KRT8, MAML3, MECOM, MLPH, NFIA, PHLDB2, PRKAG2, RBM47, ROCK2, SH3RF2, SHROOM3, SLC38A2, SULT2B1, TGM2, TLE1, WWC1
CEBPB	43/495	620/25868	4.08781	4.02633e-13	1.14286e-11	ALDH1A1, ALOX5AP, PRL, PTGS1, PTGS2, TNFAIP6, TOP1, AFF1, AGAP1, ALCAM, ANK3, ANXA2, BMPER, CDC14B, CHN2, DOCK5, EHF, ERBB4, FAM107B, FRYL, GALNT10, KCNMA1, MCC, MECOM, MTHFD1L, MTUS1, NEK10, NFIA, NFIB, NRCAM, PHLDB2, PLCB1, PRKAG2, RABGAP1L, RAPGEF6, RBM47, ROCK2, SH3RF2, SHROOM3, SORBS1, SOX6, VEPH1, WWC1
SP1	62/495	1196/25868	3.06036	1.09452e-12	2.88485e-11	ABCG1, ADD1, AGT, ASPN, BDKRB1, CENPH, CES1, CHST4, CYP26A1, DAPK2, DARC, EDNRB, EFEMP1, EXO1, F13A1, FOLR1, GJA1, HSD11B2, JUP, KCNMA1, KDR, LDHA, MAT2B, MME, MMRN1, MXI1, NKX2-1, NOS1, PAPSS2, PCSK6, PDE6A, POLE2, PTGS2, PTK6, TFPI2, TM7SF2, TNC, TNNC1, UGT1A6, ACTB, AFF1, AGAP1, ALDH1A1, ANK3, ANXA2, AXIN2, BAIAP2, DOCK5, FAM107B, FHAD1, KRT8, MAP2K3, MTHFD1L, NFIA, PHLDB2, PRKAG2, RABGAP1L, R…
SOX9	38/495	518/25868	4.31215	1.83813e-12	4.52179e-11	HAPLN1, PRAME, ACTB, AFF1, AMD1, ANXA2, ARHGAP32, AXIN2, BAIAP2, CDC14B, CPT1A, EEF1A1, EHF, ENC1, GRHL2, JUP, KCNC3, KRT8, MAML3, MAP2K3, MECOM, MXI1, MYH14, NADK, NFIA, NFIB, NR4A2, OVOL1, PCDH1, PIP5K1B, PTK6, RBM47, SH3RF2, SH3TC1, SLC38A2, SULT2B1, TGM2, WWC1
EGR1	306/495	12035/25868	1.88332	3.76988e-12	8.69427e-11	ABCA17P, ABCA2, ABCG1, ABL2, ACTB, ADAM19, ADAMTS4, ADAMTS7, ADARB2, ADD1, ADORA3, AFF1, AGAP1, AGT, AIF1L, AIM1L, ALG1, ANAPC1, ANK3, ANP32A, ANXA2, AP1S3, ARHGAP32, ARHGEF26, ASS1, ASTN1, ATP2B2, ATP8B5P, ATXN3, AVP, AXIN2, BAIAP2, BCL11B, BDKRB1, BDNF, BST2, C1orf229, C20orf96, CA4, CABYR, CASKIN1, CAV2, CCL23, CCNYL1, CD109, CDC14A, CDC14B, CDC25B, CDC5L, CDH16, CDKN3, CES4A, CHN2, CHRDL1, CH…
TCF7L2	37/495	521/25868	4.15385	9.42472e-12	2.04572e-10	AXIN2, BIRC3, CYP26A1, DAPK2, ENC1, PTGS2, AFF1, AGAP1, ALCAM, ANK3, ANP32A, ANXA2, ARHGAP32, BAIAP2, BMPER, CHN2, CHST11, EHF, FHAD1, GRHL2, KCNMA1, KRT8, MECOM, MTHFD1L, NFIA, NFIB, NR4A2, PAX2, PHLDB2, PLCB1, PRKAG2, SH3RF2, SORBS1, SULT2B1, TGM2, WLS, WWC1
TFAP4	36/495	500/25868	4.2099	1.22827e-11	2.51795e-10	PENK, ACTB, AFF1, AGAP1, ASS1, ATP2B2, AXIN2, BAIAP2, CHN2, DOCK5, FAM107B, FGD4, GALNT10, GNG4, HGD, JUP, KIAA1671, KRT8, MAP2K3, MLPH, MXI1, NEK10, NFIA, NKAIN1, PCSK6, PRKAG2, RAB11FIP4, RBM47, SFXN5, SH3TC1, SHROOM3, SNX30, SORBS1, SOX6, TGM2, WWC1
CREB1	44/495	743/25868	3.4435	4.13937e-11	8.03909e-10	BDKRB1, BDNF, CPT1A, EXO1, INHBA, LDHA, MUC1, NOS1, NR4A2, PCSK6, PENK, PRL, PTGS1, PTGS2, SMAD9, TOP1, ACTB, AFF1, AGAP1, ANK3, ANXA2, BAIAP2, DOCK5, EEF1A1, FAM107B, GALNT10, JUP, KCNMA1, KRT8, MTHFD1L, MTUS1, MXI1, NFIA, NKAIN1, PHLDB2, PLCB1, PRKAG2, RAB11FIP4, RABGAP1L, RBM47, SORBS1, SOX6, SULT2B1, WWC1
CDX2	35/495	503/25868	4.0486	6.12409e-11	1.12989e-09	AXIN2, PTGS2, AFF1, AGAP1, ALDH1A1, ANK3, ANXA2, ARHGAP32, CHN2, DAPK2, EHF, FAM107B, FHAD1, FRYL, GALNT10, GRHL2, IL20RA, KCNMA1, KRT8, MECOM, MFSD6, MME, MTUS1, NFIA, NRCAM, PHLDB2, PKP2, PLCB1, RBM47, SH3RF2, SHROOM3, SIDT1, SORBS1, SOX6, WWC1
PGR	36/495	543/25868	3.8464	1.24604e-10	2.18946e-09	PTGS2, AFF1, AGAP1, ANK3, ANXA2, ARHGAP32, BAIAP2, BMPER, CHN2, DOCK5, EHF, FAM107B, FGD4, GALNT10, GRHL2, KCNMA1, KRT8, MARK2, MCC, MECOM, MLPH, MTUS1, NEK10, NFIA, NFIB, PDZD2, PLCB1, PRKAG2, PROM1, RAPGEF6, RBM47, SHROOM3, SNX30, SORBS1, TLE1, WWC1
ARNT	35/495	524/25868	3.87155	1.85996e-10	3.11967e-09	LDHA, UGT1A6, ADARB2, AFF1, AGAP1, ALCAM, ANK3, ATP2B2, BMPER, CHN2, DNAH9, DOK5, ERBB4, FAM107B, GALNT10, INHBA, KCNMA1, MCC, MECOM, MPPED2, NCAM2, NEK10, NFIA, NFIB, NRCAM, NTRK3, PDZD2, PLCB1, PRKAG2, RABGAP1L, RANBP17, SLC26A7, SORBS1, SOX6, WWC1
MITF	187/495	6519/25868	1.82564	3.02232e-10	4.84885e-09	ABCA17P, ABL2, ACTB, ADARB2, ADD1, AFF1, AGAP1, AGT, AIF1L, AIM1L, AKAP9, ALCAM, ALG1, AMD1, ANAPC1, ANK3, ANP32A, ANXA2, APOL4, ATP13A4, ATP2B2, ATP8B5P, ATXN3, BAIAP2, BMPER, BNC2, C15orf59, C20orf96, CA12, CA4, CAV2, CCNYL1, CD109, CDC14A, CDC14B, CDC25B, CDC5L, CENPH, CHN2, CHRDL1, CHST11, CIZ1, COL23A1, CPT1A, CPVL, CTSC, CTSZ, DFNB31, DHX9, EDA, EDNRB, EFEMP1, EHF, ENC1, EOMES, EPHA3, FAM64…
KLF6	34/495	513/25868	3.83269	4.177e-10	6.42214e-09	DAPK2, TFPI2, AFF1, AGAP1, AIM1L, ANXA2, ARHGAP32, BAIAP2, EHF, FAM107B, FHAD1, FRYL, GALNT10, GRHL2, KRT8, MCC, MECOM, MLPH, NADK, PCDH1, PDZD8, PHLDB2, PRKAG2, RABGAP1L, RBM47, SH3RF2, SH3TC1, SHROOM3, SLC7A7, SORBS1, TGM2, TPM1, WWC1, ZNF532
NFIC	37/495	606/25868	3.52119	6.82154e-10	1.00686e-08	ACTB, AGT, F13A1, HSD11B2, NOS1, POLE2, PTGS2, SLC34A2, TFPI2, AFF1, ALCAM, ANK3, ANXA2, BMPER, CHN2, CTSC, DOCK5, GALNT10, KCNMA1, MAML3, MECOM, MTHFD1L, NFIA, NFIB, NRCAM, PHLDB2, PLCB1, PRKAG2, PRL, RABGAP1L, RBM47, SHROOM3, SLC38A2, SORBS1, TGM2, TNC, WWC1
NANOG	33/495	511/25868	3.71996	1.46191e-09	2.07479e-08	GATA2, KDR, AFF1, AGAP1, ANK3, BNC2, CDC14B, CHN2, CTSC, ERBB4, FOXB1, GALNT10, INHBA, KCNMA1, MAML3, MCC, MECOM, MPPED2, NFIA, NFIB, NRCAM, PAX2, PHLDB2, PLCB1, PROM1, RABGAP1L, RBM47, SH3RF2, SHROOM3, SORBS1, SOX6, TLE1, ZNF532
SMAD4	32/495	492/25868	3.74295	2.19258e-09	2.99652e-08	NKX2-1, PTGS2, TNC, TNNC1, ADD1, AFF1, ALCAM, ALOX5AP, AXIN2, BCL11B, BMPER, CHN2, ENC1, EOMES, FGD4, FOXB1, GALNT10, GLT1D1, LEFTY2, MCC, MECOM, MXI1, NRCAM, PHLDB2, PLCB1, PLD5, PRKAG2, SHROOM3, SLC34A2, TPM1, VCAM1, ZNF532
ERG	34/495	553/25868	3.53137	2.87597e-09	3.79012e-08	SLC43A1, SNCA, TNC, TNNC1, ABCG1, ADARB2, AFF1, AGAP1, ANK3, ARHGAP32, BAIAP2, CHN2, DOCK5, FAM107B, FBRSL1, FGD4, FRYL, HOMER2, KCNMA1, KHDRBS3, MAML3, MARK2, MTHFD1L, NCAM2, NFIA, NFIB, NRCAM, PCSK6, PDZD2, PLCB1, PRKAG2, RBM47, SHROOM3, SNX30
JUN	43/495	823/25868	2.99925	3.22813e-09	4.0604e-08	AMD1, AVP, BDKRB1, GJA1, LDHA, MFI2, MGP, NTRK3, OAS2, PENK, PRL, PTGS1, PTGS2, SLC6A2, SOX7, TFPI2, TNC, TNFAIP6, TNFRSF1B, TNNC1, VCAM1, AFF1, AGAP1, ALCAM, ANK3, ANXA2, CHN2, DOCK5, EHF, FHAD1, GALNT10, GMPR, KCNMA1, KRT8, MCC, NFIA, NRCAM, PHLDB2, PLCB1, PRKAG2, SORBS1, SULT2B1, WWC1
KLF4	33/495	528/25868	3.58921	3.30114e-09	4.0604e-08	ZNF750, ACTB, AFF1, AGAP1, ALCAM, ANK3, ANXA2, ARHGAP32, BAIAP2, CHN2, DOCK5, FAM107B, FBRSL1, FHAD1, GALNT10, JUP, KCNMA1, KRT8, MAML3, MCC, MXI1, PCDH1, PDZD8, PHLDB2, PRKAG2, RABGAP1L, RBM47, SH3RF2, SH3TC1, SHROOM3, SORBS1, TGM2, WWC1
PRDM14	135/495	4370/25868	1.87161	3.53669e-09	4.20981e-08	ACTB, AGAP1, AKAP9, ALCAM, ALDH1A1, ANAPC1, ANK3, ANP32A, ANXA2, ASS1, AXIN2, BMPER, BNC2, BST2, CA12, CA4, CCNYL1, CDC14A, CDC14B, CDC25B, CERKL, CES1, CHN2, CHRM2, CKMT2, CPVL, CPXM2, CTAGE5, CWH43, CXCL12, DAPK2, DYTN, EDA, EDNRB, ENC1, EOMES, EPHA3, ERBB4, F13A1, FAM107B, FGD4, FHAD1, FOXB1, GALNT10, GATA2, GFRA1, GRHL2, HNRNPH3, HOXB3, HYDIN, INHBA, JUP, KCNAB3, KCNMA1, KHDRBS3, KIAA1671, KR…
TP53	109/495	3280/25868	1.97712	4.08143e-09	4.7064e-08	ABCA17P, ACTA2, ACTB, AGAP1, AKAP9, ALCAM, ANK3, ANXA2, ATP2B2, ATXN3, AVPR1A, BDKRB1, BIRC3, BMPER, BNC2, CAV2, CCL23, CD109, CDC14A, CDC14B, CDC25B, CDKN3, CHN2, CHRNA6, COL23A1, CPVL, CXCL12, CYP26A1, DLG5, DOCK5, DOK5, EEF1A1, EFEMP1, EHF, EOMES, ERBB4, FAM107B, FAM83B, FOXB1, FRYL, FUS, GAS1, HYDIN, JUP, KCNMA1, KHDRBS3, KIAA1671, KRT8, LRRC1, LRRC2, MAP2K6, MAP4, MARK2, MCC, MECOM, MED18, M…
HNF1B	30/495	457/25868	3.7689	5.6931e-09	6.36592e-08	FOLR1, ABL2, AFF1, ALCAM, ALDH1A1, ANK3, ANXA2, ARHGAP32, DOCK5, EHF, FAM107B, FAM83B, FGD4, FRYL, GALNT10, MECOM, NFIA, NRCAM, PDZD8, PHLDB2, PLCB1, PPARGC1A, PRKAG2, RABGAP1L, RBM47, SHROOM3, SOX6, TGM2, VEPH1, WWC1
NR2F6	31/495	485/25868	3.66699	5.91795e-09	6.42272e-08	AFF1, AGAP1, ASS1, ATP2B2, AXIN2, CHN2, DAPK2, DOCK5, EHF, FAM107B, FHAD1, IMPA2, JAKMIP2, KRT8, NCOA4, NEK10, NFIA, PCSK6, PHLDB2, PLCB1, RAB11FIP4, RABGAP1L, RBM47, SFXN5, SLC38A2, SORBS1, SOX6, SPATA13, SULT2B1, TGM2, WWC1
GATA6	31/495	487/25868	3.65064	6.51649e-09	6.87025e-08	ADD1, AGAP1, ALDH1A1, ANK3, ARHGAP32, AXIN2, CHN2, DOCK5, EHF, ENC1, FAM107B, KCNMA1, KRT8, LGR5, MECOM, MTUS1, NFIB, NRCAM, PCSK6, PHLDB2, PIP5K1B, PKP2, PLCB1, PRKAG2, RBM47, SH3RF2, SHROOM3, SLC7A7, SORBS1, SOX6, WWC1
POU5F1	32/495	519/25868	3.53126	7.94456e-09	8.14318e-08	EOMES, AFF1, AGAP1, ANK3, AXIN2, CHN2, FOXB1, GALNT10, INHBA, KCNMA1, MAML3, MCC, MECOM, MPPED2, NFIA, NFIB, NRCAM, NTRK3, PAX2, PDZD2, PHLDB2, PLCB1, PRKAG2, PROM1, RABGAP1L, RBM47, SHROOM3, SORBS1, SOX6, TCF7L1, TLE1, ZNF532
FOXA2	32/495	522/25868	3.50928	9.11254e-09	8.84876e-08	NKX2-1, AFF1, AGAP1, AKAP9, ALCAM, ALDH1A1, ANK3, CHN2, DOCK5, FAM107B, FGD4, FRYL, GALNT10, KCNMA1, MAML3, MECOM, MTUS1, NEK10, NFIA, NFIB, NRCAM, PHLDB2, PLCB1, PRKAG2, RABGAP1L, RAPGEF6, RBM47, SHROOM3, SORBS1, SOX6, TLE1, WWC1
RXRA	32/495	522/25868	3.50928	9.11254e-09	8.84876e-08	CPT1A, IL2RA, SORBS1, ACTB, AFF1, ALCAM, ANK3, ANXA2, ATP2B2, AXIN2, CHN2, DOCK5, EHF, ENC1, FHAD1, GALNT10, KCNMA1, KRT8, MTUS1, NFIA, NFIB, PHLDB2, PLCB1, PRKAG2, RBM47, SFXN5, SH3TC1, SULT2B1, TGM2, TLE1, TPM1, WWC1
TCF12	31/495	498/25868	3.56249	1.09616e-08	1.03713e-07	ACTB, AFF1, AGAP1, ALCAM, ALDH1A1, ANK3, ANXA2, BAIAP2, BMPER, BNC2, CPT1A, DOCK5, FAM107B, FBRSL1, GALNT10, KCNMA1, MAML3, MECOM, MLPH, MTHFD1L, NFIA, NFIB, NRCAM, PHLDB2, PLCB1, PRKAG2, RBM47, SH3TC1, SHROOM3, TGM2, WWC1
JUND	32/495	536/25868	3.41003	1.70319e-08	1.57119e-07	PTGS2, ACTB, AFF1, AGAP1, ANK3, ANXA2, BAIAP2, CHN2, DOCK5, EHF, FHAD1, GALNT10, GMPR, KCNMA1, KRT8, MTHFD1L, MTUS1, NFIA, NFIB, NRCAM, PHLDB2, PLCB1, PRKAG2, RABGAP1L, RAPGEF6, RBM47, SLC38A2, SORBS1, SOX6, SULT2B1, TGM2, WWC1
NR2F2	31/495	510/25868	3.47183	1.89799e-08	1.6733e-07	PENK, AFF1, AGAP1, AIF1L, ANK3, ANXA2, CHN2, DAPK2, EHF, FHAD1, GALNT10, GMPR, KCNMA1, KRT8, MECOM, MLPH, NADK, NFIA, NFIB, NRCAM, PLCB1, PRKAG2, RABGAP1L, RBM47, SHROOM3, SORBS1, SOX6, SULT2B1, TGM2, TLE1, WWC1
ZNF175	30/495	482/25868	3.55648	1.90456e-08	1.6733e-07	ACTB, AXIN2, BAIAP2, CHN2, DOCK5, EHF, FHAD1, KIAA1671, KRT8, MLPH, MME, MXI1, NCOA4, NFIA, PCSK6, PIP5K1B, PLCB1, PSAT1, RAB11FIP4, SFXN5, SH3TC1, SLC38A2, SLC7A7, SORBS1, SOX6, SPATA13, SULT2B1, TGM2, TLE1, WWC1
GRHL2	30/495	484/25868	3.54057	2.0897e-08	1.79325e-07	AFF1, AGAP1, ALCAM, ANK3, ANXA2, ARHGAP32, BAIAP2, BNC2, CCDC80, CPT1A, EHF, FAM107B, GALNT10, GRHL2, JUP, KCNMA1, KIAA1671, KRT8, MARK2, MECOM, NFIA, NRCAM, PDZD2, PHLDB2, PRKAG2, RBM47, SHROOM3, SULT2B1, TGM2, WWC1
PDX1	30/495	487/25868	3.51697	2.39924e-08	2.01209e-07	AFF1, AGAP1, ALCAM, ANK3, ANXA2, CHN2, EHF, FAM107B, FGD4, FRYL, GALNT10, JAKMIP2, KCNMA1, KHDRBS3, MAML3, MCC, MTUS1, NFIA, NRCAM, PHLDB2, PLCB1, PRKAG2, RABGAP1L, RAPGEF6, RBM47, SORBS1, SOX6, SPATA13, SUSD4, WWC1
SPI1	104/495	3192/25868	1.91955	2.89456e-08	2.37354e-07	ABCG1, ACTA2, ACTB, ADAM19, ADAMTS4, ADD1, ADORA3, AFF1, AIM1L, AKAP9, ALDH1A1, ALOX5AP, ANK3, ANP32A, ATXN3, BIN2, BIRC3, BNC2, BST2, CDC14A, CDC14B, CHN2, CHRDL1, CHST11, CPT1A, CPVL, CTSC, CTSZ, DAPK2, DOCK5, F13A1, FOLR1, GALNT10, GLIPR1, GNG4, GPR68, HGD, HOXB3, IKZF2, IL1RN, IMPA2, JAKMIP2, JUP, KCNMA1, LONRF3, LPAR3, LPCAT1, LRRC2, MAP2K3, MAP4, MFSD6, MME, MMRN1, MTL5, MTUS1, NFIB, NPR3, …
TEAD4	30/495	493/25868	3.4707	3.15123e-08	2.47838e-07	AFF1, AGAP1, ALCAM, ANK3, ANXA2, BAIAP2, CHN2, DOCK5, ENC1, FHAD1, GALNT10, KCNMA1, KRT8, MCC, MECOM, NFIA, NFIB, NRCAM, PHLDB2, PLCB1, PRKAG2, RABGAP1L, RAPGEF6, SHROOM3, SORBS1, SOX6, TGM2, TLE1, VEPH1, WWC1
TCF4	29/495	465/25868	3.55873	3.15674e-08	2.47838e-07	LGR5, AFF1, AIM1L, ALCAM, ALDH1A1, ANXA2, ARHGAP32, AXIN2, BMPER, CDC14B, CHN2, CPT1A, CPXM2, EHF, FRYL, GRHL2, JUP, KRT8, MME, NR4A2, PCDH1, PLCB1, PPARGC1A, PTK6, RBM47, SHROOM3, SULT2B1, TTC21A, WWC1
STAT3	36/495	676/25868	3.03076	4.02679e-08	3.09559e-07	AGT, BIRC3, IL1RN, IL2RA, MUC1, PTGS2, ABCG1, ADARB2, AFF1, AGAP1, ALCAM, ANK3, ANXA2, ARHGAP32, DOCK5, FAM107B, GALNT10, MAML3, MAP2K3, MCC, MTHFD1L, MTUS1, MXI1, NFIA, NFIB, PDZD2, PHLDB2, PLCB1, PRKAG2, RBM47, SH3RF2, SH3TC1, SORBS1, TGM2, TNC, WWC1
FOSL2	30/495	504/25868	3.3887	5.13176e-08	3.86453e-07	AFF1, AGAP1, ALCAM, ALDH1A1, ANK3, ANXA2, BMPER, BNC2, DOCK5, FAM107B, FHAD1, GALNT10, KCNMA1, KRT8, LPCAT1, MLPH, MTHFD1L, MTUS1, NFIB, NRCAM, PHLDB2, PLCB1, PRKAG2, RBM47, SORBS1, SULT2B1, TGM2, TLE1, TNC, WWC1
POU4F2	29/495	479/25868	3.44636	5.9831e-08	4.41553e-07	ADARB2, AFF1, AGAP1, ALCAM, ANK3, ARHGAP32, BNC2, CHN2, DNAH9, DOK5, EPHA3, ERBB4, FRYL, GAS1, MECOM, MEGF10, MPPED2, NCAM2, NFIA, NFIB, NKAIN1, NRCAM, NTRK3, PHLDB2, PLCB1, RABGAP1L, SOX6, VEPH1, WWC1
ONECUT1	29/495	480/25868	3.43858	6.25627e-08	4.52659e-07	ALCAM, ALDH1A1, ANK3, BNC2, CHN2, ERBB4, FLRT3, FRYL, IKZF2, JAKMIP2, KCNMA1, KHDRBS3, MCC, MECOM, MTUS1, NEBL, NEK10, NFIA, NFIB, PCDH17, PDZD8, PHLDB2, PLCB1, PPARGC1A, PRKAG2, RAPGEF6, SHROOM3, SORBS1, SOX6
SMAD3	32/495	570/25868	3.19016	7.07919e-08	4.97606e-07	TNC, TNNC1, ACTB, AFF1, AGAP1, ALCAM, ANK3, ANXA2, DOCK5, ENC1, FAM107B, FOXB1, GALNT10, KCNMA1, KRT8, MAML3, MCC, MECOM, MLPH, NFIA, PHLDB2, PLCB1, PRKAG2, RABGAP1L, RBM47, SH3RF2, SHROOM3, SORBS1, TGM2, TLE1, WWC1, ZNF532
ESRRA	29/495	483/25868	3.41545	7.14718e-08	4.97606e-07	AFF1, AGAP1, ANK3, ARHGAP32, ASS1, ATP2B2, BAIAP2, CHN2, CPT1A, EHF, FHAD1, GALNT10, KCNMA1, KRT8, MARK2, MLPH, MPPED2, MTUS1, NFIA, NFIB, NRCAM, PRKAG2, RBM47, SHROOM3, SOX6, SULT2B1, TGM2, TLE1, WWC1
E2F1	179/495	6599/25868	1.67224	7.73357e-08	5.28461e-07	A2ML1, ABCA17P, ABL2, ADAM19, ADAMTS7, ADD1, ADORA3, AFF1, AIM1L, AKAP9, ALDH1A1, ALOX5AP, AMD1, ANAPC1, ANK3, ANXA2, ASS1, ASTN1, ATP2B2, ATP8B5P, ATXN3, AVPR1A, AXIN2, BCL11B, BIN2, BMPER, C20orf96, CA12, CA4, CAPS, CASKIN1, CAV2, CD109, CDC14B, CDC5L, CDKN3, CERKL, CHN2, CHST11, CIZ1, CPT1A, DAPK2, DNAH9, DOCK5, EEF1A1, EHF, EIF3C, ENC1, EOMES, ERBB4, FAM107A, FAM107B, FAM26F, FAM83B, FANCD2, …
MAFF	29/495	489/25868	3.37009	9.29465e-08	6.17405e-07	ACTB, AFF1, AGAP1, ALCAM, ANK3, ANXA2, CHN2, DOCK5, ERBB4, FHAD1, FRYL, GALNT10, KCNMA1, MCC, MECOM, MME, NEK10, NFIA, NRCAM, PHLDB2, PLCB1, PRKAG2, RABGAP1L, RAPGEF6, RBM47, SFXN5, SH3TC1, SOX6, WWC1
TAL1	113/495	3648/25868	1.82736	9.36982e-08	6.17405e-07	ACTB, ADARB2, ADORA3, AFF1, ALCAM, ALDH1A1, ANAPC1, ANK3, ANP32A, ANXA2, ARHGEF26, ASS1, AVP, CAV2, CD109, CDC14A, CHN2, CHRM2, CHST11, CNST, COL23A1, DAPK2, DNAH9, DYTN, ENC1, ENPP3, EOMES, FAM107B, FBRSL1, FGD4, FOXB1, FRYL, GATA2, GIMAP2, GLIPR1, HNRNPAB, HOOK3, HOXB3, HYDIN, IKZF2, IL1RN, IMPA2, INHBA, JAKMIP2, JUP, KCNMA1, KLHL31, LATS1, LPAR3, MAML3, MECOM, MIER3, MINPP1, MMRN1, MTUS1, NCAM…
RELA	40/495	830/25868	2.73544	1.03375e-07	6.69214e-07	ADORA3, AGT, ALCAM, ALOX5AP, BDKRB1, BDNF, BIRC3, CXCL10, CXCL11, CXCL12, HSD11B2, IL1RN, IL2RA, NLRP2, NOS1, NR4A2, PTGS2, RGS20, TNC, TNFRSF13C, VCAM1, ACTB, AFF1, ANK3, FAM107B, KCNMA1, MCOLN2, MECOM, NFIA, NFIB, NRCAM, PHLDB2, PLCB1, PRKAG2, RBM47, SH3TC1, SORBS1, TGM2, VEPH1, WWC1
TEAD1	28/495	469/25868	3.38938	1.35322e-07	8.60927e-07	MSLN, ALCAM, ALDH1A1, ANK3, ANXA2, ARHGAP32, BNC2, CCDC80, CHN2, DOCK5, ENC1, ERBB4, GALNT10, KCNMA1, MCC, MECOM, MME, NEK10, NFIA, NFIB, NRCAM, PHLDB2, PRKAG2, SHROOM3, SORBS1, SOX6, VEPH1, WWC1
PPARG	32/495	587/25868	3.09034	1.37811e-07	8.619e-07	ADAMTS4, CPT1A, NCOA4, PPARGC1A, PTGS2, SCGB1D1, SORBS1, AFF1, ALDH1A1, ANK3, ANXA2, ARHGAP32, BMPER, CHN2, DOCK5, EHF, FAM107B, KRT8, MCC, MECOM, MME, MTUS1, NFIB, NRCAM, PHLDB2, PLCB1, PRKAG2, RBM47, ROCK2, TLE1, VEPH1, WWC1
ATF3	29/495	504/25868	3.2617	1.75706e-07	1.08059e-06	PENK, AFF1, AGAP1, ALDH1A1, ANK3, ANXA2, BAIAP2, CHN2, DAPK2, DOCK5, EHF, FAM107B, FHAD1, KCNMA1, KRT8, MAP4, MCC, MTHFD1L, MTUS1, NFIA, NFIB, PHLDB2, PLCB1, PRKAG2, RBM47, SHROOM3, SORBS1, SULT2B1, WWC1
FOS	238/495	9546/25868	1.59823	1.88654e-07	1.1412e-06	ABL2, ACTB, ADAM19, ADAMTS7, ADARB2, ADD1, AFF1, AGAP1, ALDH1A1, ALOX5AP, AMD1, ANAPC1, ANK3, ANP32A, ANXA2, AP1S3, ASS1, ATP13A4, ATP2B2, ATXN3, AXIN2, BAIAP2, BCL11B, BIN2, BMPER, BNC2, BST2, C15orf59, CA12, CA4, CABYR, CAV2, CCDC80, CCNYL1, CD109, CDC14A, CDC14B, CDC5L, CDKN3, CDR2L, CENPH, CHN2, CHRNA6, CHST11, CIZ1, CKAP2L, CNST, COL23A1, CPT1A, CPXM2, CWH43, CYP26A1, DAPK2, DFNB31, DLG5, DO…
ARID1B	28/495	486/25868	3.26136	2.79644e-07	1.66433e-06	ACTB, AMD1, ANP32A, ANXA2, AXIN2, BAIAP2, CDC14B, CHN2, DOCK5, EEF1A1, GNG4, IMPA2, KIAA1671, KRT8, LGR5, MGA, MTUS1, MYADM, NCOA4, NFIA, PCSK6, PPARGC1A, ROCK2, SLC38A2, SLC39A14, SORBS1, SRSF6, TLE1
ELF3	28/495	487/25868	3.25412	2.91506e-07	1.70739e-06	PTGS2, AFF1, ALCAM, ANK3, ANXA2, ARHGAP32, FAM107B, FHAD1, FRYL, GALNT10, GRHL2, KRT8, MAML3, MCC, MECOM, NFIA, PDZD8, PHLDB2, PLCB1, PPARGC1A, PRKAG2, PROM1, RABGAP1L, RBM47, SHROOM3, SORBS1, TGM2, WWC1
HIF1A	51/495	1300/25868	2.21835	1.06265e-06	6.12683e-06	AGT, ALOX5AP, ASS1, CXCL12, EDNRB, FAM110C, FANCD2, INHBA, KCNAB3, KDR, KLHL31, LDHA, MON1B, MTHFD1L, MUC1, NOS1, PTGS2, RABGAP1, RRM2, SLC43A3, SQLE, TLE1, TMEM144, ADARB2, AGAP1, ANK3, ARHGAP32, ATP13A4, ATP2B2, BMPER, CHN2, DOK5, FAM107B, FGD4, GALNT10, KCNMA1, KHDRBS3, MCC, MECOM, MPPED2, NCAM2, NFIA, PCSK6, PLCB1, PRKAG2, RABGAP1L, SLC26A7, SORBS1, VEPH1, WWC1, ZMYND11
HNF4G	27/495	490/25868	3.10365	1.07961e-06	6.12888e-06	AFF1, AGT, ALDH1A1, ATP2B2, AXIN2, BAIAP2, CHN2, DOCK5, EHF, ENC1, FAM107B, IMPA2, KHDRBS3, KRT8, NCOA4, NFIA, PCSK6, PIP5K1B, PLCB1, RAB11FIP4, RABGAP1L, RBM47, SLC43A1, SORBS1, SOX6, TLE1, WWC1
PROX1	26/495	463/25868	3.16306	1.2041e-06	6.732e-06	AFF1, AGAP1, AIM1L, ANK3, ANXA2, ARHGAP32, AXIN2, BAIAP2, CDKN3, CHN2, DOCK5, EHF, FHAD1, IL20RA, JAKMIP2, KCNMA1, KRT8, MCC, NFIA, PHLDB2, PLCB1, PRKAG2, RBM47, SH3RF2, SHROOM3, SORBS1
MYBL2	26/495	465/25868	3.1484	1.30423e-06	7.18302e-06	AFF1, AGT, ALDH1A1, ANXA2, AXIN2, CDKN3, CHN2, DOCK5, EHF, HGD, KRT8, MTUS1, NCOA4, NEK10, NFIA, PLCB1, PPARGC1A, RABGAP1L, RAPGEF6, ROCK2, SLC38A2, SLC39A14, SORBS1, SOX6, TLE1, TOP2A
ATF2	28/495	536/25868	2.93448	1.93369e-06	1.04931e-05	NR4A2, PENK, PTGS2, ACTB, AFF1, ANK3, CTSC, DHX9, EEF1A1, FUS, IKZF2, KCNMA1, NFIA, NFIB, NRCAM, PCDH1, PLCB1, PSAT1, RABGAP1L, RAPGEF6, RBM47, SLC38A2, SORBS1, SRRM2, SRSF7, TCF7L1, TPM1, ZNF532
KMT2A	26/495	479/25868	3.04939	2.24982e-06	1.20317e-05	AFF1, ALCAM, AMD1, ANP32A, CHST11, FAM107B, FAM26F, HOXA6, IMPA2, LRRC1, MAT2B, MIER3, PAPOLA, PARP8, PDPN, PDZD8, PLCB1, PRKAG2, PROM1, SLAIN1, SMAD9, SPATA13, SQLE, TET2, ZC3H7B, ZMYND11
TFAP2A	36/495	804/25868	2.51248	2.5145e-06	1.3255e-05	ADD1, ALOX5AP, IMPA2, JUP, NNAT, NOS1, NTRK3, PCSK6, PENK, PTGS2, SULT1E1, TOP1, ABCG1, ANK3, CPT1A, DAPK2, EHF, ENPP3, FBRSL1, HGD, HOMER2, KCNMA1, KRT8, MAML3, MFSD6, MLPH, NFIA, NFIB, NRCAM, PDZD2, PRKAG2, PTK6, RBM47, SH3TC1, SHROOM3, WWC1
ETV4	29/495	576/25868	2.82423	2.62575e-06	1.36465e-05	AMD1, BDKRB1, KCNMA1, OAS2, PCSK6, PTGS2, ACTB, ALCAM, AXIN2, CHN2, EEF1A1, ENC1, GALNT10, JUP, KIAA1671, KRT8, MARK2, MYADM, NCOA4, NFIA, PHF8, RASGRF1, SFXN5, SH3TC1, SLC38A2, SLC39A14, SLC43A1, SORBS1, TGM2
ZNF217	24/495	424/25868	3.18099	2.69916e-06	1.38332e-05	AFF1, ALCAM, ANK3, ANXA2, BMPER, DLG5, EHF, GALNT10, GRHL2, KCNMA1, KRT8, MGP, MLPH, NEBL, NFIB, NRCAM, PAPSS2, PDZK1, PKP2, PLCB1, PRKAG2, THEM4, TLE1, WWC1
NFE2L2	27/495	518/25868	2.92339	3.07267e-06	1.54972e-05	ACTB, AFF1, ALDH1A1, ANK3, ANXA2, BAIAP2, CHST11, DNAH9, EHF, FHAD1, HGD, KCNMA1, MAP4, MCC, NFIA, NKAIN1, NRCAM, PLCB1, PRKAG2, RABGAP1L, RGS20, SFXN5, SH3TC1, SORBS1, SOX6, SULT2B1, TGM2
ATF1	29/495	581/25868	2.79809	3.10784e-06	1.54972e-05	AGT, AVP, INHBA, LDHA, MUC1, NOS1, NTRK3, PTGS2, TOP1, TOP2A, AFF1, ANK3, BAIAP2, CDC14B, FHAD1, FRYL, GALNT10, MXI1, MYH14, NFIA, NR4A2, PRKAG2, RABGAP1L, SH3TC1, SORBS1, SOX6, SULT2B1, TGM2, VEPH1
MAFK	26/495	490/25868	2.9758	3.39654e-06	1.6711e-05	AFF1, AGAP1, ALCAM, ANK3, ANXA2, BNC2, DNAH9, DOCK5, ERBB4, FAM107B, GALNT10, KCNMA1, MCC, MECOM, MME, NEK10, NFIA, NRCAM, PHLDB2, PLCB1, PRKAG2, RABGAP1L, RAPGEF6, RBM47, SFXN5, SOX6
RCOR1	26/495	491/25868	2.96928	3.5237e-06	1.68863e-05	ACTB, AFF1, AGAP1, ANK3, ASS1, ATP2B2, BAIAP2, EHF, FHAD1, GALNT10, KCNMA1, KRT8, MCC, NFIA, NKAIN1, PHLDB2, PRKAG2, RABGAP1L, RBM47, SH3TC1, SORBS1, SOX6, SULT2B1, TGM2, UNC5B, WWC1
XBP1	26/495	491/25868	2.96928	3.5237e-06	1.68863e-05	ADARB2, ALCAM, ANK3, ARHGAP32, CD109, CHN2, DNAH9, DOK5, F13A1, FAM107B, FRYL, GMPR, KCNMA1, KHDRBS3, MCC, MECOM, NEK10, NRCAM, PDZD2, PLCB1, PRKAG2, RABGAP1L, RBM47, SLC26A7, SOX6, WWC1
MNT	26/495	495/25868	2.94348	4.07713e-06	1.92879e-05	ABCG1, ACTB, AFF1, AGAP1, ANK3, ANXA2, BAIAP2, CPT1A, DLG5, FHAD1, GRHL2, JUP, KRT8, LPCAT1, MAP2K3, MARK2, MLPH, MYH14, NADK, NFIB, PCDH1, PRKAG2, SH3TC1, SULT2B1, TTC21A, WWC1
CEBPD	27/495	527/25868	2.86974	4.22349e-06	1.97274e-05	ALOX5AP, PRL, PTGS2, TNFAIP6, ACTB, AFF1, AIF1L, ANK3, EEF1A1, EHF, GATA2, IMPA2, JUP, KRT8, MARK2, MXI1, NCOA4, NFIA, NR4A2, PCSK6, PRAME, RRM2, SLC38A2, SLC43A1, SORBS1, SOX6, TGM2
ZNF384	26/495	497/25868	2.93075	4.38268e-06	2.02151e-05	ACTB, AFF1, AIM1L, AXIN2, DOCK5, FHAD1, GMPR, JUP, KRT8, MAP4, MTHFD1L, MXI1, NCOA4, NFIA, NFIB, NKAIN1, NRCAM, RABGAP1, RABGAP1L, RBM47, SLC7A7, SORBS1, SOX6, SRSF7, SULT2B1, WWC1
CEBPG	25/495	471/25868	2.97263	5.20382e-06	2.37063e-05	ANK3, CHN2, DOK5, EHF, FRYL, GRHL2, KCNMA1, MAP4, MCC, MME, MTHFD1L, NCAM2, NFIA, NFIB, NRCAM, PCSK6, PLCB1, PRKAG2, RABGAP1L, RAPGEF6, RBM47, ROCK2, SH3RF2, SOX6, VEPH1
ZNF143	26/495	503/25868	2.8932	5.4294e-06	2.44323e-05	ACTB, ADARB2, AGAP1, ANK3, ATP2B2, BAIAP2, CHN2, DOK5, FHAD1, GALNT10, KCNMA1, KIAA1671, KRT8, MECOM, NFIA, NKAIN1, NRCAM, NTRK3, PDZD2, PLCB1, PRKAG2, RABGAP1L, SFXN5, SORBS1, SULT2B1, WWC1
AHR	26/495	504/25868	2.88703	5.62456e-06	2.47079e-05	UGT1A6, ADARB2, AGAP1, ALCAM, ANK3, ATP2B2, CHN2, DNAH9, DOK5, ERBB4, GALNT10, KCNMA1, MCC, MECOM, MME, NCAM2, NFIB, NRCAM, NTRK3, PHLDB2, PLCB1, PRKAG2, RABGAP1L, RANBP17, RBM47, SLC26A7
ARID3A	26/495	504/25868	2.88703	5.62456e-06	2.47079e-05	ACTB, AFF1, ALCAM, ANK3, ANXA2, AXIN2, CHN2, EHF, ENC1, FHAD1, FRYL, GALNT10, MAP4, NCOA4, NFIA, NR4A2, NRCAM, PLCB1, RABGAP1L, RAPGEF6, ROCK2, SFXN5, SLC7A7, SORBS1, SOX6, TGM2
LEF1	24/495	453/25868	2.96253	8.26991e-06	3.59011e-05	AXIN2, BIRC3, EDA, NRCAM, OCA2, PRL, TCF7L1, ANK3, ATP8B5P, EDNRB, EOMES, FHAD1, GJA1, JAKMIP2, KCNMA1, MAP2K6, MCC, MPPED2, NEBL, PHLDB2, RABGAP1, SLITRK5, STEAP4, TLE1
SOX13	24/495	461/25868	2.90738	1.1053e-05	4.7425e-05	AFF1, AGT, ALCAM, ANXA2, AXIN2, CHN2, DOCK5, EHF, FHAD1, IMPA2, KRT8, MAML3, MTHFD1L, NCOA4, NEK10, NFIA, PCSK6, PIP5K1B, PLCB1, PPARGC1A, SLC38A2, SORBS1, SOX6, TLE1
SMAD2	23/495	432/25868	2.974	1.17649e-05	4.98995e-05	NKX2-1, TNC, ADD1, AFF1, ALOX5AP, AXIN2, BCL11B, CHN2, CHST11, COL23A1, ENC1, FGD4, GALNT10, LEFTY2, MAML3, MCC, MECOM, NRCAM, PHLDB2, PLCB1, PRKAG2, SHROOM3, ZNF532
PBX2	25/495	495/25868	2.81815	1.21886e-05	5.11092e-05	AFF1, AGAP1, ANK3, ATP2B2, BAIAP2, CHST11, DAPK2, EHF, FHAD1, FRYL, GALNT10, GMPR, HOXB3, KCNMA1, MCC, NFIA, NRCAM, PIP5K1B, PRKAG2, RAB11FIP4, SORBS1, SOX6, TGM2, UNC5B, VEPH1
SOX2	108/495	3806/25868	1.63566	1.23349e-05	5.11411e-05	ADD1, ADORA3, AGAP1, ALCAM, ALDH1A1, ANAPC1, ARHGAP32, ARHGEF26, ATP13A4, ATP2B2, AXIN2, BMPER, BNC2, CA4, CALCRL, CAV2, CD109, CDC5L, CHN2, CHRM2, CHST11, CNST, CPXM2, CTSZ, DLG5, DNAH9, DOCK5, DOK5, EDA, ENC1, ERBB4, F13A1, FBRSL1, FGD4, FHAD1, FOXB1, GRHL2, HNRNPAB, HOMER2, KLHL31, MAML3, MAP2K3, MCC, MECOM, MEGF10, MIER3, MMRN1, NAGA, NCAM2, NKAIN3, NR4A2, NTRK3, PALM3, PARP8, PAX2, PCSK6, PK…
MAFB	25/495	496/25868	2.81205	1.26112e-05	5.1706e-05	AFF1, AGAP1, ALCAM, ALDH1A1, ANK3, ANXA2, FAM107B, FGD4, GALNT10, KCNMA1, KHDRBS3, LRRC1, MAML3, MCC, MTUS1, NEBL, NFIA, NRCAM, PHLDB2, PLCB1, PRKAG2, RABGAP1L, RBM47, SOX6, SUSD4
ARID2	25/495	497/25868	2.80598	1.3047e-05	5.29051e-05	ACTB, AMD1, ANP32A, ANXA2, AXIN2, CDC14A, CDC14B, CHN2, EEF1A1, ENPP3, MINPP1, MYADM, NCOA4, NFIA, PDZD8, PDZK1, PIP5K1B, PPARGC1A, PTBP3, ROCK2, SLC38A2, SLC39A14, SLC43A1, SLC7A7, ST3GAL6
NFE2	25/495	499/25868	2.79392	1.396e-05	5.59917e-05	ACTB, AFF1, AGAP1, ANK3, CHN2, FHAD1, FRYL, GALNT10, GMPR, KCNMA1, MAP2K3, MAP4, MXI1, NFIA, NRCAM, PIP5K1B, PLCB1, PRKAG2, RABGAP1L, RAPGEF6, RBM47, SH3TC1, SORBS1, SOX6, VEPH1
TP63	27/495	564/25868	2.66794	1.43618e-05	5.6984e-05	HNRNPAB, RGS20, ZNF750, AGAP1, ANXA2, BAIAP2, CA12, CHN2, EHF, FBRSL1, FHAD1, FRYL, JUP, KCNMA1, KIAA1671, MCC, MTUS1, NFIA, PCSK6, PHLDB2, PRKAG2, SH3RF2, SH3TC1, SORBS1, SOX6, TNC, WWC1
USF1	29/495	631/25868	2.56056	1.49057e-05	5.85127e-05	AGT, AVP, PTGS2, ACTB, AGAP1, ANK3, ANXA2, ATP2B2, AXIN2, BAIAP2, CHN2, CPT1A, FHAD1, HOXB3, KCNMA1, KIAA1671, MAP2K3, MCC, MGA, MLPH, MTUS1, NADK, NFIB, NKAIN1, PRKAG2, RAB11FIP4, RASGRF1, SH3TC1, SORBS1
ZEB1	25/495	509/25868	2.73511	1.94553e-05	7.55684e-05	GRHL2, MUC1, ACTB, AFF1, ANP32A, ANXA2, BAIAP2, DHX9, FAM107B, FBRSL1, FHAD1, JUP, KRT8, LPCAT1, LRRC1, MARK2, NADK, PRKAG2, PTK6, RAB11FIP4, RBM47, SH3TC1, SLC7A7, TGM2, WWC1
FOXM1	25/495	511/25868	2.72363	2.07652e-05	7.98163e-05	AXIN2, CDC25B, ACTB, AFF1, ANK3, ANXA2, DOCK5, EEF1A1, EHF, ENC1, KCNMA1, KRT8, MECOM, MLPH, MTHFD1L, NFIA, NRCAM, PHLDB2, PLCB1, PRKAG2, RABGAP1L, RBM47, SHROOM3, TNC, WWC1
KDM5B	25/495	513/25868	2.71225	2.21544e-05	8.42782e-05	CDC14A, ABCA2, ACTB, AGAP1, ANK3, ANP32A, ANXA2, BAIAP2, CPT1A, FBRSL1, GATA2, JUP, KCNMA1, KRT8, MECOM, MLPH, MXI1, NADK, NFIA, NFIB, PCDH1, PRKAG2, RAB11FIP4, SH3TC1, WWC1
RUNX2	25/495	516/25868	2.69522	2.43963e-05	9.18597e-05	AGAP1, ALCAM, ANK3, ANXA2, BMPER, BNC2, CHN2, DOCK5, FAM107B, FGD4, GALNT10, KCNMA1, MCC, MECOM, MTHFD1L, NEK10, NRCAM, PHLDB2, PLCB1, PRKAG2, SHROOM3, TNC, VEPH1, WWC1, ZNF532
TWIST1	25/495	518/25868	2.68408	2.60028e-05	9.62655e-05	AFF1, AGAP1, ALCAM, ANK3, ANXA2, ASS1, BAIAP2, BNC2, CHN2, GALNT10, KCNMA1, MAML3, MCC, MECOM, MTUS1, NFIA, NFIB, NRCAM, PLCB1, PRKAG2, RABGAP1L, SH3TC1, SHROOM3, TPM1, UNC5B
MEIS2	24/495	486/25868	2.74732	2.60882e-05	9.62655e-05	AFF1, AGAP1, ALDH1A1, ANK3, CDC14A, CDC14B, EHF, FRYL, GALNT10, GATA2, GMPR, HOXB3, MCC, NFIA, NR4A2, NRCAM, PRKAG2, RABGAP1L, RAPGEF6, SORBS1, SOX6, TGM2, TOP1, VEPH1
PAX6	23/495	458/25868	2.79336	2.95468e-05	0.000107948	ACTB, ANXA2, CCDC80, EEF1A1, EFEMP1, ENC1, FOLR3, FOXB1, FRYL, KCNMA1, MECOM, MME, NFIB, PGAM2, PHLDB2, PLCB1, PRKAG2, RPL7, SH3RF2, SHROOM3, ST3GAL6, TGM2, TPM1
GATA1	26/495	557/25868	2.59338	3.16611e-05	0.000114413	BDKRB1, BST2, F13A1, MUC1, ADD1, AFF1, ANK3, CHST11, FGD4, FRYL, GALNT10, GMPR, KCNMA1, MCC, MECOM, MFSD6, MXI1, NFIA, NFIB, PDZD8, PIP5K1B, PLCB1, RABGAP1L, RAPGEF6, SORBS1, SOX6
NFKB1	35/495	868/25868	2.24146	3.19363e-05	0.000114413	ABCG1, ADORA3, AGT, ALOX5AP, BDKRB1, BIRC3, CXCL10, CXCL11, CXCL12, HSD11B2, IL1RN, IL2RA, KCNMA1, NLRP2, NOS1, NR4A2, OAS2, PTGS1, PTGS2, RALBP1, TFPI2, TNC, TNFRSF13C, TNNC1, TOP1, VCAM1, ACTB, CTSC, HNRNPAB, MAML3, MCOLN2, MXI1, NFIA, NFIB, PCDH1
MYC	49/495	1395/25868	1.96112	3.31958e-05	0.000117781	AKAP9, AMD1, ASS1, AVP, AXIN2, CDC25B, CTSC, EIF3C, FUS, HIST1H2BF, HSD11B2, IMPA2, LDHA, MFI2, MME, MUC1, NLRP2, NUP153, OCA2, PKN2, PSMD10, PSMD14, RBM3, SLC43A1, SMAD9, SRSF7, TOP1, TPM1, TSC2, UCHL1, ACTB, AFF1, AGAP1, ANK3, ANP32A, BAIAP2, FBRSL1, KCNMA1, MAP2K3, MCC, MTHFD1L, MXI1, NFIA, NFIB, NR4A2, PCSK6, PRKAG2, RABGAP1L, WWC1
PBX3	24/495	495/25868	2.69372	3.49528e-05	0.000122834	ACTB, AFF1, ALCAM, ANK3, ANXA2, BMPER, BNC2, DOCK5, GALNT10, KCNMA1, LPCAT1, MAML3, MAP4, NFIB, PHLDB2, PLCB1, PRKAG2, RBM47, SHROOM3, TGM2, TNC, TPM1, VEPH1, WWC1
FOXP1	103/495	3683/25868	1.59946	3.79074e-05	0.000131961	ABCA17P, ACTB, ADD1, AFF1, AGAP1, ARHGAP32, ATP2B2, AXIN2, BAIAP2, BIN2, BNC2, BST2, C20orf96, CD109, CENPV, CHN2, CHST11, CIZ1, COL23A1, CPT1A, CWH43, CXCL12, EEF1A1, ENPP3, EOMES, EXO1, FAM110C, FHAD1, FMO5, FOXB1, GAS1, HIST1H4C, IMPA2, INHBA, JUP, KIAA1429, LRRC1, LRRC2, MAML3, MAP2K6, MARK2, MECOM, MLPH, MSLN, MTHFD1L, MTUS1, MUC1, MXI1, NBEAL2, NKAIN1, NR4A2, PAX2, PCDH1, PEX5, PIP5K1B, PLA…
T	23/495	466/25868	2.74204	3.86006e-05	0.000133118	AGAP1, ASS1, AXIN2, BMPER, CHN2, DNAH9, ENC1, FOXB1, FRYL, GALNT10, MAML3, MCC, MECOM, NRCAM, NTRK3, PAX2, PDZD2, PHLDB2, PLCB1, PRKAG2, RABGAP1L, SORBS1, TLE1
REST	24/495	502/25868	2.65355	4.36309e-05	0.000149072	AVP, BDNF, PENK, UCHL1, ACTB, AFF1, AGAP1, ANXA2, ATP2B2, BAIAP2, FAM107A, FBRSL1, GALNT10, KCNC3, KCNMA1, MLPH, NFIA, NKAIN1, NRCAM, PCDH1, PRKAG2, QTRT1, RAB11FIP4, SORBS1
E2F6	25/495	537/25868	2.58265	4.67606e-05	0.0001583	H19, RAD51AP1, ACTB, AGAP1, ANXA2, ASS1, AXIN2, BAIAP2, CPT1A, DLG5, FBRSL1, FHAD1, GATA2, GMPR, HOXB3, MAML3, MAP2K3, MECOM, MXI1, NFIA, NFIB, NR4A2, PRKAG2, SLC38A2, SOX6
SOX6	23/495	484/25868	2.63298	6.86582e-05	0.000230317	ACTB, AFF1, ANK3, CHST11, EHF, FHAD1, FRYL, GATA2, GMPR, MCC, MFSD6, MXI1, NFIA, NR4A2, NRCAM, PIP5K1B, RABGAP1L, RAPGEF6, RBM47, SLC38A2, SORBS1, SOX6, TGM2
MEIS1	23/495	485/25868	2.62718	7.08196e-05	0.000235427	AFF1, ALOX5AP, ATP2B2, BMPER, DOCK5, F13A1, FGD4, FRYL, HOMER2, KCNMA1, NFIA, NFIB, NRCAM, PCSK6, PHLDB2, PLCB1, PRKAG2, PROM1, RAB27B, RABGAP1L, RAPGEF6, SIDT1, SOX6
ZKSCAN1	23/495	489/25868	2.60417	8.00865e-05	0.000263856	ACTB, AIF1L, ATP2B2, AXIN2, BAIAP2, CIZ1, EEF1A1, FHAD1, GATA2, JUP, KIAA1671, KRT8, MAP2K3, MXI1, MYH14, NFIA, NKAIN1, RAPGEF6, RASGRF1, SORBS1, SOX6, SULT2B1, TGM2
SOX10	21/495	425/25868	2.73798	8.17671e-05	0.000267009	EDNRB, SOX6, ANK3, BNC2, CPVL, GMPR, MAML3, MCC, MEGF10, MME, NFIA, PROM1, RABGAP1L, RGS20, ROCK2, SHROOM3, SNX10, SORBS1, ST3GAL6, TLE1, VEPH1
RUNX1	85/495	2958/25868	1.62357	8.39327e-05	0.000271677	ADARB2, ANAPC1, ASTN1, CALCRL, CDC14A, CDC25B, CHN2, CHST11, CPXM2, DOCK5, DUSP2, EFEMP1, ENC1, EOMES, EPHA3, FAM107B, FBRSL1, FHAD1, FOXB1, FRYL, GALNT10, GFRA1, GIMAP2, GLT1D1, GNG4, GPR68, HGD, HOMER2, HYDIN, IKZF2, IL20RA, IL2RA, KCNMA1, KRT8, LGR5, LRRC1, MAML3, MAP2K6, MCC, MECOM, MME, MPPED2, MXI1, NBEAL2, NCAM2, NFIB, NIPAL1, PARP8, PDPN, PDZD2, PDZK1, PHLDB2, PKN2, PLCB1, PPARGC1A, PROM1…
LHX2	11/495	145/25868	4.27998	0.000114085	0.000366065	PRL, ALDH1A1, ANXA2, ERBB4, KCNMA1, NFIB, PHLDB2, SHROOM3, SOX6, ST3GAL6, TPM1
ZNF24	22/495	469/25868	2.59346	0.00011833	0.000376411	MSLN, ACTB, AIF1L, AKAP9, ANK3, ATP2B2, CHST11, DLG5, EHF, FHAD1, GALNT10, GMPR, NFIA, NR4A2, NRCAM, PCSK6, PIP5K1B, PTGS1, SH3TC1, SORBS1, SULT2B1, SUSD4
GABPA	23/495	507/25868	2.50572	0.000136594	0.000430797	ACTB, AFF1, AGAP1, ANK3, BAIAP2, CHN2, DOCK5, FBRSL1, FGD4, FRYL, HOMER2, KCNMA1, KIAA1671, MAML3, MARK2, MTHFD1L, NCAM2, NFIA, NFIB, PCSK6, PLCB1, PRKAG2, SNX30
MAX	23/495	509/25868	2.49525	0.000144667	0.000452392	ACTB, AFF1, AGAP1, ANK3, ANXA2, ASS1, ATP2B2, BAIAP2, CHN2, FBRSL1, FHAD1, GALNT10, KCNMA1, MAP2K3, MCC, MXI1, NFIA, NFIB, NRCAM, PRKAG2, SH3TC1, TLE1, WWC1
IKZF1	22/495	479/25868	2.53571	0.000159599	0.000494891	AFF1, AGAP1, ANK3, CDC14A, CHST11, DAPK2, EHF, FHAD1, FRYL, GALNT10, GMPR, HOXB3, KRT8, MFSD6, MME, NFIA, PIP5K1B, RABGAP1L, SORBS1, SOX6, SULT2B1, TGM2
ETS1	231/495	10021/25868	1.39271	0.000174066	0.000535251	ABCA17P, ABCG1, ACTB, ADAMTS7, ADARB2, ADD1, ADORA3, AFF1, AGAP1, AKAP9, ALDH1A1, ALG1, ALOX5AP, AMD1, ANAPC1, ANK3, ANP32A, AP1S3, ARHGAP32, ATP13A4, ATP2B2, ATXN3, AXIN2, BAIAP2, BCL11B, BIN2, BIRC3, BST2, C20orf96, CA12, CA4, CCDC71, CCNYL1, CDC14A, CDC25B, CDC5L, CDKN3, CENPH, CES4A, CHN2, CHST11, CIZ1, CKAP2L, CNST, COL23A1, COQ3, CPT1A, CTAGE5, CTSC, CYP26A1, DAPK2, DFNB31, DHX9, DLG5, DUSP…
HOXB13	22/495	484/25868	2.50778	0.000184656	0.000563124	AFF1, AGAP1, ANK3, ARHGAP32, BNC2, DOCK5, ERBB4, FRYL, KCNMA1, MAML3, MECOM, NCAM2, NFIA, NFIB, PDZD2, PHLDB2, PLCB1, RABGAP1L, RBM47, TLE1, VEPH1, WWC1
PKNOX1	22/495	485/25868	2.50229	0.000190065	0.000574869	AFF1, AGAP1, ANK3, BAIAP2, CA12, CDC14A, EHF, FRYL, GALNT10, GMPR, MAP4, MCC, NFIA, NKAIN1, NR4A2, NRCAM, RAPGEF6, RBM47, SORBS1, SOX6, TGM2, VEPH1
ZC3H8	21/495	453/25868	2.55768	0.000197202	0.000591606	AFF1, AGAP1, ANXA2, AXIN2, BAIAP2, CDC14B, EHF, FAM107B, FHAD1, GRHL2, KCNMA1, KIAA1671, KRT8, MLPH, NFIA, PHLDB2, PIWIL2, PRKAG2, RASGRF1, SMG5, SORBS1
FOSL1	22/495	488/25868	2.48596	0.000207141	0.000616412	AFF1, AGAP1, ALCAM, ANK3, ANXA2, CHST11, EHF, FHAD1, GALNT10, GMPR, KCNMA1, MCC, NRCAM, PHLDB2, PLCB1, PRKAG2, RABGAP1L, RBM47, ROCK2, SH3RF2, SORBS1, SULT2B1
OTX2	20/495	426/25868	2.58911	0.000235843	0.000696209	AFF1, ALCAM, ANK3, ANXA2, EFEMP1, ENC1, ERBB4, FRYL, GALNT10, KCNMA1, LRRC1, MCC, NFIB, PDZD8, PHLDB2, PLCB1, SHROOM3, SLC26A7, ST3GAL6, WWC1
GFI1B	22/495	494/25868	2.4535	0.000245401	0.000718673	ACTB, ADD1, AFF1, AIF1L, ANK3, BAIAP2, CDC14A, EEF1A1, EHF, FHAD1, FRYL, GALNT10, GATA2, GMPR, HOXB3, NFIA, NRCAM, RAPGEF6, SORBS1, SOX6, SULT2B1, TGM2
ZHX1	22/495	495/25868	2.44822	0.000252348	0.000733201	ABCA2, ACTB, ANXA2, ASS1, BAIAP2, CIZ1, KRT8, MAP2K3, MECOM, MGA, MXI1, NFIA, PDZD2, PHLDB2, PITPNM3, PRKAG2, PTK6, SLC38A2, SRRM2, SULT2B1, TGM2, WWC1
IRF1	23/495	535/25868	2.36596	0.000295421	0.000851644	CXCL10, VCAM1, AFF1, ALCAM, ANXA2, BAIAP2, EHF, FAM107B, FHAD1, FRYL, HOXB3, KRT8, MLPH, NFIA, PDZD8, PHLDB2, PRKAG2, RABGAP1L, RBM47, SHROOM3, SORBS1, TGM2, WWC1
SP4	22/495	505/25868	2.39666	0.000331937	0.000949494	ABCA2, ASS1, KDR, ACTB, AMD1, ANK3, ANXA2, CCNYL1, HNRNPAB, KCNC3, KRT8, MAT2B, MGA, MSL1, MXI1, MYADM, NR4A2, PRKAG1, RABGAP1L, SFXN5, SRSF7, TPM1
HHEX	20/495	440/25868	2.50146	0.000357675	0.00101525	TLE1, AGAP1, AGT, ATP2B2, AXIN2, CHN2, CPT1A, CPVL, EHF, JAKMIP2, LGR5, NCOA4, NEK10, NFIA, PCSK6, PLCB1, RABGAP1L, SFXN5, SOX6, WNK4
FOXO1	24/495	579/25868	2.27843	0.000372926	0.00105046	LEFTY2, PPARGC1A, PRL, AFF1, ALCAM, ANK3, BMPER, BNC2, DOCK5, GALNT10, GMPR, KCNMA1, MAML3, MCC, MTHFD1L, MTUS1, NFIA, PHLDB2, PLCB1, PRKAG2, RABGAP1L, SHROOM3, SORBS1, SOX6
MAFG	21/495	478/25868	2.41527	0.000403172	0.00112705	AFF1, AGAP1, ANK3, DAPK2, FHAD1, FRYL, GALNT10, GMPR, KCNMA1, MAP4, MCC, MECOM, MME, NFIA, NRCAM, PLCB1, PRKAG2, RABGAP1L, RAPGEF6, SOX6, VEPH1
MYCN	24/495	588/25868	2.24143	0.000464493	0.00128871	EOMES, MXI1, TP53INP1, WWC1, ACTB, AFF1, AGAP1, ANXA2, ASS1, BAIAP2, BDNF, ENC1, GATA2, KCNMA1, MAML3, MAP2K3, MCC, MECOM, MTUS1, NFIA, NFIB, NR4A2, PRKAG2, SH3TC1
FOXK2	21/495	488/25868	2.36266	0.000527628	0.00145294	AFF1, AGAP1, AMD1, ANK3, CDC14A, CNST, EHF, FRYL, GMPR, JUP, MARK2, NCOA4, NFIA, NKAIN1, NR4A2, PCSK6, RABGAP1L, RBM47, ROCK2, SORBS1, SOX6
PAX8	21/495	493/25868	2.33717	0.000601522	0.00164416	NKX2-1, ADARB2, AGAP1, ANK3, ATP2B2, BNC2, DNAH9, ERBB4, KCNMA1, MCC, MECOM, NCAM2, NFIA, NKAIN1, NRCAM, PDZD2, PLCB1, PRKAG2, RANBP17, SORBS1, SOX6
SIX2	20/495	461/25868	2.38026	0.000642491	0.00174323	AFF1, AGAP1, ANK3, ATP2B2, BMPER, CCDC80, CHN2, GALNT10, GAS1, GFRA1, KCNMA1, MAML3, MCC, MPPED2, NFIA, PHLDB2, PLCB1, PRKAG2, SHROOM3, SOX6
VDR	50/495	1626/25868	1.69654	0.000660766	0.00177973	ACTB, ADD1, AMD1, ANK3, ANP32A, ATP8B5P, BAIAP2, BMPER, COL23A1, CTSZ, DOCK5, EEF1A1, ERBB4, FAM150B, FUS, GLIPR1, HGD, HNRNPAB, HOOK3, HYDIN, LENG9, MUC1, NADK, NCAM2, PIP5K1B, PRKAG2, PRL, SH3RF2, SNHG11, SP9, SRRM2, TRIM46, ANXA2, CHST11, DAPK2, EHF, FGD4, GALNT10, GRHL2, KCNMA1, KRT8, MTHFD1L, PHLDB2, PLCB1, RBM47, SH3TC1, SULT2B1, TGM2, TNC, WWC1
THAP1	21/495	497/25868	2.31717	0.000666948	0.00178336	ABCA2, ACTB, AIF1L, ASS1, BAIAP2, CIZ1, CPT1A, DLG5, FHAD1, IMPA2, LCN12, NADK, NPR3, NR4A2, PCSK6, PRAME, PRKAG2, RAB11FIP4, SCARF2, SH3TC1, SLC43A1
ZBTB7A	21/495	500/25868	2.30238	0.000719983	0.00191132	ABCA2, ACTB, AIF1L, AIM1L, ASS1, ATP2B2, BAIAP2, CASKIN1, FBRSL1, GATA2, JUP, KRT8, MECOM, MSLN, MXI1, NFIA, PCDH1, PRKAG2, RAB11FIP4, SCARF2, SULT2B1
NR2F1	21/495	504/25868	2.28295	0.000796348	0.00209895	AGT, ABCA2, ABCG1, ACTB, AGAP1, ASS1, ATP2B2, BAIAP2, COL23A1, FBRSL1, KRT8, MAP2K3, MLPH, NFIA, PCSK6, PRKAG2, RAB11FIP4, SFXN5, SH3TC1, SULT2B1, TSC2
ZNF263	88/495	3312/25868	1.48538	0.000839212	0.0021818	ABL2, ACTB, AGAP1, AIM1L, ANP32A, AP1S3, ASS1, ATP2B2, BAIAP2, BST2, C15orf59, CA12, CAV2, CDC14A, CDC25B, CDC5L, CDR2L, CHST11, CIZ1, CNST, CWH43, DLG5, EOMES, FBRSL1, FHAD1, FUS, KCNC3, LEFTY2, LPCAT1, MAML3, MAP4, MECOM, MICALCL, MSL1, MTL5, NADK, NFIB, NKAIN1, NR4A2, PBX2, PCSK6, PGBD5, PITPNM3, PLEKHG4B, PRAME, PRKAG2, PSMD14, PTK6, PVRL4, RABGAP1, RABGAP1L, RALBP1, RC3H2, ROCK2, SCARF2, SH3…
MYB	26/495	687/25868	2.07235	0.000839607	0.0021818	CDC5L, CXCL12, EXO1, GATA2, KCNMA1, PSAT1, PSMD14, PTGS1, PTGS2, SLC39A14, TOP2A, UCHL1, ABCG1, AFF1, AXIN2, CHN2, CHST11, DOCK5, FAM107B, GFRA1, GPR68, PLCB1, PRKAG2, RAPGEF6, SH3TC1, SUSD4
MTA2	20/495	475/25868	2.30577	0.000926812	0.00239156	ACTB, AFF1, ANK3, BAIAP2, CHST11, EHF, GATA2, GMPR, HOXB3, KRT8, MECOM, MME, MXI1, NFIA, NR4A2, RABGAP1L, SORBS1, SOX6, SULT2B1, TGM2
SMARCC1	20/495	480/25868	2.28025	0.00105175	0.00269446	ABCG1, ACTB, AIM1L, ALCAM, BAIAP2, BMPER, DAPK2, DOCK5, EHF, FHAD1, PDZD2, PHLDB2, PITPNM3, PRKAG2, RASGRF1, SH3RF2, SORBS1, SULT2B1, TGM2, WWC1
TFDP1	18/495	411/25868	2.39839	0.0010588	0.00269446	ACTB, AIF1L, AIM1L, ANK3, BAIAP2, CKAP2L, DHX9, FHAD1, HNRNPH3, MAP4, MECOM, NFIB, NR4A2, PRAME, PRKAG2, PTBP3, SOX6, SRRM2
ATF7	20/495	490/25868	2.23098	0.00134543	0.00340045	AFF1, ANK3, BAIAP2, CHST11, DAPK2, EHF, FHAD1, GATA2, GMPR, MXI1, NADK, NFIA, NKAIN1, PIP5K1B, RAPGEF6, RBM47, SORBS1, SOX6, SULT2B1, TGM2
NCOA2	14/495	287/25868	2.67577	0.00137173	0.00344333	AGAP1, ANK3, CPT1A, DOK5, GRHL2, KCNMA1, KRT8, MECOM, NRCAM, PRKAG2, RABGAP1L, RBM47, SULT2B1, WWC1
CUX1	20/495	496/25868	2.20227	0.00155324	0.0038726	ACTB, ANK3, AXIN2, BAIAP2, CPT1A, JUP, KIAA1671, KRT8, MLPH, MYADM, NFIA, PLCB1, PRKAG2, SFXN5, SH3TC1, SORBS1, SULT2B1, TCF7L1, TGM2, WWC1
GATA4	8/495	114/25868	3.91533	0.00159326	0.00394571	ANK3, AXIN2, CHN2, DOCK5, KRT8, MECOM, PHLDB2, WWC1
SOX11	19/495	462/25868	2.24606	0.00161279	0.00396747	A2ML1, AGAP1, ANK3, ERBB4, FAM107B, FRYL, KCNMA1, MCC, MECOM, MPPED2, NRCAM, NTRK3, PCSK6, PLCB1, PROM1, RABGAP1L, RBM47, SOX6, TLE1
BCL3	20/495	500/25868	2.18354	0.00170645	0.00417007	ACTB, ALDH1A1, ANXA2, DOCK5, EEF1A1, FAM107B, FHAD1, GALNT10, HNRNPAB, KCNMA1, KRT8, LPCAT1, MLPH, NADK, NRCAM, PRKAG2, RBM47, SULT2B1, TAS1R3, TPM1
MYOD1	20/495	502/25868	2.17429	0.00178775	0.00434001	AGAP1, CHN2, DAPK2, FGD4, GALNT10, GFRA1, GMPR, KCNMA1, KHDRBS3, MCC, MEGF10, MLPH, MTHFD1L, PHLDB2, PITPNM3, PLCB1, PRKAG2, SHROOM3, SOX6, WWC1
EOMES	18/495	432/25868	2.27489	0.00183677	0.00442987	AFF1, ANK3, ASTN1, BMPER, CHN2, ENC1, FRYL, GALNT10, KCNMA1, MCC, MECOM, NTRK3, PHLDB2, PLCB1, RABGAP1L, SORBS1, TNC, WLS
FOXP2	20/495	504/25868	2.16513	0.00187232	0.00445733	NKX2-1, AGAP1, ANP32A, ANXA2, ASS1, BAIAP2, BDNF, FBRSL1, GFRA1, KCNC3, KIAA1671, MCC, MTHFD1L, MXI1, PCSK6, PDZD2, RGS20, SLC43A1, TCF7L1, ZNF750
SNAI2	20/495	504/25868	2.16513	0.00187232	0.00445733	CXCL12, ACTB, AGAP1, BAIAP2, CPT1A, EHF, FAM110C, FBRSL1, IRF6, JUP, KCNMA1, KRT8, MAP2K3, PHLDB2, PITPNM3, PRKAG2, RAB11FIP4, SH3TC1, SULT2B1, WWC1
TP73	19/495	473/25868	2.19085	0.00210138	0.00497057	AGAP1, ANK3, BAIAP2, CHN2, EHF, ERBB4, FHAD1, FRYL, GALNT10, GMPR, KCNMA1, MCC, NFIB, NTRK3, PRKAG2, RBM47, SH3TC1, SORBS1, TLE1
HBP1	20/495	514/25868	2.12043	0.0023478	0.00551807	ACTB, AFF1, ALCAM, ANP32A, AXIN2, BAIAP2, CPT1A, IMPA2, KIAA1671, KRT8, MXI1, NCOA4, NFIA, PIP5K1B, PTBP3, SLC38A2, SLC39A14, SLC43A1, SLC7A7, TPM1
CLOCK	19/495	483/25868	2.14274	0.00264853	0.00614935	ABCG1, AGAP1, ATP13A4, BAIAP2, BMPER, CHN2, DOK5, KCNMA1, KHDRBS3, KIAA1671, MCC, MTHFD1L, PDZD2, PRKAG2, RASGRF1, SFXN5, SH3TC1, SORBS1, ZDHHC11
MTA1	18/495	447/25868	2.19409	0.00264972	0.00614935	ACTB, ANK3, AXIN2, BAIAP2, CPT1A, JUP, KRT8, MAML3, MLPH, NADK, NR4A2, OVOL1, PCDH1, PRKAG2, RBM47, SH3TC1, SULT2B1, VIPR2
TCF3	20/495	520/25868	2.09446	0.0026792	0.0061789	EXO1, ABCG1, ACTB, ADD1, AFF1, ANP32A, BAIAP2, CHST11, CPT1A, FAM107B, FBRSL1, FHAD1, LPCAT1, NADK, NR4A2, PCSK6, PLCB1, PRKAG2, SH3TC1, SNX30
SREBF2	20/495	522/25868	2.08596	0.00279805	0.00637334	PTGS2, SQLE, TM7SF2, ABCA2, ACTB, AIF1L, AIM1L, ASS1, BAIAP2, CIZ1, FBRSL1, JUP, LCN12, LPCAT1, NADK, PCSK6, PLEKHG4B, RASGRF1, SULT2B1, TSC2
SMAD1	20/495	522/25868	2.08596	0.00279805	0.00637334	ACTB, AFF1, ANK3, ANXA2, ATP2B2, BAIAP2, EEF1A1, GALNT10, GATA2, HNRNPAB, KCNMA1, KRT8, NFIA, NR4A2, PLCB1, PRAME, RAB11FIP4, RABGAP1L, SORBS1, SOX6
CREM	20/495	524/25868	2.07752	0.0029213	0.00661324	ACTB, AFF1, ANK3, CDC14A, EHF, FHAD1, GATA2, KCNMA1, LPCAT1, MTHFD1L, MXI1, NFIA, NR4A2, NRCAM, PRKAG2, RABGAP1L, RBM47, SH3TC1, SORBS1, SOX6
YY1	24/495	678/25868	1.92589	0.00311736	0.00701406	BDKRB1, GBP1, POSTN, ACTB, AFF1, AGAP1, ANK3, ANP32A, BAIAP2, FAM107B, FHAD1, GALNT10, KCNMA1, MCC, MXI1, NFIA, NFIB, NR4A2, PLCB1, PRKAG2, RABGAP1L, RBM47, SORBS1, SOX6
POU3F2	3/495	16/25868	11.8902	0.00323942	0.00724452	AVP, NKX2-1, NTRK3
BHLHE40	19/495	493/25868	2.09665	0.00331044	0.00735876	ACTB, AFF1, AXIN2, BAIAP2, CPT1A, FAM107B, FHAD1, KCNMA1, KIAA1671, LPCAT1, MAP2K3, MXI1, NFIA, PRKAG2, SH3TC1, SLC38A2, SLC43A1, SNX30, SULT2B1
IRF4	19/495	494/25868	2.09216	0.00338362	0.00747637	AFF1, AGAP1, ANK3, CHN2, CHST11, CTSC, ERBB4, FHAD1, GALNT10, KCNMA1, MCC, NFIA, PLCB1, RABGAP1L, RAPGEF6, RBM47, SNX30, SORBS1, ST3GAL6
EBF1	19/495	495/25868	2.08769	0.00345813	0.00759554	ACTB, ADARB2, AFF1, ANK3, ATP2B2, CHN2, DAPK2, FAM107B, GALNT10, KCNMA1, LPCAT1, PLCB1, PRKAG2, RAB11FIP4, RABGAP1L, RASGRF1, RBM47, SH3TC1, SORBS1
KLF9	19/495	496/25868	2.08323	0.00353401	0.00771626	ACTB, AGAP1, ALCAM, ANXA2, BAIAP2, FBRSL1, FHAD1, JUP, MAMLD1, NADK, NFIA, NFIB, NRCAM, PCDH1, PRKAG2, RAB11FIP4, SH3TC1, SPATA13, WWC1
NRF1	19/495	499/25868	2.06997	0.00376999	0.0081831	ABCG1, ACTB, BAIAP2, CIZ1, CPT1A, FBRSL1, KCNC3, MAML3, MECOM, MSL1, MXI1, NADK, NFIA, NFIB, NIPAL1, NR4A2, PRKAG2, SULT2B1, ZNF329
IRF2	19/495	506/25868	2.03965	0.00437188	0.00943405	ACTB, AFF1, BAIAP2, CIZ1, CPT1A, GATA2, GMPR, HOXB3, MAML3, MTHFD1L, MXI1, MYADM, NADK, NFIA, NR4A2, SLC38A2, SOX6, USP33, ZC3H7B
HOXA9	17/495	434/25868	2.12835	0.00452285	0.00964701	VCAM1, ABL2, AGAP1, ALOX5AP, EHF, KCNMA1, KIAA1671, NEK10, PHLDB2, PLCB1, PRKAG2, PROM1, RAB27B, RABGAP1L, RBM47, SOX6, VEPH1
NR5A2	17/495	434/25868	2.12835	0.00452285	0.00964701	ASS1, BMPER, DHX9, DOK5, EHF, ERBB4, FAM83B, GRHL2, JUP, KRT8, MFSD6, MPPED2, NRCAM, PDE6A, PDZK1, PITPNM3, SHROOM3
ADNP	17/495	436/25868	2.11802	0.00473163	0.0100343	AIF1L, AIM1L, ALDH1A1, CHST11, CNN1, DAPK2, EHF, FHAD1, GMPR, MED18, NCAM2, NEBL, NFIA, SPC24, SULT2B1, TGM2, TNFRSF1B
HMBOX1	18/495	476/25868	2.05265	0.00507962	0.0107107	AFF1, ANK3, CDC14A, CHST11, DHX9, EHF, FRYL, NCOA4, NFIA, PIP5K1B, RABGAP1L, RAPGEF6, RBM47, ROCK2, SORBS1, SOX6, TOP1, TOP2A
TCF7L1	2/495	6/25868	25.7101	0.00520898	0.0109211	AXIN2, BIRC3
SPIB	18/495	481/25868	2.03013	0.0056424	0.011763	ADAM19, ANK3, ATP2B2, CHN2, CTSC, EHF, FGD4, GALNT10, KCNMA1, NFIB, PLCB1, RAPGEF6, RBM47, SNX10, SNX30, TLE1, WWC1, ZNF532
ID3	18/495	483/25868	2.02115	0.00588133	0.0121922	ACTB, AIF1L, AIM1L, ASS1, ATP2B2, DAPK2, EHF, FHAD1, GALNT10, GATA2, KRT8, NFIA, NKAIN1, RABGAP1L, SORBS1, SOX6, SULT2B1, TGM2
TCF7	18/495	484/25868	2.01692	0.00600386	0.0123767	AXIN2, BIRC3, MSLN, ACTB, AFF1, BAIAP2, CDC14B, CTSC, EHF, ENC1, MTHFD1L, NFIA, NRCAM, PSMD14, RABGAP1L, SLAIN1, SORBS1, SOX6
ARNTL	17/495	448/25868	2.05817	0.00615638	0.0126206	AVP, ACTB, AGAP1, ANK3, CDKN3, CHN2, DOK5, FAM107B, KCNMA1, KHDRBS3, KIAA1671, KLHL31, NEK10, PDZD2, PHLDB2, RASGRF1, ROCK2
ZNF740	12/495	274/25868	2.38104	0.00686705	0.0139997	ACTB, ANP32A, BAIAP2, CNN1, GATA2, HOXB3, JUP, NFIA, NR4A2, PBX2, PRAME, TRIB2
CTCFL	18/495	496/25868	1.96527	0.00764334	0.015412	ABCA2, ACTB, AFF1, ANP32A, BAIAP2, CPT1A, FBRSL1, GATA2, KIAA1671, MECOM, MTHFD1L, MXI1, NFIA, NKAIN1, PRKAG2, RAB11FIP4, SCARF2, TCF7L1
NEUROD1	18/495	496/25868	1.96527	0.00764334	0.015412	ACTB, AIF1L, BAIAP2, FBRSL1, GALNT10, GATA2, KRT8, MECOM, MXI1, NADK, NFIA, NR4A2, PALM3, SCARF2, SH3TC1, SLC38A2, SLC43A1, SULT2B1
MTA3	18/495	499/25868	1.95278	0.00810517	0.0162544	ACTB, AFF1, AIF1L, ANK3, BAIAP2, BIRC3, EEF1A1, EHF, FHAD1, GALNT10, IKZF2, LPCAT1, MCOLN2, NADK, NFIA, RABGAP1L, RBM47, SORBS1
RBPJ	18/495	502/25868	1.94045	0.00858925	0.0171321	ACTA2, GATA2, HES5, ACTB, ADAM19, AFF1, CHN2, CHST11, CTSC, DAPK2, GALNT10, KCNMA1, MAML3, NRCAM, PLCB1, RABGAP1L, RBM47, SLC7A7
HEY1	2/495	8/25868	17.145	0.00947964	0.0187058	ACTA2, KDR
SOX4	2/495	8/25868	17.145	0.00947964	0.0187058	AXIN2, DHX9
DNMT3B	18/495	512/25868	1.90042	0.0103731	0.0203352	ACTB, AFF1, AXIN2, BAIAP2, CCNYL1, CHN2, CPT1A, EEF1A1, FUS, GATA2, LDHA, MON1B, ROCK2, SLC38A2, SLC7A7, SOX6, TM7SF2, WNK4
TBP	19/495	551/25868	1.86381	0.0104156	0.0203352	ACTB, BDKRB1, FUS, PENK, PRL, AFF1, ANP32A, ANXA2, IMPA2, JUP, KRT8, MAP2K3, MECOM, MXI1, NFIA, NFIB, NR4A2, RABGAP1L, RBM47
ZBED1	17/495	475/25868	1.93465	0.0106481	0.0206798	ACTB, AFF1, EEF1A1, FUS, GATA2, HNRNPAB, IKZF2, LPCAT1, MCOLN2, PRAME, RABGAP1L, RBM47, RPL7, RRM2, SLC38A2, SRRM2, SRSF7
BATF	17/495	476/25868	1.93036	0.0108544	0.02097	ADARB2, AFF1, ALCAM, ANK3, CHN2, CTSC, EHF, FAM107B, FHAD1, KCNMA1, MCOLN2, NRCAM, PLCB1, RABGAP1L, RAPGEF6, RBM47, SORBS1
STAT5A	18/495	515/25868	1.88873	0.0109624	0.0210683	IL2RA, MUC1, ACTB, AFF1, ANK3, BIRC3, CHST11, DOCK5, EEF1A1, FHAD1, FUS, LPCAT1, MCOLN2, NFIA, RABGAP1L, RBM47, SORBS1, SOX6
NFATC1	11/495	258/25868	2.3118	0.0113629	0.0217249	ACTB, AMD1, BIRC3, CTSC, FAM107B, IKZF2, LPCAT1, MCOLN2, RABGAP1L, SLAIN1, SLC38A2
ASCL1	17/495	479/25868	1.9176	0.0114922	0.0218588	PCSK6, ADARB2, AGAP1, ATP2B2, BAIAP2, CHN2, FGD4, KCNMA1, KRT8, NFIB, NRCAM, PLCB1, PLEKHG4B, PRKAG2, SH3TC1, SOX6, WWC1
NCOR2	17/495	480/25868	1.91338	0.0117112	0.0221612	AFF1, AGAP1, ANK3, AP1S3, AXIN2, DAPK2, KCNMA1, KRT8, MAML3, NCAM2, NFIA, NR4A2, NRCAM, PLCB1, RABGAP1L, RBM47, SHROOM3
RARA	21/495	639/25868	1.7746	0.0121248	0.0228268	ALDH1A1, CYP26A1, MUC1, NKX2-1, TNFRSF1B, ANP32A, CDC25B, CPVL, EEF1A1, HNRNPH3, LONRF3, MAML3, MARK2, NR4A2, PRKAG2, SH3TC1, SLC25A29, SLC43A1, SRRM2, TPM1, TSC2
POU2F2	18/495	522/25868	1.862	0.012441	0.0233031	ACTB, ADARB2, AFF1, AGAP1, CHST11, FAM107B, GALNT10, KCNMA1, LPCAT1, MCOLN2, NRCAM, PDZD2, PLCB1, PRKAG2, RABGAP1L, RBM47, SH3TC1, ZNF532
TGIF2	17/495	484/25868	1.8967	0.0126207	0.0235204	ACTB, AFF1, ANP32A, AXIN2, CES1, FUS, KRT8, MGA, MYADM, NCOA4, NFIA, PIP5K1B, PPARGC1A, RALBP1, ROCK2, SFXN5, WNK4
SP3	9/495	196/25868	2.49405	0.013551	0.0251273	ABCA2, CENPH, CYP26A1, EXO1, KDR, MAT2B, NKX2-1, TNC, TNNC1
E2F7	14/495	374/25868	2.02212	0.0136382	0.0251626	ACTB, ANXA2, BDNF, CCDC80, EEF1A1, HOXB3, KCNMA1, MCC, MXI1, PHLDB2, PRKAG2, SLC38A2, SRRM2, VEPH1
GATAD1	17/495	491/25868	1.86818	0.0143452	0.0262048	AFF1, AKAP9, ANXA2, CDC14A, DUSP2, EEF1A1, KRT8, MYADM, NFIA, NFIB, NR4A2, PAPOLA, RAPGEF6, RPL7, SLC38A2, SRRM2, TSC2
NR4A1	17/495	491/25868	1.86818	0.0143452	0.0262048	AFF1, FAM107B, FHAD1, HGD, KCNMA1, MAML3, MARK2, MTHFD1L, MXI1, NEK10, PCSK6, PLCB1, PRKAG2, PTGS1, RABGAP1L, RAPGEF6, SIDT1
CDX1	2/495	10/25868	12.8536	0.0148544	0.0270013	POSTN, PTGS2
USF2	19/495	575/25868	1.78157	0.0156812	0.0283645	AVP, PTGS2, ACTB, ALG1, ATP2B2, CPT1A, FHAD1, HNRNPH3, HOMER2, HOXB3, KIAA1671, MAP2K3, MGA, MTUS1, MYH14, NADK, PRKAG2, RASGRF1, SLC43A1
DUX4	15/495	419/25868	1.93133	0.0157881	0.0284185	ALCAM, BMPER, BNC2, CHN2, ERBB4, FRYL, INHBA, MCC, NCAM2, PARP8, PLCB1, POSTN, RAPGEF6, VEPH1, WASF1
ETV1	17/495	497/25868	1.84441	0.0159653	0.0285981	AFF1, DOCK5, GALNT10, HOMER2, MAML3, MARK2, MFSD6, MLPH, MYADM, NFIA, NFIB, NKAIN1, NR4A2, PRKAG2, PTBP3, RAPGEF6, ROCK2
ATF4	16/495	459/25868	1.87973	0.0162437	0.028817	PPARGC1A, PTGS2, ABCG1, ASS1, CHN2, MFAP4, MFSD6, MTHFD1L, PCSK6, PLCB1, PSAT1, SFXN5, SLC38A2, SLC7A7, STK19, UNC5B
NCOA3	16/495	459/25868	1.87973	0.0162437	0.028817	ALCAM, ANK3, BMPER, CHN2, DOK5, GRHL2, KCNMA1, KHDRBS3, MECOM, NRCAM, PDZD2, PLCB1, PRKAG2, RABGAP1L, SLC26A7, VTCN1
POU1F1	2/495	11/25868	11.4283	0.0179276	0.0315014	BDKRB1, PRL
RXRB	2/495	11/25868	11.4283	0.0179276	0.0315014	ABCG1, SORBS1
JUNB	17/495	504/25868	1.81743	0.0180315	0.0315338	PTGS2, ACTB, AFF1, ANK3, CHST11, CTSC, EEF1A1, EHF, FHAD1, GMPR, KCNMA1, NRCAM, PRKAG2, RABGAP1L, RBM47, ROCK2, SORBS1
KLF5	17/495	505/25868	1.81344	0.0183428	0.0319268	ACTB, AGAP1, AIM1L, ANXA2, AXIN2, BAIAP2, JUP, KRT8, MAP2K3, MYH14, NADK, PCDH1, PTK6, RBM47, SH3TC1, SULT2B1, WWC1
MAZ	17/495	506/25868	1.80966	0.0186582	0.0323233	ACTB, ANP32A, ASS1, BAIAP2, FBRSL1, GATA2, HOXB3, JUP, KRT8, MAP2K3, MARK2, MXI1, NFIA, PRKAG2, SH3TC1, SULT2B1, TGM2
BHLHE22	16/495	468/25868	1.84168	0.019103	0.0325394	ADAM19, AKAP9, ATP2B2, BAIAP2, CHN2, CPT1A, F13A1, FBRSL1, KCNMA1, MAP2K3, NADK, NRCAM, PRKAG2, RASGRF1, SH3TC1, SNX30
HOXC10	1/495	1/25868	#DIV/0!	0.0191356	0.0325394	HOXB8
HOXC9	1/495	1/25868	#DIV/0!	0.0191356	0.0325394	HOXB8
OLIG2	1/495	1/25868	#DIV/0!	0.0191356	0.0325394	LGR5
YBX1	3/495	30/25868	5.72304	0.0192795	0.0326336	AGT, CDKN3, TOP2A
NR1I2	8/495	176/25868	2.46457	0.0204077	0.0343855	A2ML1, ALG1, ASS1, CES1, MTHFD1L, SLC43A1, TRIB2, TTC21A
SRF	17/495	514/25868	1.78002	0.0213339	0.0357828	ACTA2, ACTB, AFF1, ANK3, BAIAP2, CNN1, FHAD1, IKZF2, KCNMA1, KRT8, MXI1, NR4A2, PHLDB2, PRKAG2, SLC38A2, SORBS1, TPM1
MIER1	16/495	483/25868	1.78136	0.024705	0.0412495	ADD1, AFF1, CDC14A, CHST11, LDHA, MARK2, NKAIN1, NR4A2, PCDH1, PTGS1, QTRT1, RABGAP1L, RBM3, RGS20, SOX6, TGM2
BACH1	17/495	524/25868	1.74424	0.0250792	0.041664	NUP153, ACTB, AGAP1, ANK3, ANXA2, FHAD1, HGD, NFIA, NRCAM, PLCB1, PRKAG2, RAPGEF6, RBM47, RGS20, SFXN5, SH3TC1, UCHL1
ZNF165	6/495	117/25868	2.79225	0.025179	0.041664	ABCG1, ANK3, KCNMA1, LGR5, RASGRF1, ST3GAL6
TCF25	16/495	485/25868	1.77364	0.0255364	0.0420667	AFF1, ALG1, ANXA2, BAIAP2, CCNYL1, CTAGE5, ENC1, HNRNPAB, HNRNPH3, KRT8, LDHA, MGA, SFXN5, SLC38A2, TOP1, ZNF329
POU2F1	13/495	368/25868	1.90069	0.0259026	0.0424802	BDKRB1, CAPN6, IL2RA, NKX2-1, PRL, SLC6A2, TFPI2, TOP1, VCAM1, ABCA17P, PPARGC1A, RABGAP1L, ZC3H11A
ZEB2	16/495	488/25868	1.76216	0.0268227	0.0437946	AFF1, ALDH1A1, ANK3, FHAD1, FRYL, GMPR, HOXB3, MAP4, MFSD6, NFIA, RABGAP1L, RBM47, ROCK2, SORBS1, SOX6, TGM2
MBD1	16/495	489/25868	1.75837	0.027262	0.0441215	AGAP1, ANXA2, BAIAP2, CHN2, CPT1A, DOCK5, FAM107B, LATS1, MGA, NFIA, PCSK6, RABGAP1, SFXN5, SLC7A7, SORBS1, SRSF7
UBTF	16/495	489/25868	1.75837	0.027262	0.0441215	ACTB, AFF1, AIF1L, BAIAP2, CPT1A, FBRSL1, GATA2, HOXB3, MECOM, MSL1, NADK, NFIA, NFIB, NR4A2, PDZD8, SOX6
MEF2A	16/495	491/25868	1.75082	0.0281568	0.0453706	PPARGC1A, ACTB, AFF1, ANK3, CTSC, GALNT10, GMPR, KCNMA1, NR4A2, NRCAM, PLCB1, RABGAP1L, RAPGEF6, RBM47, SORBS1, TNC
KLF1	16/495	494/25868	1.73963	0.0295397	0.0473919	ACTB, ANXA2, BAIAP2, CIZ1, CPT1A, EEF1A1, FBRSL1, GALNT10, GATA2, MAP2K3, MXI1, NADK, NKAIN1, PNMT, SORBS1, SRRM2
RFX5	16/495	496/25868	1.73224	0.0304892	0.0487035	ACTB, ALCAM, AMD1, FAM107B, KRT8, MAP2K3, MAP4, MCC, MXI1, MYH14, NEK10, NFIA, PHLDB2, PRKAG2, SULT2B1, TGM2
SMAD5	16/495	498/25868	1.72491	0.0314611	0.0498246	ACTB, ANP32A, EEF1A1, FUS, HNRNPAB, HOXB3, KRT8, LDHA, NFIA, RPL7, RRM2, SLC38A2, SLC43A3, SRRM2, SRSF7, TCP1
ZHX2	16/495	498/25868	1.72491	0.0314611	0.0498246	ACTB, AGAP1, AXIN2, BAIAP2, CDC14B, EEF1A1, FGD4, GNG4, JUP, KRT8, MFSD6, MGA, MXI1, NADK, NCOA4, SRSF6
ZNF92	15/495	458/25868	1.75855	0.0316189	0.0498606	ALCAM, ANK3, ARHGAP32, ATP2B2, ERBB4, FGD4, GALNT10, KCNMA1, KIAA1671, PITPNM3, PLCB1, RANBP17, RBM47, SH3TC1, TGM2
FLI1	17/495	544/25868	1.67669	0.0340303	0.0534348	TNC, TNNC1, ABCG1, ADAMTS7, AFF1, CPT1A, DAPK2, FAM107B, FBRSL1, FHAD1, KCNMA1, MAML3, MARK2, PDZD2, PRKAG2, SH3TC1, SPATA13
EPAS1	17/495	545/25868	1.67345	0.0345324	0.0539934	CA4, DAPK2, GRHL2, INHBA, KCNMA1, KDR, LDHA, PKP2, SLC38A2, TLE1, CA12, CWH43, FHAD1, PRKAG2, SORBS1, SOX6, TGM2
PITX1	2/495	16/25868	7.34832	0.0367337	0.0571929	PRL, TRIB2
ELF1	16/495	509/25868	1.68568	0.0372186	0.0577044	ACTB, AFF1, FBRSL1, FHAD1, GALNT10, JUP, KRT8, LPCAT1, MAP2K3, MARK2, MXI1, NFIA, NR4A2, PRKAG2, TGM2, WWC1
HOXA11	1/495	2/25868	51.3101	0.0379058	0.0577985	PRL
HOXB3	1/495	2/25868	51.3101	0.0379058	0.0577985	NKX2-1
HOXC6	1/495	2/25868	51.3101	0.0379058	0.0577985	MME
KLF12	1/495	2/25868	51.3101	0.0379058	0.0577985	PRL
SATB1	14/495	431/25868	1.74184	0.0391841	0.0595017	IL2RA, ALCAM, BST2, CHN2, F13A1, FRYL, GALK1, INHBA, KCNMA1, MECOM, RAB32, SLAIN1, SLC46A2, TFCP2L1
RELB	15/495	479/25868	1.67755	0.0438817	0.0663621	ACTB, AGAP1, ANK3, CDC14A, CWH43, DNAH9, KCNMA1, MAP2K3, MCOLN2, MTUS1, NR4A2, PDZD2, RNF32, SLC39A14, VCAM1
RFX1	6/495	134/25868	2.41972	0.0443335	0.0667716	MSLN, FHAD1, KIAA1671, MFSD6, QTRT1, SOX6
ELK4	5/495	103/25868	2.63148	0.0480049	0.0720073	ACTB, KRT8, MYADM, NR4A2, SLC4A7
CREB3L1	7/495	173/25868	2.17811	0.0493371	0.0737061	ACTB, MXI1, NCOA4, NFIA, NR4A2, SLC38A2, SRRM2
HMGA1	2/495	19/25868	6.04971	0.0504223	0.0750235	IL2RA, PTGS2
REL	3/495	44/25868	3.76722	0.0517764	0.076458	BIRC3, IL2RA, PTGS2
SMARCC2	14/495	449/25868	1.66856	0.0518008	0.076458	BMPER, FHAD1, JUP, KRT8, MXI1, PDZD2, PITPNM3, PRKAG2, SH3RF2, SULT2B1, TCF7L1, TGM2, WLS, WWC1
ERF	1/495	3/25868	25.6602	0.0563175	0.0814947	PRL
HEY2	1/495	3/25868	25.6602	0.0563175	0.0814947	ACTA2
HOXB4	1/495	3/25868	25.6602	0.0563175	0.0814947	PROM1
NFIB	1/495	3/25868	25.6602	0.0563175	0.0814947	WFDC2
NR2E1	1/495	3/25868	25.6602	0.0563175	0.0814947	PAX2
ESR2	16/495	539/25868	1.58706	0.0567418	0.081788	AVP, DNAH9, PENK, PRL, TGM2, TNC, WFDC2, GRHL2, LDHA, MTHFD1L, NCOA4, PAPSS2, PRKAG2, SCGB1D2, USP53, WWC1
ARID1A	15/495	499/25868	1.60693	0.0583875	0.0838327	ACTB, AFF1, ANP32A, BAIAP2, CDC14B, CPT1A, GALK1, KRT8, MAP2K3, MYADM, NCOA4, NFIA, RALBP1, SLC38A2, SLC7A7
JARID2	11/495	336/25868	1.75156	0.0599	0.085671	CERKL, EOMES, EVX1, GATA2, HOXA6, HOXB3, HOXB8, MECOM, NFIA, PAX2, SP9
MAF	15/495	502/25868	1.59684	0.0608161	0.0866453	IL2RA, ACTB, AFF1, BAIAP2, CASKIN1, FAM107B, FBRSL1, GPR68, NBEAL2, PRKAG2, RABGAP1L, SH3TC1, SPATA13, TSC2, TTC21A
ZNF589	13/495	422/25868	1.64617	0.0640029	0.0908349	ABCG1, ACTB, ANK3, DAPK2, EHF, FHAD1, GMPR, MLPH, MME, NFIA, RAPGEF6, SOX7, SUSD4
IRF9	14/495	465/25868	1.60833	0.0651605	0.0921235	CXCL10, OAS2, ACTB, AIM1L, ANK3, EEF1A1, GMPR, NADK, NRCAM, PRAME, RGS20, SLC43A1, SULT2B1, SUSD4
GLI1	4/495	82/25868	2.64168	0.0724488	0.102037	ALCAM, H19, JUP, MTUS1
RUNX3	15/495	517/25868	1.54819	0.0739867	0.103567	PEA15, ADARB2, AFF1, ANK3, CHST11, CTSC, FAM107B, GALNT10, KCNMA1, NRCAM, PRL, RABGAP1L, RBM47, SLAIN1, SORBS1
LHX3	1/495	4/25868	17.1124	0.0743775	0.103567	PRL
TLX1	1/495	4/25868	17.1124	0.0743775	0.103567	ALDH1A1
HSF1	15/495	520/25868	1.5388	0.0768298	0.10658	LDHA, ABCG1, AGAP1, ATP2B2, BAIAP2, FBRSL1, KCNMA1, NADK, PCSK6, PRKAG2, RASGRF1, SH3TC1, SULT2B1, TGM2, VIPR2
E2F4	140/495	6587/25868	1.15768	0.0816357	0.112822	ABCA17P, ABCG1, ACTB, ADARB2, ADD1, AFF1, AKAP9, ALCAM, AMD1, ANAPC1, ANXA2, AP1S3, AXIN2, BIRC3, CDC14A, CDC14B, CDC25B, CDKN3, CDR2L, CENPH, CENPV, CHST11, CKAP2L, CNST, COQ3, CTSC, CYS1, DAPK2, DFNB31, DHX9, DLG5, DOCK5, DUSP2, EXO1, FAM26F, FAM64A, FANCD2, FRYL, FUS, GALK1, GPR68, HIST1H4C, HNRNPAB, HNRNPH3, HOOK3, IKZF2, IL20RA, IL2RA, IMPA2, IRF6, KCNMA1, LATS1, LCN12, LDHA, LENG9, LRRC1, M…
MYNN	14/495	487/25868	1.53216	0.0870168	0.11981	ACTB, AFF1, BAIAP2, EEF1A1, GALNT10, GATA2, JUP, KRT8, NADK, NBEAL2, NFIA, NR4A2, SRRM2, TTC21A
GTF3A	1/495	5/25868	12.8298	0.0920926	0.12586	FUS
POU3F1	1/495	5/25868	12.8298	0.0920926	0.12586	AVP
TAF1	14/495	492/25868	1.51583	0.0925619	0.126034	ACTB, AFF1, ALCAM, ANP32A, ANXA2, EEF1A1, GATA2, KRT8, MXI1, NFIA, NFIB, NR4A2, RPL7, TPM1
FOXL2	2/495	27/25868	4.1128	0.093754	0.127188	PPARGC1A, PTGS2
BCL11A	14/495	495/25868	1.50619	0.0959925	0.129505	ACTB, AFF1, AXIN2, CHST11, CTSC, EEF1A1, FAM107B, FHAD1, KCNMA1, LPCAT1, MTHFD1L, RABGAP1L, RBM47, SLC38A2
SSRP1	7/495	203/25868	1.84259	0.0961633	0.129505	AGT, AXIN2, EEF1A1, HGD, NCOA4, PSAT1, SLC39A14
PPARA	4/495	91/25868	2.36761	0.0972381	0.130107	CPT1A, PTGS1, PTGS2, SCGB1D1
ZNF766	12/495	410/25868	1.55898	0.0973157	0.130107	ALDH1A1, ANXA2, CHST11, CLDN24, DAPK2, ENC1, GNG4, HOXB3, MGA, MYH14, RABGAP1L, RGS20
TBX21	14/495	501/25868	1.48728	0.103087	0.137326	CHST4, AFF1, ANK3, CHN2, CHST11, CTSC, FAM107B, GALNT10, IL2RA, KCNMA1, PLCB1, RABGAP1L, RBM47, SPATA13
BCL6	14/495	504/25868	1.478	0.106751	0.141695	ABCG1, ACTB, AFF1, ANK3, CHST11, COL23A1, FAM107B, MAML3, MXI1, PRKAG2, RAB11FIP4, RABGAP1L, SH3TC1, ZNF532
LHX4	1/495	6/25868	10.2702	0.109469	0.143752	PRL
LMX1B	1/495	6/25868	10.2702	0.109469	0.143752	NLRP2
SRY	1/495	6/25868	10.2702	0.109469	0.143752	PROM1
SFPQ	1/495	7/25868	8.55624	0.126514	0.165545	ADARB2
FOXD3	1/495	8/25868	7.33223	0.143233	0.186102	CAPN6
FOXF2	1/495	8/25868	7.33223	0.143233	0.186102	CXCL12
PPARD	2/495	35/25868	3.11482	0.144163	0.186654	HSD11B2, SCGB1D1
IRF3	12/495	444/25868	1.43433	0.147082	0.189766	BST2, CXCL10, CDKN3, FRYL, HNRNPAB, JUP, MON1B, RGS9BP, SFXN5, SPC24, TOP2A, ZNF436
KLF10	1/495	9/25868	6.41699	0.159633	0.20453	PTGS1
RXRG	1/495	9/25868	6.41699	0.159633	0.20453	SORBS1
MXI1	13/495	497/25868	1.3869	0.160336	0.20472	ACTB, AFF1, AGAP1, ANP32A, ANXA2, BAIAP2, MAP2K3, MCC, MXI1, NFIA, NFIB, NKAIN1, PRKAG2
NCOA1	7/495	233/25868	1.59603	0.160895	0.204725	ANK3, DOK5, KRT8, MLPH, NRCAM, RABGAP1L, SULT2B1
LYL1	12/495	459/25868	1.38537	0.172645	0.218922	ADORA3, AFF1, ALOX5AP, CHN2, FAM107B, FGD4, KCNMA1, PCSK6, PLCB1, RAB27B, RBM47, SH3TC1
NFE2L1	10/495	370/25868	1.43254	0.174338	0.220311	ANK3, HGD, KCNMA1, NRCAM, PLCB1, RABGAP1L, RAPGEF6, RBM47, SORBS1, VEPH1
NR0B1	1/495	10/25868	5.70392	0.17572	0.220546	NOS1
NR0B2	1/495	10/25868	5.70392	0.17572	0.220546	PTGS2
STAT6	2/495	40/25868	2.70444	0.177941	0.222577	PTGS2, SIDT1
NFYB	13/495	510/25868	1.34994	0.182188	0.227119	ACTB, ABCG1, AMD1, CPT1A, DAPK2, FHAD1, GATA2, KRT8, MAP2K3, MAT2B, NR4A2, RAB11FIP4, RABGAP1L
ZNF644	11/495	420/25868	1.38716	0.184255	0.228922	ANK3, BAIAP2, ENC1, HGD, MME, MXI1, NFIA, RABGAP1L, ROCK2, SORBS1, SUSD4
MSC	1/495	11/25868	5.13324	0.191499	0.235544	IL2RA
NFIL3	1/495	11/25868	5.13324	0.191499	0.235544	PTGS2
PITX2	1/495	11/25868	5.13324	0.191499	0.235544	PRL
KLF3	8/495	295/25868	1.4358	0.206054	0.251232	HOXB3, KCNMA1, MCC, MECOM, NFIA, NFIB, PAPSS2, SORBS1
DNMT3A	1/495	12/25868	4.6669	0.206977	0.251232	JUP
FOXP3	1/495	12/25868	4.6669	0.206977	0.251232	IL2RA
IRF7	1/495	12/25868	4.6669	0.206977	0.251232	CXCL10
DNMT1	2/495	48/25868	2.23337	0.23396	0.283053	ACTB, PROM1
HOXC11	1/495	14/25868	3.94854	0.237051	0.285855	EEF1A1
PRDM1	10/495	403/25868	1.31055	0.245578	0.295174	BMPER, EFEMP1, MARK2, MCC, MECOM, MXI1, NKAIN1, PHLDB2, PRKAG2, WWC1
NFKBIA	11/495	451/25868	1.28785	0.248269	0.297439	ADARB2, AGAP1, DNAH9, DUOX1, GALNT10, HOXB3, MPPED2, NTRK3, TNC, TRIM46, VIPR2
CEBPE	1/495	15/25868	3.66674	0.251658	0.300524	ALOX5AP
BACH2	11/495	458/25868	1.26732	0.263744	0.31394	AFF1, CHST11, CTAGE5, F13A1, LRRC2, PLCB1, RABGAP1L, SLC16A6, SLC7A7, UCHL1, ZNF532
RARG	2/495	53/25868	2.01416	0.269498	0.319758	CYP26A1, NKX2-1
ATRX	1/495	17/25868	3.20781	0.280041	0.331202	MGA
ZBTB33	11/495	467/25868	1.24186	0.284092	0.3345	ACTB, ANXA2, EEF1A1, FUS, HIST1H4C, KRT8, NCOA4, PSMD10, RAPGEF6, SLC38A2, USP53
TSC22D4	5/495	186/25868	1.42018	0.284642	0.3345	AGAP1, CLDN24, GNG4, OCA2, SH3TC1
STAT5B	12/495	516/25868	1.22591	0.28644	0.335544	IL2RA, MUC1, AFF1, ALOX5AP, FAM107B, GPR68, KIAA1671, NR4A2, PRKAG2, RAPGEF6, SH3TC1, SPATA13
ZFX	11/495	469/25868	1.23634	0.288677	0.337094	ACTB, ADD1, AMD1, CTAGE5, EEF1A1, HNRNPH3, MYADM, NUP153, RNF32, SRRM2, VDAC3
CREB5	1/495	18/25868	3.01901	0.293827	0.342025	BDNF
RFX2	2/495	58/25868	1.83406	0.304999	0.353308	KIAA1671, QTRT1
ELF5	5/495	192/25868	1.37429	0.306906	0.353308	ENPP3, KRT8, PHF8, SLC7A7, VTCN1
EGR2	1/495	19/25868	2.8512	0.307349	0.353308	PTGS2
STAT4	1/495	19/25868	2.8512	0.307349	0.353308	IL2RA
HOXB7	4/495	147/25868	1.43729	0.310397	0.35541	GNG4, MAML3, PRKAG2, SCGB1D2
E2F2	6/495	240/25868	1.31816	0.311919	0.35541	MPPED2, MXI1, OAS2, PCSK6, POLE2, PTGS2
RARB	2/495	59/25868	1.80168	0.312068	0.35541	NKX2-1, PTGS2
DEAF1	4/495	148/25868	1.42725	0.314713	0.35732	GATA2, MARK2, SRRM2, SYT11
NFKB2	11/495	482/25868	1.20159	0.318962	0.361034	BIRC3, IL2RA, PTGS2, VCAM1, ACTB, CTSC, KCNMA1, MCOLN2, MTUS1, SUSD4, ZNF532
CREB3	10/495	436/25868	1.20743	0.325183	0.36695	ANK3, CA12, CNST, DAPK2, EHF, GALNT10, MCC, NEBL, NRCAM, RABGAP1L
NFYA	12/495	535/25868	1.18047	0.328709	0.369797	ACTB, TM7SF2, AFF1, CPT1A, FHAD1, FRYL, MAP2K3, MAT2B, NFIA, RABGAP1L, SORBS1, SULT2B1
FOXO4	1/495	21/25868	2.56594	0.333624	0.374186	PPARGC1A
HNF1A	2/495	63/25868	1.68332	0.340169	0.380371	AGT, UGT1A6
NONO	11/495	493/25868	1.17365	0.345131	0.384753	ACTB, BAIAP2, GATA2, GMPR, HOXB3, KRT8, MXI1, NADK, SRRM2, SULT2B1, TM7SF2
DDIT3	1/495	22/25868	2.4435	0.346386	0.384989	SLC38A2
EHF	3/495	110/25868	1.43977	0.352013	0.390068	MYH14, PNMT, WWC1
SIX5	10/495	448/25868	1.17379	0.35543	0.392676	ACTB, ANXA2, EEF1A1, KRT8, MXI1, PSMD10, RAB1B, SRRM2, SULT2B1, ZNF436
FOXJ2	10/495	452/25868	1.16298	0.365606	0.402713	AGAP1, CENPH, CHST11, MAML3, MFSD6, MYADM, NFIA, SDHC, SRSF7, TCTEX1D4
ZNF592	5/495	208/25868	1.26519	0.367221	0.403287	GRHL2, MLPH, PHF8, PLEKHG4B, ZDHHC11
MEF2C	10/495	456/25868	1.15237	0.375817	0.411503	ANK3, FAM107B, KCNMA1, NIPAL1, NR4A2, RABGAP1L, RAPGEF6, RBM47, SLAIN1, SORBS1
NCOR1	10/495	457/25868	1.14974	0.378374	0.413077	MME, SORD, BAIAP2, CHN2, CNN1, CYP26A1, PRAME, RBM47, SUSD4, TNNT1
TWIST2	1/495	25/25868	2.13799	0.383226	0.41714	POSTN
SP2	6/495	266/25868	1.18512	0.400051	0.434173	PAPSS2, BAIAP2, JUP, MON1B, MYH14, TOP2A
PAX5	11/495	517/25868	1.11691	0.403291	0.436405	ACTB, AFF1, CHST11, FBRSL1, LPCAT1, NR4A2, NRCAM, RABGAP1L, RBM47, SH3TC1, SLC7A7
E2F5	8/495	375/25868	1.11928	0.427889	0.46167	BIN2, MME, MXI1, NFIA, NKAIN1, PCSK6, SORBS1, SOX6
ZNF83	6/495	277/25868	1.13652	0.437392	0.470548	ACTB, ANK3, NFIA, NKAIN1, RABGAP1L, UNC5B
KLF13	10/495	487/25868	1.07612	0.455327	0.488417	ACTB, AIM1L, ASS1, BAIAP2, FBRSL1, MARK2, NADK, NFIA, SCARF2, SH3TC1
NR2C2	7/495	337/25868	1.08854	0.466515	0.498968	CCDC71, CNST, NFIA, NIPAL1, PCSK6, PITPNM3, PSMD14
ZNF197	9/495	443/25868	1.0641	0.474923	0.506493	AIM1L, CA12, IKZF2, MXI1, PRAME, PTBP3, RABGAP1L, RALBP1, SRSF6
FOXK1	2/495	85/25868	1.23609	0.485854	0.516657	NFIB, PKN2
MEF2B	9/495	449/25868	1.04939	0.490968	0.520595	AFF1, ANK3, FGD4, GMPR, LRRC2, PAPOLA, PHLDB2, RABGAP1L, SNX30
NR1H3	3/495	146/25868	1.07579	0.531428	0.561882	ABCG1, CCDC80, MME
STAT2	9/495	474/25868	0.991956	0.556208	0.586402	BST2, IL20RA, OAS2, PTGS2, ZNF783, CHST11, NADK, ST3GAL6, TGM2
ZNF584	6/495	325/25868	0.963672	0.59184	0.62219	ANK3, CLDN24, GMPR, MLPH, ROCK2, SOX7
E2F3	1/495	49/25868	1.068	0.612338	0.641911	PCSK6
SREBF1	9/495	506/25868	0.926897	0.634265	0.663013	PTGS2, SQLE, ACTB, AFF1, AIF1L, ALG1, BAIAP2, CIZ1, FUS
ETV6	2/495	117/25868	0.891017	0.658323	0.686219	DOK5, RBM47
GLI2	2/495	121/25868	0.860931	0.676286	0.702957	EFEMP1, TNC
ZNF639	8/495	471/25868	0.883803	0.682039	0.706945	CPT1A, EEF1A1, KCNC3, MSL1, NR4A2, PNMT, RABGAP1L, SOX6
THAP11	5/495	325/25868	0.79889	0.747592	0.772721	EXO1, MAP2K6, NUP153, PSMD10, SOX6
FOXO3	1/495	76/25868	0.682815	0.770202	0.793867	PPARGC1A
WT1	1/495	77/25868	0.673804	0.774612	0.796189	PAX2
ETS2	1/495	78/25868	0.665027	0.778938	0.798412	TNC
ELK1	5/495	353/25868	0.733791	0.808036	0.823825	ACTA2, KCNMA1, MECOM, PRL, ACTB
TEAD2	6/495	415/25868	0.748922	0.808196	0.823825	A2ML1, EHF, GNG4, LRRC2, MME, RGS20
KMT2B	1/495	106/25868	0.487151	0.871553	0.885959	DHX9
HES1	5/495	394/25868	0.655377	0.875147	0.887168	MME, NFIA, NPR3, RAPGEF6, STOML3
KDM5A	2/495	197/25868	0.523814	0.893236	0.903025	ALG1, ZNF329
SNAPC4	5/495	429/25868	0.600436	0.915595	0.9231	ADARB2, CCDC80, MAP2K6, QTRT1, THEM4
ZNF274	4/495	387/25868	0.53156	0.940145	0.945269	FRYL, SOX6, TGM2, ZNF436
ZBTB11	5/495	480/25868	0.534873	0.953914	0.956506	ENPP3, HOMER2, MED18, MXI1, NR4A2
HINFP	2/495	272/25868	0.377186	0.967701	0.967701	ANK3, MME

## Sheet: Bersinger
ID	GeneRatio	BgRatio	OddsRatio	pvalue	padjust	geneID
JUN	25/90	823/25868	12.0403	4.22139e-17	1.27486e-14	ARNT, CD163, CD69, COL1A1, FGF7, IGF1, IL1B, IL24, IL6, LAMA4, LGALS3, MGP, MMP12, MMP19, MMP26, MMP7, MUC4, TFRC, TGFB1, TIMP2, TNFSF10, ITGB6, MAP2, PAPPA, TGFBI
SP1	24/90	1196/25868	7.6347	1.70712e-12	2.57775e-10	AGTR1, ARNT, CD163, CD7, CEACAM1, CEACAM5, COL1A1, COL1A2, COL5A1, IGF2, IGFBP1, IGFBP3, IL1B, IL6, MMP11, MMP12, MUC4, NCAM1, PAEP, TGFB1, TIMP2, TIMP3, TNFSF10, CYP24A1
SMAD7	6/90	21/25868	121.917	7.79076e-11	7.8427e-09	COL1A1, COL1A2, COL5A2, COL6A3, TGFB1, TGFBR1
SMAD3	13/90	570/25868	7.64405	8.78731e-08	6.63442e-06	COL1A1, COL1A2, COL5A2, COL6A1, COL6A3, FST, TGFB1, TIMP3, CYP24A1, EMP1, ITGB6, MAP2, TGFBI
RELA	15/90	830/25868	6.12484	1.69175e-07	1.02182e-05	CD69, CEACAM1, COL1A1, COL1A2, CSF3, CXCL10, FGF7, FST, IL1B, IL6, MMP12, NCAM1, TNFSF10, TRAF1, ITGB6
GLI2	7/90	121/25868	18.9758	2.22847e-07	1.12167e-05	CEACAM6, COL5A2, FST, IGFBP3, IL6, TGFBI, TIMP3
USF1	13/90	631/25868	6.87199	2.81486e-07	1.21441e-05	CEACAM1, CEACAM5, CEACAM6, IL6, LAMA4, TGFB1, COL13A1, COL5A1, CYP24A1, EMP1, ITGB6, TGFBI, TIMP2
SP3	8/90	196/25868	13.2696	4.29081e-07	1.61978e-05	AGTR1, ARNT, COL1A1, IGFBP1, IGFBP3, MUC4, TGFB1, TIMP2
NFKB1	13/90	868/25868	4.92073	9.45131e-06	0.000310659	CD69, CEACAM1, COL1A1, COL1A2, CSF3, CXCL10, FGF7, IL1B, IL6, NCAM1, TGFB1, TNFSF10, TRAF1
CEBPB	11/90	620/25868	5.75363	1.02867e-05	0.000310659	CSF3R, IGF1, IGF2, IL1B, IL24, IL6, TGFB1, COL1A2, ITGB6, PAPPA, TGFBI
IRF8	3/90	14/25868	80.5806	1.44185e-05	0.000395853	CD68, IGF1, IL1B
TFAP2A	12/90	804/25868	4.8529	2.22367e-05	0.00053199	ALPPL2, CD7, COL1A1, ECM1, IGF2, IGFBP3, MMP7, MUC4, TIMP2, COL5A1, IL24, ITGB4
STAT3	11/90	676/25868	5.25738	2.29002e-05	0.00053199	IGF1, IL11, IL6, MMP7, MUC4, PGF, TGFB1, TIMP3, COL5A1, ITGB6, TGFBI
EGR2	3/90	19/25868	55.3853	3.79024e-05	0.00081761	IGF2, IL6, LIF
GATA3	48/90	8491/25868	2.34643	4.62097e-05	0.000930356	AGTR1, ARNT, CD164, CEACAM6, COL13A1, COL1A2, COL4A6, COL5A1, COL5A2, COL6A3, COL9A2, CRISP3, CSF3, CSF3R, CYP24A1, ECM1, EMP1, FST, HABP2, IFI44, IGF1, IGF2, IGFBP3, IL16, IL1B, IL6, IL9, INHA, ITGB6, LAMA4, LGALS3, MAP2, MMP12, MMP7, NCAM1, PAEP, PGF, PTGIS, SDF2L1, SST, TFRC, TGFB1, TGFBI, TGFBR1, TIMP2, TIMP3, TNFSF10, TNR
TCF7L2	9/90	521/25868	5.48244	8.46666e-05	0.00159808	FST, IGFBP6, INHA, MMP26, MMP7, CYP24A1, ITGB6, MAP2, TIMP2
RUNX1	23/90	2958/25868	2.67162	0.000150645	0.00267617	AGTR1, CD226, CD7, CD84, COL13A1, COL1A2, COL5A1, COL6A3, CRISP3, EMP1, IGF2, IL20RA, ITGB6, LAMA4, LGALS3, MAP2, MMP26, NCAM1, SPAG5, TGFBR1, TNFSF10, TNR, IL16
USF2	9/90	575/25868	4.94851	0.000177727	0.00282557	CEACAM1, CEACAM5, CEACAM6, LAMA4, TGFB1, COL13A1, COL5A1, EMP1, TIMP2
ETV4	9/90	576/25868	4.93951	0.000180038	0.00282557	AGTR1, MMP12, MMP19, MMP7, MUC4, TIMP2, FST, IGF2, IGFBP1
FOXO1	9/90	579/25868	4.91271	0.000187124	0.00282557	IGFBP1, IL1B, IL6, TIMP3, TNFSF10, COL1A2, COL5A1, IL16, MAP2
ESR1	41/90	7144/25868	2.19988	0.000203367	0.0029246	CD7, CEACAM6, COL13A1, COL1A2, COL5A1, COL6A3, CSF3, CYP24A1, ECM1, FST, IFI44, IGF1, IGF2, IGFBP1, IGFBP6, IL16, IL1B, IL24, IL6, INHA, ITGB4, ITGB6, LGALS14, LGALS3, MMP15, MMP19, MMP26, MUC4, NCAM1, PAPPA, PGF, PTGIS, RBP4, SST, TFRC, TGFBI, TIMP2, TIMP3, TNFSF10, TNR, TRAF1
PPARA	4/90	91/25868	13.7323	0.00029063	0.00398955	IGFBP1, IL6, MMP12, TGFB1
FOSB	2/90	8/25868	97.2679	0.00033065	0.00419463	IL6, TGFB1
E2F7	7/90	374/25868	5.83844	0.000333348	0.00419463	COL1A1, COL1A2, COL5A1, COL6A3, IL16, TGFBI, TIMP2
AHR	8/90	504/25868	4.9721	0.000376331	0.00454608	ARNT, IL1B, IL6, CYP24A1, IL16, ITGB6, MAP2, TNR
REL	3/90	44/25868	21.6207	0.000486458	0.00565039	IL1B, IL6, TNFSF10
NFIL3	2/90	11/25868	64.951	0.00064509	0.00721545	IL1B, TNFSF10
CTCF	72/90	16552/25868	2.25673	0.000725927	0.00782964	AGTR1, ARNT, CD164, CD226, CD69, CD7, CD84, CEACAM1, CEACAM5, CEACAM6, COL13A1, COL1A1, COL1A2, COL4A6, COL5A1, COL5A2, COL6A1, COL6A3, COL9A2, CSF3, CSF3R, CSRNP3, CYP24A1, ECM2, EMP1, FETUB, FGF7, FST, HABP2, IFI35, IFI44, IFI6, IGF1, IGF2, IGFBP1, IGFBP3, IGFBP6, IL16, IL20RA, IL6, IL9, INHA, ITGB4, ITGB6, KLK10, LAMA4, LGALS14, LGALS3, MAP2, MGAT2, MMP11, MMP15, MMP26, MMP7, MUC4, NCAM1, PAPP…
ZNF92	7/90	458/25868	4.73611	0.00110021	0.0114574	COL13A1, CSF3R, EMP1, MAP2, PAPPA, PTGIS, TGFBI
HNF1A	3/90	63/25868	14.7743	0.00139072	0.0135571	IGF1, IGFBP1, MMP7
HOXA10	2/90	16/25868	41.7793	0.00139162	0.0135571	IGFBP1, IL11
SMARCC1	7/90	480/25868	4.51143	0.00144004	0.0135904	COL1A2, COL5A1, IL24, ITGB6, PTGIS, TGFBI, TIMP2
PBX3	7/90	495/25868	4.37009	0.0017153	0.0156976	CD226, COL1A2, COL5A1, CYP24A1, ITGB6, MAP2, TGFBI
HIF1A	12/90	1300/25868	2.92502	0.00179939	0.0159828	AGTR1, ARNT, CEACAM5, IGFBP1, IGFBP3, IL1B, INHA, LAMA4, PTGIS, TFRC, TIMP2, COL5A1
FOSL2	7/90	504/25868	4.28925	0.00189913	0.0163868	TGFB1, CYP24A1, ITGB6, MAP2, PAPPA, TGFBI, TIMP2
TWIST1	7/90	518/25868	4.16968	0.00221513	0.0185825	COL5A1, CSRNP3, ITGB6, LAMA4, MAP2, TGFBI, TIMP2
FOXO4	2/90	21/25868	30.783	0.00240796	0.0191546	IGFBP1, TNFSF10
KLF4	7/90	528/25868	4.08805	0.00246472	0.0191546	IL1B, IL6, COL5A1, EMP1, ITGB6, LGALS3, MAP2
WT1	3/90	77/25868	11.9727	0.00247361	0.0191546	IGF1, IGF2, TGFB1
ETS2	3/90	78/25868	11.8127	0.00256613	0.0193743	CD163, CSF3R, LIF
JUND	7/90	536/25868	4.02497	0.00267959	0.0197374	IL6, MMP12, TGFB1, CYP24A1, ITGB6, PAPPA, TGFBI
STAT1	55/90	11944/25868	1.83571	0.00306541	0.0220418	AGTR1, CD164, CD7, CEACAM1, CEACAM5, COL13A1, COL1A1, COL1A2, COL4A6, COL5A1, COL5A2, CSF3R, CXCL10, CYP24A1, ECM2, EMP1, FGF7, FST, HABP2, IFI35, IFI6, IGF1, IGFBP3, IL16, IL1B, IL24, IL6, ITGB4, ITGB6, LAMA4, LGALS14, LGALS3, MAP2, MMP12, MMP15, MMP19, MMP26, MMP7, MUC4, NCAM1, PAPPA, PTGIS, SERPINB3, SERPINB4, SPAG5, SST, TFRC, TGFBI, TGFBR1, TIMP2, TIMP3, TNFSF10, TNFSF13, TNR, TRAF1
GBX2	1/90	1/25868	#DIV/0!	0.0034792	0.0233493	IL6
HOXB8	1/90	1/25868	#DIV/0!	0.0034792	0.0233493	NCAM1
HOXB9	1/90	1/25868	#DIV/0!	0.0034792	0.0233493	NCAM1
ZNF217	6/90	424/25868	4.33297	0.00366212	0.0240158	COL5A1, COL5A2, CYP24A1, ITGB6, LGALS3, MGP
TP53	21/90	3280/25868	2.10291	0.00376217	0.0240158	ALPPL2, COL1A1, COL4A6, COL6A3, CYP24A1, FST, IGF2, IGFBP3, IL11, IL1B, IL6, LGALS3, LIF, MAP2, PGF, TFRC, TGFB1, TGFBI, TIMP3, TNFSF10, COL5A1
AR	10/90	1062/25868	2.93775	0.00381708	0.0240158	ALPPL2, CRISP3, ECM1, IFI35, IGF1, IGFBP3, IL6, MUC4, TGFB1, MAP2
FOXA1	54/90	11930/25868	1.75583	0.00556872	0.0337939	AGTR1, ARNT, CD164, CD69, CD7, CEACAM1, CEACAM5, CEACAM6, COL13A1, COL1A2, COL4A6, COL5A1, COL5A2, COL6A1, COL6A3, COL9A2, CRISP3, CSF3R, CYP24A1, EMP1, FGF7, FST, HABP2, IGF1, IGF2, IGFBP3, IGFBP6, IL16, IL1B, IL20RA, IL24, IL6, INHA, ITGB4, ITGB6, LAMA4, LGALS14, LGALS3, MAP2, MMP11, MMP12, MUC4, NCAM1, PAPPA, PGF, PTGIS, SST, TFRC, TGFBI, TGFBR1, TIMP2, TIMP3, TNFSF10, TNR
PROX1	6/90	463/25868	3.95724	0.00559502	0.0337939	CYP24A1, EMP1, IL20RA, ITGB6, PTGIS, TGFBI
CEBPA	52/90	11455/25868	1.72501	0.00681691	0.0380112	AGTR1, ARNT, CD163, CD164, CD68, CD7, CD84, CEACAM1, COL1A2, COL4A6, COL5A1, COL5A2, CRISP3, CSF3R, CYP24A1, FETUB, FST, HABP2, IFI35, IFI44, IFI6, IGF1, IGF2, IGFBP1, IGFBP3, IL1B, IL20RA, IL6, ITGB6, KLK10, LAMA4, LGALS3, MAP2, MMP11, MMP12, MMP15, MMP19, MMP7, PAPPA, PGF, PTGIS, RBP4, SPAG5, TFRC, TGFB1, TGFBI, TGFBR1, TIMP2, TIMP3, TNFSF10, TNR, TRAF1
HOXC6	1/90	2/25868	287.27	0.00694643	0.0380112	IGFBP3
NFKBIZ	1/90	2/25868	287.27	0.00694643	0.0380112	IL6
SP7	1/90	2/25868	287.27	0.00694643	0.0380112	COL1A1
ZBTB7B	1/90	2/25868	287.27	0.00694643	0.0380112	COL1A1
ELF3	6/90	487/25868	3.75643	0.00710555	0.0380112	TIMP3, CYP24A1, EMP1, HABP2, ITGB6, TGFBI
FOSL1	6/90	488/25868	3.7485	0.0071743	0.0380112	IL6, MMP12, ITGB6, MAP2, PAPPA, TGFBI
CUX1	6/90	496/25868	3.68626	0.00774186	0.040311	NCAM1, CD7, CYP24A1, ITGB4, PGF, PTGIS
MYOD1	6/90	502/25868	3.6401	0.00818834	0.0415684	COL1A2, COL5A1, ITGB6, MAP2, NCAM1, PTGIS
TFAP2C	56/90	12700/25868	1.71084	0.00825863	0.0415684	ARNT, CD164, CD7, CEACAM6, COL13A1, COL1A1, COL1A2, COL4A6, COL5A1, COL5A2, COL6A1, COL6A3, CSF3R, CSRNP3, CYP24A1, ECM1, EMP1, FETUB, FGF7, FST, HABP2, IFI35, IFI6, IGF1, IGFBP6, IL11, IL16, IL1B, IL20RA, IL24, IL6, IL9, INHA, ITGB4, ITGB6, LGALS3, LIF, MAP2, MMP11, MMP15, MMP26, MUC4, NCAM1, PAEP, PGF, PTGIS, SDF2L1, SPAG5, SST, TFRC, TGFBI, TGFBR1, TIMP2, TNFSF10, TNR, TRAF1
STAT6	2/90	40/25868	15.3871	0.00856887	0.0424229	COL1A1, COL1A2
KDM5B	6/90	513/25868	3.55982	0.00905469	0.0441051	FST, PTGIS, COL13A1, COL5A1, COL6A1, ITGB4
RUNX2	6/90	516/25868	3.53853	0.00930197	0.0445904	LGALS3, COL1A2, COL5A1, EMP1, ITGB6, PAPPA
GATA2	32/90	6245/25868	1.73736	0.00989937	0.0467126	AGTR1, CD69, CD84, COL13A1, COL1A2, COL4A6, COL5A1, COL5A2, COL6A3, CSF3, CSRNP3, FST, IFI44, IGF1, IGF2, IGFBP1, IGFBP3, IL16, IL1B, IL6, ITGB6, LAMA4, MAP2, MMP7, PAPPA, PTGIS, TGFBI, TGFBR1, TIMP2, TNFSF10, TNR, TRAF1
CEBPD	6/90	527/25868	3.46238	0.0102502	0.0476238	IGF1, IL1B, IL6, FST, IGF2, TFRC
PGR	6/90	543/25868	3.35709	0.0117497	0.0537637	COL5A2, IGFBP1, PAEP, COL5A1, ITGB6, PTGIS
FOS	44/90	9546/25868	1.63832	0.0131322	0.0588906	ARNT, CD164, CD69, CD7, CD84, COL13A1, COL1A1, COL1A2, COL4A6, COL5A2, COL6A1, CSF3, CSF3R, ECM1, ECM2, IFI6, IGF1, IGFBP3, IGFBP6, IL1B, IL6, ITGB6, LAMA4, LGALS3, MAP2, MMP19, MMP26, MMP7, MUC4, NCAM1, PAEP, PAPPA, PTGIS, SDF2L1, SPAG5, TFRC, TGFB1, TGFBI, TGFBR1, TIMP2, TNFSF10, TRAF1, CYP24A1, EMP1
DLX5	1/90	4/25868	96.2078	0.0138451	0.0588906	IGFBP3
GCM1	1/90	4/25868	96.2078	0.0138451	0.0588906	PGF
PLAG1	1/90	4/25868	96.2078	0.0138451	0.0588906	IGF2
PLAGL2	1/90	4/25868	96.2078	0.0138451	0.0588906	IGF2
HNF4A	48/90	10693/25868	1.62462	0.0141774	0.0594665	AGTR1, ALPPL2, ARNT, CD163, CD68, CD7, CD84, CEACAM1, COL13A1, COL1A1, COL1A2, COL4A6, COL5A1, COL5A2, CSF3R, CSRNP3, CYP24A1, ECM1, FST, IFI35, IGF1, IGF2, IGFBP1, IGFBP6, IL1B, INHA, ITGB4, ITGB6, LAMA4, LGALS3, MGAT2, MMP11, MMP15, MMP7, NCAM1, PAEP, PAPPA, PGF, PTGIS, RBP4, TFRC, TGFBI, TGFBR1, TIMP2, TIMP3, TNFSF10, TNFSF13, TNR
OTX2	5/90	426/25868	3.54249	0.0166081	0.0687073	IGF1, IL6, CYP24A1, MAP2, PAPPA
KLF11	1/90	5/25868	72.2411	0.0172767	0.0695675	COL1A2
ZNF300	1/90	5/25868	72.2411	0.0172767	0.0695675	IL6
NFIC	6/90	606/25868	2.99712	0.0191704	0.0761773	COL1A1, COL1A2, IL6, ITGB6, MAP2, TRAF1
EGR3	1/90	6/25868	57.8323	0.0206965	0.0801325	CD69
TCF7L1	1/90	6/25868	57.8323	0.0206965	0.0801325	IGFBP6
ZC3H8	5/90	453/25868	3.32558	0.0210392	0.0804283	COL13A1, EMP1, IGFBP6, ITGB6, TGFBI
MYC	10/90	1395/25868	2.20139	0.0230191	0.086897	CD164, CEACAM5, IL6, KLK10, MMP15, SPAG5, TFRC, TGFB1, COL5A1, IL16
T	5/90	466/25868	3.23014	0.0234243	0.0873352	COL13A1, COL1A2, MAP2, NCAM1, PAPPA
HOXA5	1/90	7/25868	48.1649	0.0241044	0.0877053	NCAM1
MTF1	1/90	7/25868	48.1649	0.0241044	0.0877053	PGF
SOX4	1/90	8/25868	41.3178	0.0275007	0.0988716	NCAM1
FOXO3	2/90	76/25868	7.89234	0.0288858	0.10263	TGFB1, TNFSF10
KLF10	1/90	9/25868	36.1488	0.0308853	0.107211	TGFB1
PAX2	1/90	9/25868	36.1488	0.0308853	0.107211	NCAM1
MYB	6/90	687/25868	2.63204	0.032746	0.112378	COL1A1, COL1A2, CSF3R, IGF1, CD226, IL16
STAT5A	5/90	515/25868	2.91417	0.0339627	0.114773	IGF1, IL6, TIMP3, IL16, TRAF1
STAT5B	5/90	516/25868	2.90835	0.034204	0.114773	IGF1, TIMP3, CD164, CD226, TGFBR1
RXRA	5/90	522/25868	2.87392	0.0356743	0.118392	COL1A1, COL1A2, ITGB6, TGFBI, TIMP2
IRF1	5/90	535/25868	2.802	0.038993	0.127476	CEACAM1, CXCL10, TNFSF10, ITGB6, TGFBI
NR3C1	5/90	536/25868	2.79662	0.0392559	0.127476	MUC4, COL5A1, ITGB6, MAP2, PAPPA
DNMT3A	1/90	12/25868	26.3114	0.0409692	0.128882	IGFBP3
HOXA1	1/90	12/25868	26.3114	0.0409692	0.128882	NCAM1
IRF7	1/90	12/25868	26.3114	0.0409692	0.128882	CXCL10
CREB1	6/90	743/25868	2.42674	0.0451026	0.140422	IGFBP1, IL1B, IL6, MUC4, TFRC, TGFB1
PPARG	5/90	587/25868	2.54645	0.0541179	0.166772	IL6, EMP1, ITGB6, LAMA4, MAP2
EHF	2/90	110/25868	5.40176	0.0563506	0.171898	CD84, TGFBI
ZNF589	4/90	422/25868	2.82162	0.0598597	0.180776	CD84, IGF1, IL6, PAPPA
HMGA1	1/90	19/25868	16.0711	0.0640968	0.187949	IL1B
SMAD2	4/90	432/25868	2.75452	0.0641018	0.187949	TIMP3, HABP2, NCAM1, TNR
EOMES	4/90	432/25868	2.75452	0.0641018	0.187949	COL13A1, COL1A2, NCAM1, TNR
SMARCC2	4/90	449/25868	2.64758	0.0716674	0.208111	COL5A1, PAPPA, TGFBI, TIMP2
NFKBIA	4/90	451/25868	2.63554	0.0725865	0.208405	IL1B, TNFSF10, TRAF1, CD164
LEF1	4/90	453/25868	2.62359	0.0735117	0.208405	INHA, MMP7, NCAM1, PAPPA
DDIT3	1/90	22/25868	13.7789	0.0738389	0.208405	IL6
ATF4	4/90	459/25868	2.58834	0.0763234	0.213423	IGFBP1, IL6, TFRC, TGFBI
SIX2	4/90	461/25868	2.57677	0.0772726	0.214095	COL13A1, CSRNP3, MAP2, NCAM1
IRF9	4/90	465/25868	2.55415	0.0791889	0.216173	CXCL10, NCAM1, CD84, TFRC
RFX1	2/90	134/25868	4.41532	0.0794544	0.216173	COL1A2, IGFBP1
TEAD1	4/90	469/25868	2.53178	0.0811291	0.218759	CYP24A1, EMP1, ITGB6, MAP2
STAT2	4/90	474/25868	2.50436	0.0835874	0.222748	IL20RA, CD68, IFI35, IFI6
ZBED1	4/90	475/25868	2.49894	0.0840835	0.222748	CD226, CD69, CD84, TFRC
ASCL1	4/90	479/25868	2.47758	0.0860824	0.223719	IGF2, MAP2, NCAM1, TNR
ONECUT1	4/90	480/25868	2.47231	0.0865858	0.223719	AGTR1, FLRT3, IGF1, MAP2
NR5A1	1/90	26/25868	11.5697	0.0866726	0.223719	INHA
ESRRA	4/90	483/25868	2.45659	0.0881046	0.224885	CYP24A1, EMP1, ITGB6, PTGIS
TCF7	4/90	484/25868	2.45139	0.0886137	0.224885	CEACAM5, CEACAM6, MMP7, TGFBR1
FOXL2	1/90	27/25868	11.126	0.0898535	0.225002	IL11
KLF13	4/90	487/25868	2.43556	0.0901498	0.225002	ITGB4, MMP15, SDF2L1, TFRC
MBD1	4/90	489/25868	2.42535	0.091181	0.225317	IGF2, COL9A2, IGFBP1, ITGB4
NR1H2	4/90	491/25868	2.41522	0.0922179	0.225317	CYP24A1, EMP1, ITGB6, TGFBI
SMAD4	4/90	492/25868	2.41019	0.0927385	0.225317	TGFB1, TIMP3, HABP2, ITGB6
TEAD4	4/90	493/25868	2.40517	0.0932605	0.225317	CYP24A1, ITGB6, MAP2, TGFBI
MNT	4/90	495/25868	2.3952	0.0943088	0.226042	COL5A1, IL16, ITGB4, TGFBI
ARID1A	4/90	499/25868	2.37549	0.0964222	0.226719	COL9A2, FST, IGF2, TGFBI
BCL3	4/90	500/25868	2.37062	0.0969541	0.226719	IL6, COL5A1, CYP24A1, TGFBI
CDX2	4/90	503/25868	2.3561	0.0985581	0.226719	IGFBP3, IL20RA, ITGB6, LGALS3
ZNF143	4/90	503/25868	2.3561	0.0985581	0.226719	COL13A1, COL5A1, PTGIS, TNR
ATF3	4/90	504/25868	2.35129	0.0990955	0.226719	CYP24A1, ITGB6, MAP2, TGFBI
SNAI2	4/90	504/25868	2.35129	0.0990955	0.226719	COL13A1, COL5A1, ITGB4, ITGB6
FOXM1	4/90	511/25868	2.31821	0.102896	0.233644	LAMA4, ITGB6, MAP2, TGFBI
SMAD1	4/90	522/25868	2.26799	0.109003	0.245664	COL1A1, IGFBP3, TGFBI, CD69
ARNT	4/90	524/25868	2.25904	0.110131	0.246367	TFRC, COL5A1, MAP2, NCAM1
VDR	9/90	1626/25868	1.66016	0.11211	0.24895	CD68, COL1A1, CYP24A1, IGFBP3, IL6, TGFB1, TNR, ITGB6, TGFBI
PRDM14	20/90	4370/25868	1.4074	0.115169	0.253877	AGTR1, CEACAM1, COL1A2, COL4A6, COL6A3, COL9A2, CSF3R, HABP2, IGF1, IL16, LAMA4, LGALS3, MAP2, NCAM1, PAPPA, SST, TFRC, TNR, COL13A1, ITGB4
FLI1	4/90	544/25868	2.17375	0.121696	0.264639	COL1A1, COL1A2, IGFBP3, COL13A1
MITF	28/90	6519/25868	1.34188	0.121804	0.264639	AGTR1, CD164, CD7, CEACAM1, CEACAM5, COL13A1, EMP1, FETUB, FST, HABP2, IFI35, IFI44, IFI6, IL16, IL24, IL6, ITGB4, ITGB6, LGALS3, MAP2, MMP11, MMP15, MUC4, TFRC, TGFBI, TIMP2, TNFSF13, TRAF1
TP63	4/90	564/25868	2.09441	0.133764	0.288549	COL5A1, ITGB4, ITGB6, MAP2
E2F1	28/90	6599/25868	1.32005	0.136362	0.292066	ARNT, COL13A1, COL1A2, COL5A1, COL5A2, COL6A3, COL9A2, CSF3R, CSRNP3, CYP24A1, FST, IGF1, IGFBP1, IL16, IL1B, IL20RA, LAMA4, LGALS14, MAP2, MMP11, MMP15, MUC4, NCAM1, PAPPA, PTGIS, SST, TFRC, TIMP2
SPI1	15/90	3192/25868	1.42276	0.138822	0.295242	ARNT, CD163, CD164, CD68, CD84, COL5A1, COL6A3, COL9A2, CSF3R, IL16, IL1B, MMP12, TIMP2, TIMP3, TNFSF10
ATF1	4/90	581/25868	2.03127	0.144397	0.304949	IL1B, IL6, TFRC, IGF1
DNMT1	1/90	48/25868	6.15	0.154177	0.323344	TIMP3
SSRP1	2/90	203/25868	2.89175	0.157399	0.327825	FST, RBP4
EGR1	47/90	12035/25868	1.25731	0.163602	0.33841	CD68, CD69, CD7, CEACAM5, CEACAM6, COL13A1, COL1A1, COL5A1, COL6A1, COL6A3, COL9A2, CSF3, CSF3R, CYP24A1, ECM2, FST, IGF1, IGF2, IGFBP6, IL11, IL16, IL1B, IL20RA, IL24, IL6, INHA, ITGB4, ITGB6, LGALS14, LGALS3, LIF, MMP11, MMP15, MUC4, NCAM1, PAEP, PAPPA, PTGIS, SDF2L1, TFRC, TGFB1, TGFBR1, TIMP2, TIMP3, TNFSF10, TNR, TRAF1
PRDM1	3/90	403/25868	2.18773	0.165608	0.340229	IL24, PTGIS, TGFBI
CREB3	3/90	436/25868	2.01821	0.194145	0.396162	CD84, IL6, LGALS3
HHEX	3/90	440/25868	1.99953	0.197687	0.400681	CYP24A1, IGFBP1, TGFBI
IRF3	3/90	444/25868	1.98108	0.201245	0.405163	CXCL10, MGAT2, SDF2L1
E2F2	2/90	240/25868	2.43876	0.20345	0.405163	IGFBP3, PAPPA
MTA1	3/90	447/25868	1.96747	0.203923	0.405163	COL5A1, ITGB4, TGFBI
YY1	4/90	678/25868	1.73233	0.210702	0.415674	COL1A2, IL1B, MUC4, TFRC
NCOR1	3/90	457/25868	1.92338	0.212911	0.415674	IGF1, IGFBP3, INHA
PAX6	3/90	458/25868	1.91908	0.213815	0.415674	EMP1, ITGB6, LIF
NCOA3	3/90	459/25868	1.9148	0.214719	0.415674	MMP7, CYP24A1, ITGB6
SOX13	3/90	461/25868	1.90629	0.216531	0.416512	FST, IGF2, IGFBP1
MYBL2	3/90	465/25868	1.8895	0.220164	0.418173	COL1A1, FST, IGFBP1
TCF4	3/90	465/25868	1.8895	0.220164	0.418173	FST, LGALS3, MMP15
BHLHE22	3/90	468/25868	1.8771	0.222897	0.420719	IL16, TIMP2, TRAF1
NFATC1	2/90	258/25868	2.26568	0.226388	0.421737	CD226, TRAF1
IKZF1	3/90	479/25868	1.83298	0.232978	0.421737	IGF1, PAPPA, TGFBR1
POU4F2	3/90	479/25868	1.83298	0.232978	0.421737	COL1A2, CSRNP3, MAP2
SPIB	3/90	481/25868	1.82518	0.23482	0.421737	CD226, IL16, IL6
NFKB2	3/90	482/25868	1.8211	0.235742	0.421737	IL6, TRAF1, MMP7
SP2	2/90	266/25868	2.19648	0.236648	0.421737	CEACAM1, SDF2L1
CLOCK	3/90	483/25868	1.81724	0.236665	0.421737	COL5A1, COL6A1, TNR
GRHL2	3/90	484/25868	1.8134	0.237588	0.421737	EMP1, ITGB6, MAP2
ARID1B	3/90	486/25868	1.80576	0.239437	0.421737	FST, TFRC, TGFBI
PDX1	3/90	487/25868	1.80197	0.240362	0.421737	CSRNP3, MAP2, NCAM1
ATF7	3/90	490/25868	1.79068	0.243142	0.421737	IGF1, PAPPA, TIMP2
NR4A1	3/90	491/25868	1.78695	0.24407	0.421737	TIMP2, IL16, TGFBI
HINFP	2/90	272/25868	2.14707	0.244362	0.421737	MMP15, PAPPA
IRF4	3/90	494/25868	1.77584	0.246857	0.421737	CD68, CD226, IL16
EBF1	3/90	495/25868	1.77216	0.247787	0.421737	COL13A1, IL16, TRAF1
RFX5	3/90	496/25868	1.7685	0.248718	0.421737	COL1A2, SDF2L1, TFRC
MAFB	3/90	496/25868	1.7685	0.248718	0.421737	CSRNP3, MAP2, NCAM1
GLI1	1/90	82/25868	3.56457	0.248919	0.421737	IGFBP6
MTA3	3/90	499/25868	1.75759	0.251513	0.421737	TGFB1, CD226, TRAF1
TFAP4	3/90	500/25868	1.75399	0.252446	0.421737	MUC4, PGF, TIMP2
RBPJ	3/90	502/25868	1.74682	0.254314	0.421737	IL6, CD226, IL16
MAF	3/90	502/25868	1.74682	0.254314	0.421737	CD226, CD69, TRAF1
NR2F1	3/90	504/25868	1.73971	0.256183	0.421737	COL13A1, COL5A1, ITGB4
MAZ	3/90	506/25868	1.73265	0.258055	0.421737	COL1A1, COL5A1, TIMP2
ZNF263	14/90	3312/25868	1.25561	0.258349	0.421737	CD7, CEACAM6, COL13A1, COL9A2, ECM1, ECM2, ITGB4, MMP15, MUC4, SPAG5, TGFB1, TGFBR1, TRAF1, COL5A1
MAX	3/90	509/25868	1.72218	0.260866	0.423556	COL13A1, COL5A1, TIMP2
KLF6	3/90	513/25868	1.7084	0.264621	0.427355	LGALS3, TGFBI, TIMP2
RUNX3	3/90	517/25868	1.69484	0.268382	0.431125	CD226, IL16, TRAF1
HSF1	3/90	520/25868	1.6848	0.271208	0.431802	IL1B, COL13A1, COL5A1
FOXA2	3/90	522/25868	1.67818	0.273094	0.431802	MMP7, MUC4, MAP2
SREBF2	3/90	522/25868	1.67818	0.273094	0.431802	COL1A1, COL5A1, ITGB4
TAL1	15/90	3648/25868	1.21908	0.283158	0.445384	CD226, CD69, CD7, CD84, COL6A3, CSRNP3, IGF1, IL16, IL1B, MAP2, TFRC, TGFBI, TNFSF10, TNR, TRAF1
EPAS1	3/90	545/25868	1.60549	0.294874	0.461409	PGF, TFRC, TGFBI
TBP	3/90	551/25868	1.58753	0.300579	0.467911	COL1A2, CYP24A1, IL6
ZNF165	1/90	117/25868	2.48538	0.335483	0.519569	COL5A1
SOX2	15/90	3806/25868	1.15993	0.342852	0.528272	COL1A2, COL4A6, COL5A1, CYP24A1, EMP1, IL6, ITGB6, NCAM1, PAPPA, PTGIS, TFRC, TIMP2, TNR, CSRNP3, MAP2
RARA	3/90	639/25868	1.36313	0.384336	0.589184	IL6, MUC4, TGFB1
LHX2	1/90	145/25868	2.00002	0.397567	0.60639	MAP2
NR1H3	1/90	146/25868	1.98621	0.399674	0.606541	COL9A2
HOXB7	1/90	147/25868	1.97253	0.401775	0.60668	MAP2
FOXP1	14/90	3683/25868	1.11006	0.404587	0.607886	COL1A1, COL9A2, CSF3, EMP1, HABP2, IGFBP3, LGALS3, MAP2, MMP15, MUC4, PAPPA, PTGIS, TIMP2, TNR
SOX10	2/90	425/25868	1.36227	0.436617	0.652763	MAP2, TGFBR1
NR5A2	2/90	434/25868	1.33342	0.447235	0.665345	CYP24A1, TRAF1
ZNF197	2/90	443/25868	1.30574	0.457743	0.677109	CD84, TRAF1
NR1I2	1/90	176/25868	1.6438	0.459627	0.677109	MGAT2
ARNTL	2/90	448/25868	1.29085	0.463532	0.677491	CD163, PTGIS
HNF1B	2/90	457/25868	1.26487	0.473862	0.677491	MMP7, ITGB6
BACH2	2/90	458/25868	1.26205	0.475003	0.677491	CD69, CD84
SOX11	2/90	462/25868	1.25087	0.479551	0.677491	CSRNP3, NCAM1
ZBTB33	2/90	467/25868	1.23718	0.485202	0.677491	CYP24A1, TGFBI
ZNF24	2/90	469/25868	1.23179	0.487452	0.677491	IGF1, MUC4
CEBPG	2/90	471/25868	1.22644	0.489696	0.677491	ARNT, IGF1
BATF	2/90	476/25868	1.21326	0.495279	0.677491	CD226, IL16
RELB	2/90	479/25868	1.20549	0.498611	0.677491	IL6, TRAF1
NCOR2	2/90	480/25868	1.20292	0.499719	0.677491	IGF1, LGALS3
NR2F6	2/90	485/25868	1.19023	0.505234	0.677491	CEACAM1, FST
GATA6	2/90	487/25868	1.18523	0.507429	0.677491	LGALS3, MAP2
ZEB2	2/90	488/25868	1.18274	0.508524	0.677491	IL6, MUC4
MAFF	2/90	489/25868	1.18027	0.509618	0.677491	COL5A1, MAP2
HNF4G	2/90	490/25868	1.1778	0.51071	0.677491	PGF, TGFBI
XBP1	2/90	491/25868	1.17535	0.511801	0.677491	IL6, NCAM1
RCOR1	2/90	491/25868	1.17535	0.511801	0.677491	COL5A1, PTGIS
BCL11A	2/90	495/25868	1.16563	0.516147	0.677491	CD226, TRAF1
PBX2	2/90	495/25868	1.16563	0.516147	0.677491	MUC4, PAPPA
ZHX1	2/90	495/25868	1.16563	0.516147	0.677491	COL5A1, TFRC
ARID2	2/90	497/25868	1.16083	0.518311	0.677491	CD164, FST
SMAD5	2/90	498/25868	1.15844	0.51939	0.677491	TFRC, TRAF1
TCF12	2/90	498/25868	1.15844	0.51939	0.677491	ITGB6, TGFBI
ZBTB7A	2/90	500/25868	1.1537	0.521545	0.677491	COL6A1, ITGB4
TBX21	2/90	501/25868	1.15134	0.52262	0.677491	CD226, TRAF1
REST	2/90	502/25868	1.14899	0.523693	0.677491	TNR, TRAF1
FOXP2	2/90	504/25868	1.14432	0.525835	0.677491	COL1A2, IGF2
KLF5	2/90	505/25868	1.142	0.526903	0.677491	ITGB4, LGALS3
ZEB1	2/90	509/25868	1.13282	0.531161	0.677491	ITGB4, COL1A1
NFYB	2/90	510/25868	1.13054	0.532221	0.677491	IGFBP1, COL5A1
NR2F2	2/90	510/25868	1.13054	0.532221	0.677491	COL5A1, PTGIS
DNMT3B	2/90	512/25868	1.12602	0.534337	0.677491	TIMP3, IGFBP1
HBP1	2/90	514/25868	1.12153	0.536447	0.677491	IGF2, IGFBP1
PAX5	2/90	517/25868	1.11487	0.5396	0.677491	CD226, TRAF1
SOX9	2/90	518/25868	1.11266	0.540647	0.677491	CEACAM1, KLK10
NFE2L2	2/90	518/25868	1.11266	0.540647	0.677491	ITGB6, TIMP2
BACH1	2/90	524/25868	1.09961	0.546899	0.679685	IL6, MAP2
CREM	2/90	524/25868	1.09961	0.546899	0.679685	CD226, IL16
NCOA1	1/90	233/25868	1.2372	0.557687	0.690252	CYP24A1
ERG	2/90	553/25868	1.04056	0.576284	0.710359	CRISP3, COL5A1
GATA1	2/90	557/25868	1.03289	0.580229	0.712313	INHA, TNR
MYCN	2/90	588/25868	0.977041	0.609897	0.745705	COL5A1, TIMP2
ZNF83	1/90	277/25868	1.0382	0.62115	0.756401	CD84
NCOA2	1/90	287/25868	1.00149	0.634267	0.769272	CYP24A1
KLF3	1/90	295/25868	0.973937	0.644437	0.77848	MAP2
ZNF584	1/90	325/25868	0.88272	0.680142	0.818338	TNR
JARID2	1/90	336/25868	0.853367	0.692325	0.828014	IGF2
ETS1	33/90	10021/25868	0.915247	0.693667	0.828014	ARNT, CD164, CD226, CD68, CD69, CD7, CD84, COL1A1, COL6A1, COL6A3, CSF3R, HABP2, IFI6, IGF1, IGFBP1, IL16, IL6, LAMA4, LGALS3, LIF, MMP12, MMP7, MUC4, PGF, SDF2L1, SPAG5, TFRC, TGFBI, TGFBR1, TIMP2, TNFSF10, TNFSF13, TRAF1
ELK1	1/90	353/25868	0.811612	0.710257	0.844479	MUC4
POU2F1	1/90	368/25868	0.777982	0.725219	0.852138	COL1A2
NFE2L1	1/90	370/25868	0.773704	0.727155	0.852138	IL6
E2F5	1/90	375/25868	0.763211	0.731937	0.852138	CD84
ZNF274	1/90	387/25868	0.739135	0.743078	0.852138	TFRC
HES1	1/90	394/25868	0.72577	0.749364	0.852138	MAP2
ZNF766	1/90	410/25868	0.696939	0.763166	0.852138	SST
TFDP1	1/90	411/25868	0.695212	0.764004	0.852138	SDF2L1
DUX4	1/90	419/25868	0.681692	0.770597	0.852138	FGF7
ZNF644	1/90	420/25868	0.680038	0.771409	0.852138	CD84
HOXA9	1/90	434/25868	0.657688	0.782473	0.852138	MMP7
ADNP	1/90	436/25868	0.654613	0.78401	0.852138	CSF3R
SIX5	1/90	448/25868	0.636738	0.793007	0.852138	CYP24A1
MEF2C	1/90	456/25868	0.625345	0.798799	0.852138	CD226
ZNF639	1/90	471/25868	0.605029	0.80923	0.852138	CD84
TP73	1/90	473/25868	0.602418	0.810579	0.852138	NCAM1
MAFG	1/90	478/25868	0.595986	0.813912	0.852138	IGF1
ZNF175	1/90	482/25868	0.590936	0.816537	0.852138	FST
ID3	1/90	483/25868	0.589687	0.817187	0.852138	IGF1
MIER1	1/90	483/25868	0.589687	0.817187	0.852138	TFRC
HOXB13	1/90	484/25868	0.588443	0.817836	0.852138	MAP2
SOX6	1/90	484/25868	0.588443	0.817836	0.852138	IGF1
TGIF2	1/90	484/25868	0.588443	0.817836	0.852138	TFRC
MEIS1	1/90	485/25868	0.587204	0.818481	0.852138	CSRNP3
MEIS2	1/90	486/25868	0.58597	0.819125	0.852138	IGF1
ZKSCAN1	1/90	489/25868	0.582298	0.821042	0.852138	PTGIS
MAFK	1/90	490/25868	0.581085	0.821677	0.852138	MAP2
MEF2A	1/90	491/25868	0.579876	0.822309	0.852138	CD226
PAX8	1/90	493/25868	0.577473	0.823568	0.852138	NCAM1
NONO	1/90	493/25868	0.577473	0.823568	0.852138	SDF2L1
CTCFL	1/90	496/25868	0.573905	0.825438	0.852138	COL13A1
KLF9	1/90	496/25868	0.573905	0.825438	0.852138	TIMP2
ZNF384	1/90	497/25868	0.572725	0.826057	0.852138	COL1A1
MXI1	1/90	497/25868	0.572725	0.826057	0.852138	TIMP2
ZHX2	1/90	498/25868	0.571551	0.826675	0.852138	CD7
JUNB	1/90	504/25868	0.564599	0.830332	0.852138	IL1B
BCL6	1/90	504/25868	0.564599	0.830332	0.852138	IL16
IRF2	1/90	506/25868	0.562318	0.831534	0.852138	CEACAM1
SREBF1	1/90	506/25868	0.562318	0.831534	0.852138	CD164
ELF1	1/90	509/25868	0.558931	0.833321	0.852138	CD68
NANOG	1/90	511/25868	0.556695	0.834502	0.852138	MAP2
SRF	1/90	514/25868	0.553374	0.836258	0.852138	ITGB6
POU5F1	1/90	519/25868	0.547924	0.839144	0.852138	MAP2
TCF3	1/90	520/25868	0.546847	0.839715	0.852138	CD226
POU2F2	1/90	522/25868	0.544705	0.840851	0.852138	CD226
NFYA	1/90	535/25868	0.531171	0.848045	0.853017	IGFBP1
ATF2	1/90	536/25868	0.530157	0.848584	0.853017	CD226
ESR2	1/90	539/25868	0.527138	0.850193	0.853017	CD68
E2F4	11/90	6587/25868	0.40657	0.999397	0.999397	FGF7, FST, IL20RA, ITGB4, LGALS3, MGAT2, MMP15, SPAG5, TFRC, TGFBR1, TNFSF13

## Sheet: Bhagwat
ID	GeneRatio	BgRatio	OddsRatio	pvalue	padjust	geneID
SP1	36/173	1196/25868	5.5571	2.27502e-14	8.00806e-12	ABCC3, AOX1, COMP, CXCL14, CYP3A5, DARC, EDNRB, EFEMP1, F3, FBLN1, FOXM1, GAST, GJA1, IGFBP1, IGFBP3, LCP1, MMP11, PAEP, PAPSS2, PTN, PTTG1, SLC15A1, SLPI, SOD2, SPP1, ST6GAL1, THBD, TIMP1, TIMP2, TIMP3, AHNAK, ANXA2, ANXA4, DHRS3, GDF15, VPS13D
STAT1	126/173	11944/25868	3.14779	8.71835e-13	1.53443e-10	ABCC3, ABLIM3, ACTA2, ADRA2A, AGR2, AHNAK, AIMP1, ANG, ANKRD55, ANXA2, ANXA4, AOX1, APOD, APOL1, AQP3, ARID5B, ATP2C2, B2M, BCL2A1, BMP7, BTBD3, C1R, C1S, C2CD4A, C2CD4B, C4BPA, CATSPERB, CD36, CD55, CDA, CDC20, CDC45, CENPA, CENPE, CLDN4, CLU, COL15A1, COMP, CXCL12, CXCL13, CXCR4, DCN, DHRS3, DKK1, DNAJC6, DPP4, DUSP6, EDNRB, EFEMP1, ELF3, F3, FAP, FBLN1, FGFR2, FOXO1, G0S2, GADD45A, GALNT12, GA…
CEBPA	119/173	11455/25868	2.79127	5.89274e-11	6.91415e-09	ABCC3, ABLIM3, ACADSB, ACTA2, ADRA2A, AHNAK, ANG, ANKRD55, ANXA2, ANXA4, APOD, APOL1, AQP3, ARID5B, ATP2C2, B2M, BCL2A1, BMP7, BTBD3, C1orf106, C1R, C1S, C2CD4A, C2CD4B, C4BPA, CALB2, CD36, CD55, CDA, CENPA, CLDN4, CLU, CNN1, COMP, CTTN, CXCL12, CXCL14, CXCR4, CYP2C9, DHRS3, DKK1, DNAJC6, DPP4, DUSP6, E2F2, EFEMP1, ELF3, F3, FBLN1, FGB, FGFR2, FOXO1, FXYD2, G0S2, GADD45A, GALNT12, GDF15, GPR110, …
ESR1	87/173	7144/25868	2.67166	2.01816e-10	1.77598e-08	ABCC3, ABLIM3, ADRA2A, AHNAK, ANKRD55, ANXA2, ANXA4, AOX1, APOL1, AQP3, ARID5B, ATP2C2, BMP7, C1orf106, CALB2, CATSPERB, CD55, CDA, CENPA, CENPE, CLDN4, COL15A1, CXCL12, CXCL13, CXCL14, CXCR4, DHRS3, DKK1, DNAJC6, E2F2, EFEMP1, ELF3, F3, FBLN1, FGFR2, FOXO1, FXYD2, G0S2, GADD45A, GALNT12, GDF15, GPX3, GRAMD1C, HAL, IGFBP1, IGFBP5, IGFBP7, IL15, IL1R1, IMPA2, LAMB3, LCP1, MAOA, MAP3K5, MFGE8, MT1H…
JUN	24/173	823/25868	5.01864	1.47143e-09	1.03589e-07	BCL2A1, CLU, DCN, F3, GJA1, IGFBP7, LCP1, PTN, SLPI, SOD2, SPP1, THBS1, TIMP1, TIMP2, ABLIM3, AHNAK, ANXA2, ANXA4, ARID5B, CD55, GADD45A, IL1R1, ST6GAL1, VPS13D
NR1H2	18/173	491/25868	6.19125	6.03273e-09	3.5392e-07	CD36, ABCC3, ABLIM3, AHNAK, ANXA2, ANXA4, ARID5B, CD55, CLDN4, DHRS3, ELF3, GADD45A, GDF15, LAMB3, PAX8, TGM2, TSPAN8, VPS13D
RELA	23/173	830/25868	4.72776	8.67632e-09	4.36295e-07	B2M, BCL2A1, CXCL12, CXCR4, ELF3, F3, G0S2, GADD45A, GDF15, HLA-A, IGFBP5, IL1R1, LCN2, SOD2, THBD, TIMP1, AHNAK, ANXA4, ARID5B, MAP3K5, ST6GAL1, TGM2, VPS13D
FOXA1	116/173	11930/25868	2.39108	2.06532e-08	8.28287e-07	ABCC3, ABLIM3, ACADSB, ADRA2A, AGR2, AHNAK, AIMP1, ANG, ANKRD55, ANXA2, ANXA4, AOX1, APOD, AQP3, ARID5B, ATP2C2, B2M, BMP7, BTBD3, C1orf106, C1R, C1S, C2CD4A, C2CD4B, CATSPERB, CD36, CD55, CDA, CENPA, CENPE, CLDN4, CLU, COL15A1, CXCL12, CXCL13, CXCL14, CXCR4, DCN, DHRS3, DKK1, DPP4, DUSP6, EDNRB, EFEMP1, ELF3, EPHB3, F3, FBLN1, FGFR2, FOXO1, GADD45A, GALNT12, GDF15, GJA1, GJB6, GPR110, GPX3, GRAM…
JUND	18/173	536/25868	5.64344	2.31898e-08	8.28287e-07	CLU, F3, GADD45A, GAST, SPP1, TIMP1, ABCC3, ABLIM3, AHNAK, ANXA2, ANXA4, ARID5B, CD55, CLDN4, IL1R1, ST6GAL1, TGM2, VPS13D
TFAP2A	22/173	804/25868	4.64079	2.35309e-08	8.28287e-07	CALB2, CD36, CLU, F3, FBLN1, GAST, HAL, IGFBP3, IGFBP5, IMPA2, NPR1, S100B, SLPI, SOD2, TIMP1, TIMP2, ABCC3, ATP2C2, BMP7, SLC22A5, TTC39A, VPS13D
GATA3	91/173	8491/25868	2.28486	5.78774e-08	1.85208e-06	ABCC3, ABLIM3, AGR2, AHNAK, AIMP1, ANKRD55, ANXA2, ANXA4, APOD, AQP3, ARID5B, ATP2C2, BCL2A1, BMP7, C1orf106, C1S, CALB2, CATSPERB, CD36, CD55, CDA, CDC45, CENPA, CENPE, CLDN4, CLU, COL15A1, CXCL12, CXCL13, CXCL14, CXCR4, CYP2C9, DCN, DHRS3, DKK1, DPP4, DUSP6, E2F2, EFEMP1, ELF3, F3, FBLN1, FGFR2, FOXO1, GADD45A, GALNT12, GJA1, GPR110, GRAMD1C, HABP2, IGFBP3, IL15, IL1R1, IL6ST, KCNG1, LCP1, LMOD…
TP53	48/173	3280/25868	2.66873	8.57283e-08	2.5147e-06	ABCC3, ACTA2, AIMP1, ANXA2, ANXA4, AQP3, BCL2A1, BMP7, BTBD3, C1S, C2CD4B, CD36, CENPA, CXCL12, CXCL14, DHRS3, DKK1, DUSP6, E2F2, EFEMP1, ELF3, FAP, FBLN1, FGFR2, FOXM1, GADD45A, GDF15, IGFBP3, IGFBP5, IGFBP7, IL15, LIF, MUC16, NUPR1, PAX8, PPAP2B, PPARGC1A, PTTG1, S100A2, S100B, SFN, ST6GAL1, THBS1, THBS2, TIMP3, TRPC6, VCAN, AHNAK
CTCF	142/173	16552/25868	2.5917	1.27527e-07	3.21871e-06	ABCC3, ABLIM3, ACADSB, ACTA2, ADRA2A, AGR2, AHNAK, AIMP1, ANG, ANKRD55, ANXA2, ANXA4, AOX1, APOD, AQP3, ARID5B, B2M, BCL2A1, BMP7, BTBD3, C1orf106, C1R, C1S, C2CD4A, C2CD4B, CALB2, CATSPERB, CD36, CD55, CDA, CDC20, CDC45, CENPA, CENPE, CLDN4, CLU, COL15A1, COMP, CTTN, CXCL12, CXCL13, CXCL14, CYP2C9, DCN, DHRS3, DKK1, DNAJC6, E2F2, EDNRB, ELF3, F3, FAP, FBLN1, FGFR2, FOXO1, FXYD2, GALNT12, GDF15, …
IRF1	17/173	535/25868	5.29538	1.28017e-07	3.21871e-06	HLA-A, IL15, SLPI, ABCC3, AHNAK, ANXA2, ANXA4, ARID5B, CD55, DHRS3, GADD45A, IL1R1, RARRES3, SOD2, TGM2, UBE2L6, VPS13D
ZNF175	16/173	482/25868	5.51652	1.70119e-07	3.99212e-06	ABCC3, ABLIM3, AHNAK, ANXA4, ARID5B, CLDN4, FOXO1, GADD45A, GDF15, IL1R1, NFIL3, ST6GAL1, TACC3, TGM2, VCAN, VPS13D
SOX13	15/173	461/25868	5.37424	5.40785e-07	1.18973e-05	ABCC3, AHNAK, ANG, ANXA2, ARID5B, CLU, DHRS3, DUSP6, GADD45A, GDF15, IGFBP1, IL1R1, IMPA2, NFIL3, PPARGC1A
FOXO3	7/173	76/25868	15.6539	7.85564e-07	1.62658e-05	CD55, DUSP6, FOXM1, FOXO1, GADD45A, PPARGC1A, SOD2
SSRP1	10/173	203/25868	8.1044	1.18821e-06	2.32362e-05	ABCC3, DHRS3, GADD45A, GDF15, IL1R1, NFIL3, PAX8, RBP4, SOD2, ST6GAL1
KLF5	15/173	505/25868	4.8826	1.68031e-06	3.11299e-05	CXCR4, FOXO1, MYH11, ABCC3, AHNAK, ANXA2, ANXA4, CLDN4, ELF3, FGFR2, GDF15, LAMB3, LCN2, SFN, SOD2
FOS	94/173	9546/25868	2.04475	2.14614e-06	3.77721e-05	ABCC3, ABLIM3, ADRA2A, AHNAK, AIMP1, ANKRD55, ANXA2, ANXA4, AQP3, ARID5B, ATP2C2, B2M, BMP7, C1S, C2CD4A, C2CD4B, C4BPA, CATSPERB, CD55, CDC20, CDC45, CENPA, CLDN4, CLU, COL15A1, CTTN, CXCL13, CXCL14, CXCR4, CYP3A5, DCN, DHRS3, DNAJC6, DUSP6, E2F2, EFEMP1, ELF3, F3, FBLN1, FOXO1, FXYD2, G0S2, GADD45A, GALNT12, GPR110, GPX3, IGFBP3, IL6ST, IMPA2, KCNG1, LAMB3, LCP1, LMOD1, MAP3K5, MFGE8, MUC16, MY…
PPARA	7/173	91/25868	12.8488	2.67381e-06	4.48181e-05	CD36, CYP2C9, FGB, G0S2, GADD45A, IGFBP1, SOD2
SPI1	43/173	3192/25868	2.36823	4.54107e-06	7.26571e-05	ACTA2, AIMP1, ANKRD55, ARID5B, B2M, BCL2A1, BTBD3, CD36, CENPA, CENPE, CLU, COL15A1, CXCR4, FGFR2, FOXO1, GRAMD1C, IGFBP7, IL1R1, IMPA2, KIF20A, LCP1, MAP3K5, PAPSS2, PAX8, PPAP2B, PROM1, PTGER2, S100B, SLC15A1, SNX10, SPP1, ST6GAL1, TCN1, TGM2, TIMP2, TIMP3, TMOD1, TNFAIP2, TRPC6, TTC39A, VPS13D, ANXA4, CD55
ELF3	14/173	487/25868	4.69485	5.48865e-06	8.28697e-05	TIMP3, ABCC3, AHNAK, ANXA2, ANXA4, ARID5B, CD55, HABP2, IL1R1, PPARGC1A, PROM1, TGM2, VCAN, VPS13D
TFAP2C	114/173	12700/25868	2.01243	5.69294e-06	8.28697e-05	ABCC3, ABLIM3, ADRA2A, AGR2, AHNAK, ANG, ANKRD55, ANXA2, ANXA4, AOX1, APOD, AQP3, ARID5B, ATP2C2, B2M, BCL2A1, BMP7, BTBD3, C1orf106, C2CD4A, C2CD4B, CALB2, CATSPERB, CD36, CD55, CDA, CDC20, CENPA, CLDN4, CLU, COL15A1, CTTN, CXCL12, CXCL13, CXCL14, CXCR4, DCN, DHRS3, DNAJC6, DPP4, DUSP6, E2F2, EFEMP1, ELF3, EPHB3, F3, FBLN1, FGFR2, FOXO1, FXYD2, GADD45A, GALNT12, GDF15, GJB6, GPR110, GPX3, GRAMD1…
HNF4G	14/173	490/25868	4.66463	5.88563e-06	8.28697e-05	ABCC3, AHNAK, ARID5B, DHRS3, FBLN1, FGFR2, FOXO1, GDF15, IL1R1, IMPA2, PAX8, SOD2, ST6GAL1, VPS13D
NR2F2	14/173	510/25868	4.47246	9.24975e-06	0.000125227	ABCC3, AHNAK, ANXA2, ANXA4, ARID5B, DHRS3, DNAJC6, FBLN1, GDF15, IL1R1, ST6GAL1, TGM2, TTC39A, VPS13D
FOXO4	4/173	21/25868	35.7129	1.05803e-05	0.000133853	GADD45A, IGFBP1, PPARGC1A, SOD2
NFE2L2	14/173	518/25868	4.40032	1.10137e-05	0.000133853	SOD2, ABCC3, AHNAK, ANXA2, ANXA4, CLDN4, DNAJC6, GADD45A, GDF15, IL1R1, ST6GAL1, TGM2, TIMP2, VPS13D
CREB1	17/173	743/25868	3.74786	1.10277e-05	0.000133853	AQP3, CD55, CXCR4, F3, IGFBP1, SPP1, THBS1, TIMP1, TRH, AHNAK, ANXA2, ANXA4, ARID5B, IL1R1, SOD2, ST6GAL1, VPS13D
TCF7L2	14/173	521/25868	4.37381	1.17483e-05	0.000137847	DKK1, PTTG1, VCAN, ABCC3, AHNAK, ANXA2, ANXA4, ARID5B, CLDN4, CLU, GADD45A, TGM2, TIMP2, VPS13D
ZC3H8	13/173	453/25868	4.66326	1.22164e-05	0.000138715	ABCC3, ANXA2, ANXA4, CALB2, CLDN4, E2F2, FGFR2, GDF15, KIAA0040, PAX8, S100A2, SLC22A5, ST6GAL1
GATA2	67/173	6245/25868	1.99682	1.35242e-05	0.000148766	ABCC3, ABLIM3, AHNAK, AIMP1, ANKRD55, ANXA2, ANXA4, ARID5B, B2M, BTBD3, C2CD4B, C4BPA, CATSPERB, CD36, CD55, CDC45, CENPE, CLU, CXCL12, CXCR4, DARC, DCN, DHRS3, DKK1, DPP4, DUSP6, E2F2, EDNRB, EFEMP1, FOXO1, GADD45A, GALNT12, GDF15, GJA1, GPR110, GRAMD1C, IGFBP1, IGFBP3, IGFBP7, IL15, IL1R1, KIAA0040, LAMB3, LCP1, LMOD1, MAOA, MAP3K5, NFIL3, PAPSS2, PPAP2B, PPARGC1A, PTTG1, RARRES1, SLC26A4, SNX1…
NR3C1	14/173	536/25868	4.24561	1.61111e-05	0.000171852	MAOA, S100P, SPP1, ABCC3, ABLIM3, AHNAK, ANXA2, ANXA4, ARID5B, FBLN1, IL1R1, ST6GAL1, TGM2, VPS13D
PGR	14/173	543/25868	4.18845	1.85969e-05	0.000192533	IGFBP1, PAEP, ABLIM3, AHNAK, ANXA2, ARID5B, BMP7, CLDN4, FGFR2, IL1R1, PROM1, ST6GAL1, TRPC6, VPS13D
ARID1B	13/173	486/25868	4.33199	2.54982e-05	0.000256439	ABCC3, ANG, ANXA2, DHRS3, DPP4, DUSP6, EFNA2, GDF15, IMPA2, NFIL3, PPARGC1A, SOD2, ST6GAL1
ZHX1	13/173	495/25868	4.24961	3.08227e-05	0.000299394	ABCC3, AHNAK, ANXA2, ANXA4, ARID5B, CD55, CLDN4, DHRS3, GDF15, S100A2, SFN, SOD2, TGM2
CUX1	13/173	496/25868	4.24066	3.14704e-05	0.000299394	ABCC3, AHNAK, ANXA4, ARID5B, BMP7, CLU, DHRS3, GDF15, IL1R1, SOD2, ST6GAL1, TGM2, VPS13D
ETV4	14/173	576/25868	3.93731	3.54575e-05	0.000327728	SPP1, TIMP1, TIMP2, ABCC3, ANXA4, DHRS3, DUSP6, GDF15, IGFBP1, IL1R1, SOD2, ST6GAL1, TACC3, TGM2
E2F2	9/173	240/25868	6.04824	3.63107e-05	0.000327728	C1S, CDC45, FOXM1, FOXO1, IGFBP3, MAP3K5, MT1G, SLC15A1, ST6GAL1
FOXO1	14/173	579/25868	3.91595	3.75092e-05	0.000330081	ACADSB, CXCR4, DCN, FOXO1, IGFBP1, PPARGC1A, TIMP3, ARID5B, FBLN1, IL1R1, MAP3K5, ST6GAL1, TRPC6, VPS13D
PPARG	14/173	587/25868	3.8601	4.34984e-05	0.000373449	CD36, GADD45A, GDF15, PPARGC1A, PTGER2, ABCC3, ABLIM3, AHNAK, ANXA2, ARID5B, FAP, IL1R1, MAOA, VPS13D
STAT3	15/173	676/25868	3.595	5.24451e-05	0.000434343	GAST, IL6ST, TIMP1, TIMP3, TRH, AHNAK, ANXA2, ARID5B, CD55, FBLN1, IL1R1, MAP3K5, SOD2, ST6GAL1, TGM2
RXRA	13/173	522/25868	4.01994	5.30589e-05	0.000434343	ABCC3, THBD, AHNAK, ANXA2, ARID5B, DHRS3, GADD45A, GDF15, IL1R1, ST6GAL1, TGM2, TIMP2, VPS13D
SP3	8/173	196/25868	6.57683	5.47655e-05	0.000438124	AOX1, CYP3A5, F3, FBLN1, IGFBP1, IGFBP3, TIMP1, TIMP2
LHX2	7/173	145/25868	7.80762	5.63715e-05	0.00044095	ANXA2, ARID5B, DHRS3, F3, GADD45A, THBS1, VPS13D
CEBPD	13/173	527/25868	3.98006	5.84381e-05	0.000447179	F3, ABCC3, ANXA4, DHRS3, GADD45A, GDF15, IL1R1, IMPA2, NFIL3, SOD2, ST6GAL1, TGM2, VPS13D
HNF1B	12/173	457/25868	4.22869	6.2693e-05	0.000459749	FXYD2, ABCC3, ABLIM3, ANXA2, ANXA4, ARID5B, GADD45A, PPARGC1A, TGM2, TRPC6, TSPAN8, VPS13D
NCOR1	12/173	457/25868	4.22869	6.2693e-05	0.000459749	G0S2, IGFBP3, ANKRD55, CD55, CNN1, CTTN, ELF3, GADD45A, GDF15, IL1R1, TMOD1, VCAN
EGR1	106/173	12035/25868	1.82566	6.5016e-05	0.000467054	ABCC3, ABLIM3, ADRA2A, AHNAK, ANGPTL1, ANXA2, AQP3, ARID5B, ATP2C2, BMP7, BTBD3, C1orf106, C1R, CALB2, CATSPERB, CD36, CDC20, CDC45, CLDN4, COL15A1, COMP, CTTN, CXCL12, CXCL14, CXCR4, DCN, DHRS3, DKK1, DNAJC6, DPP4, DUSP6, EFEMP1, EFNA2, ELF3, EPHB3, F3, FAP, FBLN1, FGFR2, FOXO1, FXYD2, GADD45A, GALNT12, GDF15, GPR110, IGFBP5, IGFBP7, IL15, IL1R1, IL6ST, IMPA2, KCNG1, KIAA0040, LAMB3, LCN2, LCP1,…
MYBL2	12/173	465/25868	4.1529	7.39239e-05	0.000520425	ABLIM3, ANXA2, ANXA4, ARID5B, CD36, DUSP6, GDF15, IGFBP1, IL1R1, PPARGC1A, TSPAN8, VPS13D
NFKB1	17/173	868/25868	3.1811	7.7371e-05	0.000534012	B2M, BCL2A1, CXCL12, CXCR4, ELF3, F3, GADD45A, IL1R1, LCN2, SOD2, THBD, TIMP1, AHNAK, DPP4, LCP1, MAOA, TTC39A
MTA2	12/173	475/25868	4.06143	9.03713e-05	0.000607021	ABCC3, AHNAK, ANXA4, CLDN4, DNAJC6, GADD45A, IL1R1, LMOD1, SOD2, ST6GAL1, TGM2, VPS13D
TBP	13/173	551/25868	3.79905	9.1398e-05	0.000607021	LCP1, THBS1, AHNAK, ANG, ANXA2, ANXA4, ARID5B, CD55, DHRS3, GDF15, IMPA2, SOD2, ST6GAL1
SOX6	12/173	484/25868	3.98259	0.000107778	0.000702552	AHNAK, ANKRD55, ANXA4, CD55, DNAJC6, GADD45A, GDF15, IL1R1, MAP3K5, ST6GAL1, TGM2, VPS13D
ATF7	12/173	490/25868	3.93169	0.000120921	0.000773894	AHNAK, ANKRD55, ANXA4, ARID5B, COL15A1, GADD45A, GDF15, IL1R1, ST6GAL1, TGM2, TIMP2, VPS13D
SMAD4	12/173	492/25868	3.91501	0.000125597	0.00078947	GAST, TIMP1, TIMP3, CXCR4, DNAJC6, DUSP6, EPHB3, FGFR2, GADD45A, HABP2, SLC1A1, ST6GAL1
SMAD3	13/173	570/25868	3.66693	0.000127909	0.000789895	GAST, TIMP1, TIMP3, ABCC3, ABLIM3, AHNAK, ANXA2, ARID5B, DHRS3, DUSP6, GADD45A, TGM2, VPS13D
TFAP4	12/173	500/25868	3.84966	0.00014589	0.000885401	ABCC3, AHNAK, ARID5B, FBLN1, FOXO1, GDF15, IL1R1, ST6GAL1, TACC3, TGM2, TIMP2, VPS13D
CDX2	12/173	503/25868	3.82571	0.000154193	0.000906248	IGFBP3, SLC15A1, AGR2, ANXA2, ANXA4, ARID5B, CLDN4, GADD45A, MAOA, PLS1, TSPAN8, VPS13D
ATF3	12/173	504/25868	3.81779	0.000157049	0.000906248	GDF15, ABCC3, ABLIM3, AHNAK, ANXA2, ANXA4, ARID5B, CLU, GADD45A, IL1R1, ST6GAL1, VPS13D
FOSL2	12/173	504/25868	3.81779	0.000157049	0.000906248	CLU, TIMP1, ABCC3, ABLIM3, AHNAK, ANXA2, ANXA4, ARID5B, IL1R1, TGM2, TIMP2, VPS13D
GLI2	6/173	121/25868	7.98968	0.000167026	0.000948275	BMP7, CDC45, EFEMP1, IGFBP3, LAMB3, TIMP3
SOX9	12/173	518/25868	3.71027	0.000202052	0.00111128	COMP, ABCC3, AHNAK, ANXA2, CLDN4, DHRS3, ELF3, GALNT12, GDF15, SOD2, TACC3, TGM2
TWIST1	12/173	518/25868	3.71027	0.000202052	0.00111128	DKK1, GDF15, TIMP1, ABCC3, AHNAK, ANXA2, ARID5B, EPHB3, FBLN1, TIMP2, TSPAN8, VPS13D
PAX6	11/173	458/25868	3.83498	0.000274449	0.00148625	ANXA2, ARID5B, DHRS3, DKK1, EFEMP1, F3, GADD45A, IL15, LIF, TGM2, VPS13D
AR	18/173	1062/25868	2.74187	0.000285329	0.00152175	CD36, CYP3A5, ELF3, FGB, GADD45A, IGFBP3, IGFBP5, IL1R1, IL6ST, LCP1, PPARGC1A, PTGER2, RARRES3, TNFAIP2, ARID5B, MAOA, ST6GAL1, VPS13D
ESR2	12/173	539/25868	3.55904	0.000289995	0.00152356	AQP3, CLU, GPX3, TGM2, WFDC2, AHNAK, ARID5B, DHRS3, IL6ST, PAPSS2, TTC39A, VPS13D
E2F1	65/173	6599/25868	1.76487	0.00029826	0.00152448	ABLIM3, ADRA2A, AHNAK, ANXA2, AOX1, ATP2C2, BMP7, C1S, C2CD4B, CDC45, CENPE, CLDN4, COL15A1, CXCR4, DCN, DPP4, ELF3, EPHB3, FGFR2, FOXM1, FOXO1, FXYD2, GALNT12, GDF15, GPX3, IGFBP1, IMPA2, LCN2, MAP3K5, MMP11, MT1G, MUC16, NUPR1, PAPSS2, PAX8, PDZK1IP1, PPAP2B, PPARGC1A, PTGER2, PTTG1, S100A2, S100A5, S100A7, S100A7A, S100Z, SCGB2A2, SLC15A1, SLC22A5, SLC26A4, SLPI, SNX10, SOD2, ST6GAL1, TGM2, TH…
DNMT1	4/173	48/25868	13.797	0.000298832	0.00152448	CXCR4, PROM1, PTN, TIMP3
E2F3	4/173	49/25868	13.48	0.000323709	0.00162779	CDC45, FOXO1, MAP3K5, MT1G
HNF4A	94/173	10693/25868	1.69464	0.000366333	0.00181619	ABCC3, ABLIM3, ACADSB, ADRA2A, AHNAK, ANG, ANKRD55, ANXA2, ANXA4, AOX1, APOL1, AQP3, ARID5B, ATP2C2, B2M, BCL2A1, BMP7, BTBD3, C1orf106, C1S, C2CD4B, CALB2, CD36, CD55, CDA, CENPE, CLDN4, CLU, COMP, CXCL12, CXCL13, CXCR4, CYP2C9, CYP3A5, DHRS3, DKK1, DNAJC6, DPP4, DUSP6, EFNA2, ELF3, EPHB3, F3, FBLN1, FGFR2, FOXO1, GADD45A, GDF15, GPR110, GPX3, HAL, IGFBP1, IL15, IL1R1, IL6ST, IMPA2, KCNG1, LAMB3…
IKZF1	11/173	479/25868	3.66013	0.000400656	0.00195876	ABCC3, ABLIM3, AHNAK, ANXA4, COL15A1, DNAJC6, GADD45A, IL1R1, ST6GAL1, TGM2, VPS13D
SMARCC1	11/173	480/25868	3.6522	0.000407714	0.00196597	GADD45A, ABCC3, AHNAK, CDA, CLDN4, DHRS3, GDF15, LAMB3, S100A2, TGM2, TIMP2
NR2F6	11/173	485/25868	3.61225	0.000444593	0.00211482	ABCC3, AHNAK, ARID5B, FBLN1, GDF15, IL1R1, IMPA2, SOD2, TACC3, TGM2, VPS13D
FOSL1	11/173	488/25868	3.58918	0.000468035	0.00219664	CLU, ABLIM3, AHNAK, ANXA2, ANXA4, ARID5B, DNAJC6, GADD45A, IL1R1, LAMB3, VPS13D
RCOR1	11/173	491/25868	3.56639	0.000492504	0.00228107	ABCC3, AHNAK, ANXA4, ARID5B, DNAJC6, GADD45A, GDF15, IL1R1, ST6GAL1, TGM2, VPS13D
TEAD4	11/173	493/25868	3.55136	0.000509405	0.00232871	AHNAK, ANXA2, ARID5B, BMP7, DNAJC6, FGFR2, GADD45A, IL1R1, ST6GAL1, TGM2, VPS13D
JUNB	11/173	504/25868	3.47076	0.000611286	0.00275863	CLU, AHNAK, ANXA4, ARID5B, DNAJC6, GADD45A, GDF15, IL1R1, MAP3K5, ST6GAL1, VPS13D
DNMT3B	11/173	512/25868	3.41426	0.000695621	0.00309947	PTN, TIMP3, ABCC3, ANXA4, AOX1, ARID5B, DUSP6, GDF15, IGFBP1, IL1R1, SOD2
HBP1	11/173	514/25868	3.40042	0.000718154	0.00315988	ANXA4, ARID5B, DHRS3, DUSP6, GDF15, IGFBP1, IL1R1, IMPA2, PSD, SOD2, ST6GAL1
MYB	13/173	687/25868	3.016	0.000756601	0.00327989	CLU, CXCL12, F3, IGFBP5, IL15, SPP1, AHNAK, ANXA4, ARID5B, CXCR4, DPP4, ST6GAL1, VPS13D
FOXL2	3/173	27/25868	18.8624	0.000764066	0.00327989	BCL2A1, PPARGC1A, SOD2
HHEX	10/173	440/25868	3.60396	0.000794095	0.00336773	ATP2C2, DHRS3, FGB, GDF15, HAL, IGFBP1, IL1R1, NUPR1, TSPAN8, VPS13D
KLF4	11/173	528/25868	3.3065	0.00089353	0.00374432	GDF15, TAGLN, THBD, AHNAK, ANXA2, ANXA4, ARID5B, CLDN4, EPHB3, TGM2, VPS13D
SMARCC2	10/173	449/25868	3.52905	0.000925733	0.00383362	ABCC3, AHNAK, CLU, DHRS3, GDF15, GRAMD1C, IL1R1, SLC22A5, TGM2, TIMP2
E2F7	9/173	374/25868	3.80809	0.000972549	0.00398066	AHNAK, ANXA2, ARID5B, DHRS3, F3, GADD45A, THBS1, TIMP2, VPS13D
FOXF2	2/173	8/25868	50.0641	0.00121263	0.00490628	CXCL12, MT1E
NCOR2	10/173	480/25868	3.29235	0.00152331	0.00609323	ANXA4, ARID5B, CLDN4, CXCR4, FOXO1, GADD45A, LCP1, ST6GAL1, TSPAN8, VPS13D
ESRRA	10/173	483/25868	3.27107	0.00159479	0.00623742	ABCC3, ARID5B, CLDN4, DHRS3, ELF3, KIAA0040, ST6GAL1, TGM2, TTC39A, VPS13D
ID3	10/173	483/25868	3.27107	0.00159479	0.00623742	ABCC3, ANKRD55, COL15A1, DNAJC6, GDF15, MAP3K5, ST6GAL1, TGM2, TTC39A, VPS13D
PPARD	3/173	35/25868	14.1498	0.00164396	0.00635904	ANG, GADD45A, TIMP1
FOXK2	10/173	488/25868	3.23622	0.00171998	0.00646921	ABCC3, ANXA4, ARID5B, CD55, CTTN, GADD45A, GDF15, SOD2, ST6GAL1, VPS13D
ZEB2	10/173	488/25868	3.23622	0.00171998	0.00646921	ABCC3, ANXA4, COL15A1, DNAJC6, GADD45A, GDF15, IL1R1, MAP3K5, ST6GAL1, TGM2
MAFF	10/173	489/25868	3.22933	0.00174595	0.00646921	ABCC3, ABLIM3, AHNAK, ANXA2, ANXA4, ARID5B, CD55, DNAJC6, IL1R1, VPS13D
MBD1	10/173	489/25868	3.22933	0.00174595	0.00646921	AHNAK, ANXA2, ANXA4, CLU, GDF15, IGFBP1, IL1R1, S100A2, SOD2, ST6GAL1
PBX2	10/173	495/25868	3.18862	0.00190852	0.0069288	AHNAK, ANXA4, ARID5B, COL15A1, DNAJC6, IL1R1, ST6GAL1, TGM2, TTC39A, VPS13D
ATF1	11/173	581/25868	2.99276	0.00190936	0.0069288	AQP3, ABCC3, ABLIM3, CD55, DNAJC6, GADD45A, GDF15, IL1R1, ST6GAL1, TGM2, VPS13D
ARID3A	10/173	504/25868	3.12941	0.00217514	0.00781275	AHNAK, ANXA2, ANXA4, ARID5B, DNAJC6, IL1R1, SOD2, ST6GAL1, TGM2, VPS13D
ZNF217	9/173	424/25868	3.34262	0.00229515	0.00816053	ABLIM3, AGR2, ANXA2, ANXA4, ARID5B, CD36, EPHB3, IL1R1, PAPSS2
MAX	10/173	509/25868	3.09744	0.00233576	0.00822189	GADD45A, ABCC3, AHNAK, ANXA2, ANXA4, ARID5B, ST6GAL1, TACC3, TIMP2, VPS13D
KLF6	10/173	513/25868	3.07233	0.00247102	0.00861187	PTTG1, ABCC3, AHNAK, ANXA2, ANXA4, ARID5B, PAX8, TGM2, TIMP2, VPS13D
STAT5A	10/173	515/25868	3.05992	0.00254097	0.00876884	IL6ST, TIMP3, ARID5B, B2M, DNAJC6, IL1R1, LCP1, MAP3K5, ST6GAL1, VPS13D
KLF2	2/173	12/25868	30.0208	0.00280848	0.00953944	CXCR4, THBD
HIF1A	18/173	1300/25868	2.21123	0.00281847	0.00953944	ANXA4, CD36, CXCL12, CXCL13, CXCR4, EDNRB, F3, FOXM1, GPX3, IGFBP1, IGFBP3, THBS2, TIMP1, TIMP2, ARID5B, ATP2C2, ST6GAL1, TRPC6
REL	3/173	44/25868	11.0392	0.00318345	0.0106721	BCL2A1, F3, SOD2
USF1	11/173	631/25868	2.74584	0.003588	0.0119149	B2M, CXCR4, THBS1, ABCC3, ABLIM3, ANXA2, ANXA4, ARID5B, TACC3, TIMP2, VPS13D
ZNF92	9/173	458/25868	3.08534	0.00381888	0.012563	ABCC3, ARID5B, DNAJC6, E2F2, EPHB3, FBLN1, GDF15, TGM2, TTC39A
PROX1	9/173	463/25868	3.05077	0.00409766	0.0133553	AHNAK, ANXA2, ANXA4, CLDN4, GADD45A, KIAA0040, PAX8, S100A2, TSPAN8
TCF4	9/173	465/25868	3.03715	0.00421353	0.013607	VCAN, ANXA2, ARID5B, DPP4, ELF3, EPHB3, PPARGC1A, TRPC6, TSPAN8
STAT2	9/173	474/25868	2.97732	0.00476703	0.0152545	CLDN4, APOD, APOL1, B2M, IL1R1, ST6GAL1, TGM2, UBE2L6, VPS13D
HOXA10	2/173	16/25868	21.4274	0.00501745	0.0159112	IGFBP1, IL15
SPIB	9/173	481/25868	2.93235	0.00523543	0.0164542	AHNAK, ANXA4, ARID5B, CD36, CD55, CXCR4, MAP3K5, SNX10, ST6GAL1
GATA6	9/173	487/25868	2.89486	0.0056647	0.0176458	DKK1, ABCC3, ANXA4, ARID5B, CD55, CLDN4, FGFR2, TSPAN8, VPS13D
MYC	18/173	1395/25868	2.05078	0.00583945	0.0180306	CXCR4, DKK1, E2F2, FOXM1, GADD45A, HLA-A, IMPA2, MAP3K5, NFIL3, PTGER2, SLC26A4, THBS1, TSPO, AHNAK, ANXA4, BMP7, SOD2, ST6GAL1
YY1	11/173	678/25868	2.54773	0.0060901	0.018641	CXCR4, CYP3A5, THBS1, AHNAK, ANXA4, ARID5B, PSD, SOD2, ST6GAL1, TACC3, VPS13D
VDR	20/173	1626/25868	1.96066	0.00624378	0.0189466	C1orf106, CDC20, CYP3A5, GADD45A, IGFBP3, IGFBP7, S100A5, TACC3, TSPO, TTC39A, ABCC3, ABLIM3, AHNAK, ANXA2, CLDN4, DHRS3, GDF15, LAMB3, TGM2, VPS13D
MYCN	10/173	588/25868	2.66568	0.00639752	0.0191217	CLU, HLA-A, ABCC3, AHNAK, ANXA2, FBLN1, PSD, SOD2, TACC3, TIMP2
ZNF584	7/173	325/25868	3.36483	0.00641011	0.0191217	ABLIM3, COL15A1, GDF15, KCNG1, RARRES3, S100A2, VPS13D
TCF12	9/173	498/25868	2.82852	0.00652198	0.0192919	ABCC3, AHNAK, ANXA2, ARID5B, DHRS3, IL1R1, ST6GAL1, TGM2, VPS13D
MTA3	9/173	499/25868	2.82264	0.0066046	0.0193735	AHNAK, ARID5B, B2M, GPX3, IL1R1, LCP1, ST6GAL1, TACC3, VPS13D
NFATC4	1/173	1/25868	#DIV/0!	0.0066878	0.0194554	TRPC6
MAF	9/173	502/25868	2.80513	0.00685731	0.0196242	AHNAK, ANXA4, ARID5B, CXCR4, LCP1, PSD, ST6GAL1, TACC3, VPS13D
REST	9/173	502/25868	2.80513	0.00685731	0.0196242	AHNAK, ANXA2, CLDN4, DNAJC6, MUC16, PSD, SOD2, TRPM8, VPS13D
FOXP2	9/173	504/25868	2.79358	0.00702987	0.0199558	AHNAK, ANXA2, CTTN, FBLN1, IL1R1, PSD, SOD2, TACC3, VCAN
IRF2	9/173	506/25868	2.78212	0.00720575	0.0202914	CXCR4, AHNAK, DNAJC6, GDF15, IL1R1, RARRES3, SOD2, ST6GAL1, UBE2L6
FOXM1	9/173	511/25868	2.75387	0.0076602	0.0213663	CENPA, FGB, AHNAK, ANXA2, ARID5B, CD55, CLDN4, FGFR2, VPS13D
ZNF589	8/173	422/25868	2.96048	0.00770887	0.0213663	ABLIM3, ANKRD55, CD55, GDF15, KCNG1, MAP3K5, ST6GAL1, VPS13D
STAT5B	9/173	516/25868	2.72606	0.00813626	0.0222162	IL6ST, TIMP3, ARID5B, DNAJC6, DPP4, IL1R1, LCP1, ST6GAL1, VPS13D
PRDM14	42/173	4370/25868	1.58279	0.00814174	0.0222162	ACADSB, ADRA2A, AHNAK, ANKRD55, ANXA2, ARID5B, BMP7, C1orf106, C2CD4B, CD36, CDA, CTTN, CXCL12, CXCL14, DCN, DKK1, DNAJC6, DUSP6, EDNRB, EPHB3, F3, FOXO1, GJB6, HABP2, IGFBP5, IGFBP7, LCP1, MAOA, MFGE8, NPR1, PPAP2B, PPARGC1A, PROM1, SFN, SLC1A1, SLC26A4, SPP1, ST6GAL1, TRH, VCAN, COMP, DHRS3
RUNX3	9/173	517/25868	2.72059	0.00823413	0.0222955	CD36, TIMP1, ANXA4, ARID5B, CXCR4, FOXO1, MAP3K5, ST6GAL1, VPS13D
MITF	58/173	6519/25868	1.50139	0.00859838	0.023104	ADRA2A, AHNAK, ANKRD55, ANXA2, ANXA4, APOD, BCL2A1, BMP7, BTBD3, C2CD4B, CENPA, COL15A1, CTTN, CXCL13, CXCR4, DHRS3, DUSP6, EDNRB, EFEMP1, FBLN1, FOXM1, GJB6, GPR110, HABP2, IGFBP7, LCP1, MFGE8, MMP11, MYH11, NUPR1, PPAP2B, PPARGC1A, PROM1, PTTG1, RARRES1, S100A2, S100B, S100P, SLC15A1, SLC44A4, SNX10, SOD2, SPP1, ST6GAL1, TACC3, TGM2, THBS2, TIMP2, TMOD1, TNFAIP2, TRH, TRPM8, TSPO, TTC39A, VPS13…
FOXA2	9/173	522/25868	2.69356	0.00873696	0.0231234	AGR2, AHNAK, ANXA4, ARID5B, CD36, FGFR2, IL1R1, ST6GAL1, VPS13D
SMAD1	9/173	522/25868	2.69356	0.00873696	0.0231234	GDF15, IGFBP3, SPP1, TIMP1, AHNAK, ANXA2, DNAJC6, ST6GAL1, VPS13D
SMAD2	8/173	432/25868	2.88952	0.00880861	0.023139	TIMP3, DNAJC6, FGFR2, GADD45A, HABP2, SLC1A1, VCAN, VPS13D
CEBPB	10/173	620/25868	2.52276	0.00910808	0.0237485	F3, GDF15, ST6GAL1, ABCC3, ANXA2, ANXA4, ARID5B, CD36, IL1R1, VPS13D
CREB3	8/173	436/25868	2.86207	0.00927992	0.0240186	CXCR4, COL15A1, DNAJC6, GDF15, IL1R1, LAMB3, ST6GAL1, VPS13D
ATF2	9/173	536/25868	2.62057	0.0102694	0.0263857	NUPR1, AHNAK, ARID5B, B2M, FGFR2, FOXO1, IL1R1, MAP3K5, ST6GAL1
ZNF83	6/173	277/25868	3.3703	0.0110402	0.0280846	ABLIM3, ANXA4, GDF15, IL1R1, KCNG1, VPS13D
RARA	10/173	639/25868	2.44459	0.0110902	0.0280846	ABCC3, G0S2, GADD45A, RARRES1, RARRES3, THBD, TNFAIP2, AHNAK, SOD2, VPS13D
TWIST2	2/173	25/25868	13.0464	0.0120593	0.0303206	DKK1, GDF15
ATF4	8/173	459/25868	2.71357	0.0123641	0.0308664	IGFBP1, NUPR1, PPARGC1A, S100P, ARID5B, DHRS3, KCNG1, NFIL3
GATA1	9/173	557/25868	2.51814	0.0129375	0.0320453	CDA, ANXA4, ARID5B, CD36, DNAJC6, GADD45A, IL1R1, ST6GAL1, VPS13D
IRF9	8/173	465/25868	2.67733	0.0132799	0.0320453	ABCC3, GDF15, IL1R1, MAP3K5, NFIL3, NUPR1, SOD2, VPS13D
FOXC1	1/173	2/25868	149.576	0.0133311	0.0320453	FOXO1
FOXI1	1/173	2/25868	149.576	0.0133311	0.0320453	SLC26A4
HOXC6	1/173	2/25868	149.576	0.0133311	0.0320453	IGFBP3
E2F5	7/173	375/25868	2.90194	0.0133825	0.0320453	MT1G, ANXA4, COL15A1, GDF15, RARRES3, ST6GAL1, VPS13D
TP63	9/173	564/25868	2.48582	0.0139324	0.0331366	S100A2, SFN, TTC39A, AHNAK, ANXA2, ARID5B, FBLN1, FGFR2, VPS13D
CEBPG	8/173	471/25868	2.64202	0.0142445	0.0336513	ABLIM3, ANKRD55, ARID5B, CD55, GADD45A, IL1R1, MAP3K5, NFIL3
BATF	8/173	476/25868	2.61329	0.0150866	0.0354031	ANXA4, ARID5B, IL15, IL1R1, MAP3K5, ST6GAL1, TTC39A, VPS13D
ETS2	3/173	78/25868	6.02701	0.0155049	0.0361438	LIF, SPP1, THBD
ONECUT1	8/173	480/25868	2.59068	0.0157859	0.0365567	ANXA4, ARID5B, FGFR2, IL1R1, MAOA, PPARGC1A, SLC1A1, VPS13D
NFKB2	8/173	482/25868	2.57951	0.0161442	0.0371422	IL15, AHNAK, DNAJC6, DPP4, IL1R1, LCP1, MAOA, TTC39A
TCF7	8/173	484/25868	2.56862	0.0165084	0.0374901	EPHB3, AHNAK, ARID5B, GADD45A, IL15, MAP3K5, ST6GAL1, VPS13D
GRHL2	8/173	484/25868	2.56862	0.0165084	0.0374901	AHNAK, ANXA2, ARID5B, CLDN4, EPHB3, IL1R1, TGM2, VPS13D
PKNOX1	8/173	485/25868	2.56314	0.0166927	0.0376656	AHNAK, ANXA4, DNAJC6, GADD45A, IL1R1, TGM2, TTC39A, VPS13D
MEIS2	8/173	486/25868	2.55768	0.0168785	0.0378423	ANXA4, ARID5B, COL15A1, DNAJC6, GADD45A, IL1R1, TGM2, VPS13D
YBX1	2/173	30/25868	10.7198	0.0171091	0.0381164	CDC20, CXCR4
GLI1	3/173	82/25868	5.72103	0.0177044	0.0391946	CXCR4, S100A7, SPP1
GFI1B	8/173	494/25868	2.51478	0.0184191	0.0405219	AHNAK, ANXA4, DNAJC6, GDF15, IL1R1, ST6GAL1, TGM2, VPS13D
MNT	8/173	495/25868	2.50952	0.0186185	0.0407063	AHNAK, ANXA2, ARID5B, ATP2C2, BMP7, CLDN4, THBD, TTC39A
ETV1	8/173	497/25868	2.49906	0.019022	0.0410782	ANXA4, CTTN, DUSP6, FOXO1, GADD45A, GDF15, PSD, VPS13D
MXI1	8/173	497/25868	2.49906	0.019022	0.0410782	AHNAK, ANXA2, DNAJC6, FBLN1, PSD, SOD2, TACC3, TIMP2
BCL3	8/173	500/25868	2.48361	0.0196389	0.0417587	ABCC3, AHNAK, ANXA2, ANXA4, DHRS3, ELF3, PSD, ST6GAL1
HEY2	1/173	3/25868	74.5538	0.0199303	0.0417587	ACTA2
HOXB4	1/173	3/25868	74.5538	0.0199303	0.0417587	PROM1
NFIB	1/173	3/25868	74.5538	0.0199303	0.0417587	WFDC2
NHLH2	1/173	3/25868	74.5538	0.0199303	0.0417587	MAOA
RBPJ	8/173	502/25868	2.4734	0.0200581	0.0417778	ACTA2, MYH11, ANXA4, CXCR4, FOXO1, MAP3K5, ST6GAL1, VPS13D
SNAI2	8/173	504/25868	2.46327	0.0204836	0.0424131	CXCL12, CXCR4, ABCC3, AHNAK, FGFR2, SOD2, TACC3, THBS2
MAZ	8/173	506/25868	2.45285	0.0209155	0.0430541	ABCC3, AHNAK, CLDN4, GDF15, SOD2, TACC3, TGM2, TIMP2
ELF1	8/173	509/25868	2.43791	0.0215755	0.0438992	ABCC3, AHNAK, ANXA4, BMP7, ST6GAL1, TACC3, TGM2, VPS13D
ZEB1	8/173	509/25868	2.43791	0.0215755	0.0438992	ABCC3, AHNAK, ANG, ANXA2, SOD2, ST6GAL1, TACC3, TGM2
SRF	8/173	514/25868	2.41339	0.022708	0.0459381	ACTA2, TAGLN, ABCC3, AHNAK, ARID5B, CNN1, FGFR2, VPS13D
PAX5	8/173	517/25868	2.3989	0.0234074	0.0470823	TIMP1, AHNAK, ARID5B, CXCR4, FOXO1, MAP3K5, PSD, ST6GAL1
POU5F1	8/173	519/25868	2.38934	0.023882	0.047764	DKK1, GADD45A, SPP1, DNAJC6, EPHB3, FGFR2, FOXO1, PROM1
SOX10	7/173	425/25868	2.54984	0.0246266	0.048975	EDNRB, PTN, IGFBP7, PROM1, SNX10, ST6GAL1, VPS13D
OTX2	7/173	426/25868	2.54366	0.0249021	0.0492446	ANXA2, ARID5B, DKK1, EFEMP1, IL15, PTGER2, VPS13D
BACH1	8/173	524/25868	2.36574	0.0250981	0.0493549	TNFAIP2, ABCC3, ANXA2, CLDN4, GADD45A, GDF15, IL1R1, SOD2
DLX5	1/173	4/25868	49.7886	0.0264856	0.051794	IGFBP3
ADNP	7/173	436/25868	2.4834	0.0277745	0.0540145	ARID5B, CNN1, DNAJC6, E2F2, GDF15, TGM2, TTC39A
E2F6	8/173	537/25868	2.30644	0.0284618	0.0550471	AHNAK, ANXA2, GALNT12, GDF15, IL1R1, PSD, ST6GAL1, TACC3
STAT6	2/173	40/25868	7.89494	0.0293753	0.0565033	IL1R1, SLC26A4
NR1I3	1/173	5/25868	37.3064	0.0329972	0.0627839	CYP2C9
TSC22D3	1/173	5/25868	37.3064	0.0329972	0.0627839	FOXO1
POU2F1	6/173	368/25868	2.51413	0.03777	0.0714787	GADD45A, SLPI, SPP1, ST6GAL1, CD55, PPARGC1A
BHLHE22	7/173	468/25868	2.30808	0.0384584	0.0719787	CLDN4, E2F2, MAP3K5, TACC3, TIMP2, TRPM8, TTC39A
TEAD1	7/173	469/25868	2.303	0.0388302	0.0719787	ABLIM3, AHNAK, ANXA2, ARID5B, FAP, TRPC6, VPS13D
ZNF24	7/173	469/25868	2.303	0.0388302	0.0719787	AHNAK, DNAJC6, GADD45A, GDF15, IL1R1, ST6GAL1, VPS13D
FOXA3	1/173	6/25868	29.8527	0.0394656	0.0719787	CYP2C9
MSX1	1/173	6/25868	29.8527	0.0394656	0.0719787	DKK1
NR4A2	1/173	6/25868	29.8527	0.0394656	0.0719787	SPP1
SRY	1/173	6/25868	29.8527	0.0394656	0.0719787	PROM1
GATA4	3/173	114/25868	4.0669	0.0412375	0.0748227	ANXA4, ARID5B, FGFR2
HMBOX1	7/173	476/25868	2.26801	0.0414993	0.0749115	ANKRD55, ANXA4, ARID5B, CD55, DNAJC6, ST6GAL1, VPS13D
TAL1	33/173	3648/25868	1.43969	0.0419233	0.0752907	ADRA2A, ANKRD55, ANXA2, ANXA4, ARID5B, BTBD3, CD36, CD55, CENPA, CLU, COL15A1, CXCL14, CXCR4, DCN, DNAJC6, DUSP6, FOXO1, IL1R1, IL6ST, IMPA2, LCP1, MAP3K5, PAPSS2, PDZK1IP1, PROM1, PTGER2, S100Z, SOD2, TCN1, THBS1, VPS13D, GADD45A, ST6GAL1
ETV6	3/173	117/25868	3.95947	0.0439772	0.0785786	IGFBP5, MAP3K5, ST6GAL1
MIER1	7/173	483/25868	2.23389	0.0442853	0.0787294	AHNAK, DNAJC6, GALNT12, SOD2, ST6GAL1, TGM2, VPS13D
HIVEP2	1/173	7/25868	24.8567	0.045891	0.0803662	HLA-A
HOXA5	1/173	7/25868	24.8567	0.045891	0.0803662	PTN
NFAT5	1/173	7/25868	24.8567	0.045891	0.0803662	LCN2
ZKSCAN1	7/173	489/25868	2.20579	0.0467674	0.0814957	ABCC3, AHNAK, BMP7, GDF15, ST6GAL1, TGM2, VPS13D
MEF2A	7/173	491/25868	2.19648	0.0476142	0.0825626	PPARGC1A, ARID5B, BMP7, IL1R1, MAP3K5, ST6GAL1, VPS13D
KLF3	5/173	295/25868	2.60704	0.0486281	0.0838425	ARID5B, BTBD3, FGFR2, PAPSS2, VPS13D
KLF1	7/173	494/25868	2.18267	0.0489027	0.0838425	AHNAK, ANXA2, DNAJC6, GADD45A, GDF15, SOD2, ST6GAL1
RARG	2/173	53/25868	5.87981	0.0490669	0.0838425	RARRES3, THBD
BCL11A	7/173	495/25868	2.17811	0.0493371	0.083897	ANXA4, ARID5B, B2M, IL1R1, LCP1, MAP3K5, ST6GAL1
ARID2	7/173	497/25868	2.16904	0.0502133	0.0849764	ABCC3, ANG, ANXA2, DHRS3, DUSP6, PPARGC1A, SOD2
NFE2	7/173	499/25868	2.16004	0.0510993	0.0855828	AHNAK, DNAJC6, GADD45A, GDF15, IL1R1, ST6GAL1, VPS13D
NFIC	8/173	606/25868	2.03467	0.051582	0.0855828	F3, ANXA2, ARID5B, IL15, IL1R1, ST6GAL1, TGM2, VPS13D
TBX21	7/173	501/25868	2.15112	0.0519952	0.0855828	AHNAK, ANXA4, ARID5B, CXCR4, IL1R1, MAP3K5, ST6GAL1
FOSB	1/173	8/25868	21.3345	0.0522736	0.0855828	TIMP1
FOXD3	1/173	8/25868	21.3345	0.0522736	0.0855828	SPP1
HEY1	1/173	8/25868	21.3345	0.0522736	0.0855828	ACTA2
MSX2	1/173	8/25868	21.3345	0.0522736	0.0855828	SPP1
NANOG	7/173	511/25868	2.10759	0.0566231	0.0922746	DKK1, DNAJC6, FGFR2, FOXO1, PROM1, ST6GAL1, VCAN
RUNX1	27/173	2958/25868	1.43627	0.0582269	0.0942102	ARID5B, BMP7, C2CD4B, CXCL14, CXCR4, E2F2, EFEMP1, F3, IL1R1, KIAA0040, MAP3K5, NFIL3, PLS1, PPAP2B, PPARGC1A, PROM1, PTGER2, S100A5, THBS1, TIMP1, TNFAIP2, TRPC6, TSPAN8, VPS13D, ANXA4, LCP1, ST6GAL1
DBP	1/173	9/25868	18.6556	0.0586137	0.0942102	ST6GAL1
NR3C2	1/173	9/25868	18.6556	0.0586137	0.0942102	LCN2
RARB	2/173	59/25868	5.2606	0.0593762	0.0950019	RARRES3, THBD
HSF1	7/173	520/25868	2.06988	0.0610011	0.0971601	BMP7, CLU, CTTN, EPHB3, FBLN1, TACC3, TGM2
POU2F2	7/173	522/25868	2.06178	0.0620015	0.0983087	SPP1, ANXA4, ARID5B, LCP1, MAP3K5, ST6GAL1, VPS13D
PAX3	1/173	10/25868	16.5841	0.0649117	0.102004	CXCR4
ZNF148	1/173	10/25868	16.5841	0.0649117	0.102004	GAST
HNF1A	2/173	63/25868	4.91374	0.0666245	0.10423	IGFBP1, ST6GAL1
MSC	1/173	11/25868	14.9279	0.0711678	0.110357	DKK1
SPDEF	1/173	11/25868	14.9279	0.0711678	0.110357	AGR2
NR5A2	6/173	434/25868	2.12094	0.0720745	0.111273	ABCC3, BMP7, CD36, CLU, TTC39A, VPS13D
FLI1	7/173	544/25868	1.9755	0.0736699	0.113239	FOXM1, IGFBP3, MAP3K5, SOD2, ST6GAL1, TACC3, VPS13D
DNMT3A	1/173	12/25868	13.5639	0.0773823	0.117916	IGFBP3
TFCP2	1/173	12/25868	13.5639	0.0773823	0.117916	SPP1
MTA1	6/173	447/25868	2.05741	0.080425	0.122024	BMP7, CLDN4, ELF3, GDF15, S100A2, SLC22A5
MEF2C	6/173	456/25868	2.01557	0.0865119	0.130696	ARID5B, IL15, IL1R1, MFAP5, ST6GAL1, VPS13D
BACH2	6/173	458/25868	2.00642	0.0878983	0.132223	ANXA4, ARID5B, FOXO1, GADD45A, S100Z, ST6GAL1
HOXC11	1/173	14/25868	11.4813	0.0896875	0.13434	S100B
NFIA	1/173	15/25868	10.6639	0.0957788	0.142857	S100B
MAFG	6/173	478/25868	1.91989	0.102428	0.152129	ABLIM3, DNAJC6, IL1R1, MAP3K5, ST6GAL1, VPS13D
TGIF2	6/173	484/25868	1.89536	0.10702	0.158281	AHNAK, ARID5B, GDF15, PPARGC1A, SOD2, ST6GAL1
SNAI1	1/173	17/25868	9.32925	0.10784	0.158827	THBS1
UBTF	6/173	489/25868	1.87538	0.110927	0.162693	AHNAK, ANXA4, DHRS3, FOXO1, IL1R1, SOD2
MAFK	6/173	490/25868	1.87144	0.111717	0.163172	ABLIM3, ANXA2, ANXA4, ARID5B, IL1R1, VPS13D
ZNF263	28/173	3312/25868	1.31778	0.113073	0.16413	ABLIM3, AHNAK, ARID5B, BTBD3, C1orf106, CDC45, CTTN, EFNA2, ELF3, FXYD2, IL1R1, KCNG1, LCN2, LMOD1, MFGE8, PAQR4, PAX8, PDZK1IP1, S100P, SFN, SLC44A4, TACC3, THBD, THBS2, TNFAIP2, VCAN, VPS13D, ABCC3
TAF1	6/173	492/25868	1.86359	0.113306	0.16413	AHNAK, ANXA2, ANXA4, ARID5B, DHRS3, SOD2
BHLHE40	6/173	493/25868	1.8597	0.114105	0.16461	ABCC3, AHNAK, CTTN, GDF15, IL1R1, ST6GAL1
EBF1	6/173	495/25868	1.85195	0.115711	0.16557	ANXA4, ARID5B, E2F2, FOXO1, MAP3K5, ST6GAL1
PBX3	6/173	495/25868	1.85195	0.115711	0.16557	ANXA2, ARID5B, IL1R1, MAP3K5, TGM2, VPS13D
KLF9	6/173	496/25868	1.84811	0.116518	0.16605	ANXA2, ARID5B, BMP7, EPHB3, FBLN1, TIMP2
ZNF384	6/173	497/25868	1.84427	0.117328	0.166343	AHNAK, ARID5B, DNAJC6, GDF15, SOD2, ST6GAL1
SMAD5	6/173	498/25868	1.84046	0.118142	0.166343	B2M, CDC45, LCP1, MFGE8, SOD2, ST6GAL1
ZHX2	6/173	498/25868	1.84046	0.118142	0.166343	ABCC3, GDF15, IL1R1, NFIL3, SOD2, ST6GAL1
ARID1A	6/173	499/25868	1.83666	0.118957	0.166645	ABCC3, BTBD3, CENPA, CLU, GDF15, SOD2
EGR2	1/173	19/25868	8.29043	0.119741	0.166645	LIF
ZBTB7A	6/173	500/25868	1.83287	0.119776	0.166645	AHNAK, COMP, DHRS3, EFNA2, TACC3, TTC39A
NR2F1	6/173	504/25868	1.81769	0.123079	0.170567	AHNAK, BMP7, COMP, FBLN1, TACC3, TTC39A
ZBTB16	1/173	20/25868	7.85487	0.125633	0.173422	CXCR4
KDM5B	6/173	513/25868	1.78485	0.130675	0.179678	ELF3, AHNAK, ANXA2, ARID5B, DHRS3, TACC3
RUNX2	6/173	516/25868	1.77416	0.133256	0.182514	ABLIM3, ANXA2, ARID5B, FBLN1, IL1R1, VPS13D
NR1H4	1/173	22/25868	7.10763	0.137298	0.187321	DCN
CREM	6/173	524/25868	1.74621	0.140257	0.19062	AHNAK, ARID5B, GADD45A, LCP1, MAP3K5, ST6GAL1
TFDP1	5/173	411/25868	1.85381	0.142239	0.19257	AHNAK, E2F2, GALNT12, GDF15, TACC3
NFYA	6/173	535/25868	1.70915	0.150159	0.202513	GADD45A, IGFBP1, PTTG1, AHNAK, GDF15, SOD2
EOMES	5/173	432/25868	1.76113	0.16433	0.22078	EPHB3, FGFR2, GADD45A, MAOA, ST6GAL1
HOXA9	5/173	434/25868	1.75278	0.166503	0.22269	CXCR4, GREM2, MAP3K5, PROM1, ST6GAL1
ERG	6/173	553/25868	1.65172	0.167017	0.22269	CXCR4, PLA1A, SPP1, SOD2, ST6GAL1, VPS13D
LEF1	5/173	453/25868	1.67718	0.187699	0.249321	EPHB3, SPP1, EDNRB, GJA1, VCAN
USF2	6/173	575/25868	1.58646	0.188655	0.249648	B2M, CXCR4, THBS1, ABCC3, GDF15, TIMP2
SOX2	30/173	3806/25868	1.21777	0.190024	0.250519	ABCC3, ABLIM3, ADRA2A, AHNAK, AIMP1, ARID5B, BMP7, BTBD3, C2CD4B, CDC20, COL15A1, CXCR4, DCN, DKK1, DNAJC6, FBLN1, GADD45A, GREM2, IGFBP7, IL15, IL1R1, LAMB3, LCN2, PPAP2B, PPARGC1A, S100A2, THBS1, TIMP2, TMOD1, VPS13D
LYL1	5/173	459/25868	1.65462	0.19459	0.25558	LCP1, MAP3K5, S100Z, ST6GAL1, VPS13D
SIX2	5/173	461/25868	1.64723	0.196906	0.257661	ARID5B, FBLN1, FGFR2, ST6GAL1, VPS13D
NCOA1	3/173	233/25868	1.95377	0.205009	0.267271	BMP7, TSPAN8, VPS13D
ZFX	5/173	469/25868	1.61831	0.206267	0.267919	ANXA4, FOXM1, PSD, S100A2, SOD2
ZBED1	5/173	475/25868	1.59727	0.213385	0.276145	AHNAK, B2M, GDF15, LCP1, ST6GAL1
KMT2A	5/173	479/25868	1.58354	0.218173	0.281307	ARID5B, FOXO1, IMPA2, PROM1, SOD2
RFX1	2/173	134/25868	2.2649	0.225879	0.290181	BTBD3, IGFBP1
KLF13	5/173	487/25868	1.55676	0.227849	0.29059	ABCC3, GDF15, IL1R1, ST6GAL1, TTC39A
MYNN	5/173	487/25868	1.55676	0.227849	0.29059	AHNAK, CDC45, DHRS3, ST6GAL1, TACC3
GATAD1	5/173	491/25868	1.5437	0.232735	0.29575	ANXA2, AQP3, DNAJC6, GADD45A, GDF15
NONO	5/173	493/25868	1.53725	0.235189	0.296155	AHNAK, DNAJC6, GDF15, SOD2, ST6GAL1
PAX8	5/173	493/25868	1.53725	0.235189	0.296155	ARID5B, CD36, IL1R1, ST6GAL1, TRPC6
NFE2L1	4/173	370/25868	1.63793	0.235783	0.296155	DNAJC6, GDF15, IL1R1, TTC39A
IRF4	5/173	494/25868	1.53405	0.236419	0.296155	ANXA4, ARID5B, MAP3K5, ST6GAL1, VPS13D
RFX5	5/173	496/25868	1.52768	0.238884	0.298182	ABCC3, AHNAK, B2M, SOD2, TGM2
THAP1	5/173	497/25868	1.52451	0.24012	0.298665	CDC45, COMP, IMPA2, PSD, TACC3
BCL6	5/173	504/25868	1.50271	0.248816	0.307396	ARID5B, CXCR4, FOXO1, LCP1, ST6GAL1
NFATC1	3/173	258/25868	1.7605	0.248886	0.307396	ARID5B, LCP1, ST6GAL1
ZNF274	4/173	387/25868	1.56417	0.260433	0.319494	DNAJC6, GADD45A, IL1R1, TGM2
FOXP1	28/173	3683/25868	1.1644	0.260496	0.319494	ACADSB, ADRA2A, AHNAK, ARID5B, BMP7, CLU, CTTN, CXCL12, DHRS3, DNAJC6, DUSP6, FBLN1, GDF15, HABP2, IGFBP3, IGFBP5, IMPA2, MAP3K5, PLS1, S100A2, THBS1, TIMP2, VCAN, FOXO1, LCP1, SOD2, ST6GAL1, VPS13D
SP2	3/173	266/25868	1.70641	0.263232	0.321728	PAPSS2, CENPA, SOD2
SREBF2	5/173	522/25868	1.44936	0.271533	0.330726	AHNAK, ANG, CTTN, PSD, SOD2
PRDM1	4/173	403/25868	1.50049	0.284072	0.344805	ANXA4, ARID5B, EFEMP1, TSPAN8
EPAS1	5/173	545/25868	1.38637	0.301174	0.363223	AHNAK, ELF3, GREM2, TGM2, VPS13D
NCOA2	3/173	287/25868	1.57892	0.30131	0.363223	ATP2C2, BMP7, VPS13D
CREB3L1	2/173	173/25868	1.74572	0.322149	0.387018	AHNAK, IL1R1
NR1I2	2/173	176/25868	1.71541	0.329489	0.39449	CYP2C9, THBS1
ZNF197	4/173	443/25868	1.36165	0.344291	0.410815	ATP2C2, CDC45, IL1R1, RARRES3
SIX5	4/173	448/25868	1.34605	0.351872	0.418442	ABCC3, ANXA2, ANXA4, SOD2
SOX11	4/173	462/25868	1.30419	0.3731	0.442192	AOX1, IL15, PROM1, TSPAN8
ZBTB33	4/173	467/25868	1.28985	0.380673	0.449654	ABCC3, AHNAK, ANXA2, GDF15
ZNF639	4/173	471/25868	1.2786	0.386725	0.455275	AHNAK, S100A2, ST6GAL1, VPS13D
TP73	4/173	473/25868	1.27304	0.389749	0.457305	AQP3, THBS1, FGFR2, VPS13D
ASCL1	4/173	479/25868	1.25667	0.398808	0.464835	DKK1, BTBD3, DNAJC6, E2F2
RELB	4/173	479/25868	1.25667	0.398808	0.464835	IL15, AHNAK, IL1R1, TTC39A
WT1	1/173	77/25868	1.95977	0.403963	0.469291	THBS1
MEIS1	4/173	485/25868	1.2407	0.407845	0.470693	MAP3K5, PROM1, ST6GAL1, VPS13D
TCF25	4/173	485/25868	1.2407	0.407845	0.470693	ANXA2, ANXA4, GDF15, SOD2
ELK1	3/173	353/25868	1.27788	0.420974	0.484257	ACTA2, TAGLN, CDC45
NEUROD1	4/173	496/25868	1.21243	0.424344	0.486544	AHNAK, CLU, GDF15, VPS13D
NRF1	4/173	499/25868	1.20494	0.428825	0.490086	CXCR4, AHNAK, PSD, SOD2
FOXK1	1/173	85/25868	1.77257	0.435211	0.495775	ARID5B
SP4	4/173	505/25868	1.19022	0.437761	0.49707	ANXA2, DNAJC6, MFGE8, THBS1
GABPA	4/173	507/25868	1.1854	0.440731	0.498834	ANXA4, SOD2, TACC3, VPS13D
NFYB	4/173	510/25868	1.17823	0.445178	0.502252	IGFBP1, GDF15, KIF20A, SOD2
ETS1	68/173	10021/25868	1.02431	0.467661	0.525931	ABLIM3, AHNAK, AIMP1, ANKRD55, ANXA4, AQP3, ARID5B, ATP2C2, B2M, BTBD3, C1orf106, C1S, C2CD4B, CDC20, CDC45, CENPA, CENPE, CLU, COL15A1, CTTN, CXCL14, CXCR4, DHRS3, DPP4, DUSP6, E2F2, FXYD2, GADD45A, GREM2, HABP2, IGFBP1, IL6ST, KIAA0040, LCN2, LCP1, LIF, MFGE8, PAQR4, PAX8, PDZK1IP1, PLS1, PPARGC1A, PTTG1, RARRES3, S100A5, S100B, S100P, S100Z, SFN, SLC22A5, SLC44A4, SNX10, SPP1, ST6GAL1, TACC3, …
KMT2B	1/173	106/25868	1.41689	0.509701	0.571385	CDC45
ZNF766	3/173	410/25868	1.09645	0.518638	0.579558	ANXA2, KCNG1, RARRES3
EHF	1/173	110/25868	1.36471	0.52274	0.582293	COL15A1
TEAD2	3/173	415/25868	1.08292	0.526793	0.584956	B2M, ELF3, RARRES3
ZNF165	1/173	117/25868	1.28201	0.544734	0.602975	SLC22A5
IRF3	3/173	444/25868	1.01057	0.572545	0.631774	CDC45, CENPA, OTUB2
MEF2B	3/173	449/25868	0.99906	0.580155	0.63817	ARID5B, FOXO1, ST6GAL1
FOXJ2	3/173	452/25868	0.992244	0.58468	0.641144	CD55, GDF15, NUPR1
E2F4	43/173	6587/25868	0.96798	0.602007	0.658095	AHNAK, AIMP1, ANXA2, ANXA4, ARID5B, C1orf106, C1S, CALB2, CD55, CDC20, CDC45, CENPA, CENPE, CXCR4, DNAJC6, DPP4, E2F2, F3, FOXM1, FOXO1, GADD45A, GRAMD1C, IL6ST, IMPA2, KCNG1, KIF20A, MAP3K5, MT1G, NFIL3, OTUB2, PAQR4, PPAP2B, PTGER2, PTTG1, SFN, SLC22A5, SLC44A4, SNX10, SOD2, ST6GAL1, THBD, VPS13D, TACC3
T	3/173	466/25868	0.961709	0.605386	0.65974	EPHB3, FGFR2, MAOA
NR1H3	1/173	146/25868	1.02447	0.625612	0.679238	CD36
HOXB7	1/173	147/25868	1.01741	0.628131	0.679238	THBS2
CLOCK	3/173	483/25868	0.927025	0.629604	0.679238	ABCC3, ABLIM3, THBS2
HOXB13	3/173	484/25868	0.925061	0.630996	0.679238	ARID5B, IL1R1, VPS13D
NR4A1	3/173	491/25868	0.911539	0.640643	0.68543	TIMP2, ST6GAL1, VPS13D
XBP1	3/173	491/25868	0.911539	0.640643	0.68543	SOD2, TRPC6, VPS13D
MAFB	3/173	496/25868	0.902115	0.647426	0.690587	ANXA2, ARID5B, VPS13D
MYOD1	3/173	502/25868	0.891056	0.655446	0.694843	FBLN1, GADD45A, ST6GAL1
ZNF143	3/173	503/25868	0.889239	0.656769	0.694843	ARID5B, TACC3, VPS13D
AHR	3/173	504/25868	0.887429	0.65809	0.694843	ARID5B, BMP7, IL1R1
JARID2	2/173	336/25868	0.888087	0.659689	0.694843	COMP, EPHB3
NR2C2	2/173	337/25868	0.885401	0.661285	0.694843	SOD2, VPS13D
TCF3	3/173	520/25868	0.85942	0.678722	0.711042	ARID5B, ST6GAL1, TACC3
TSC22D4	1/173	186/25868	0.801703	0.714242	0.746033	MUC16
DUX4	2/173	419/25868	0.708998	0.772813	0.803631	ARID5B, CXCL13
ZNF644	2/173	420/25868	0.707274	0.773951	0.803631	ST6GAL1, VPS13D
SATB1	2/173	431/25868	0.68884	0.786151	0.813898	CENPE, SLPI
ARNTL	2/173	448/25868	0.662138	0.803873	0.829804	DNAJC6, VPS13D
NFKBIA	2/173	451/25868	0.657636	0.806862	0.830455	GALNT12, TRPM8
POU4F2	2/173	479/25868	0.618347	0.832872	0.85313	VCAN, VPS13D
ZBTB11	2/173	480/25868	0.617029	0.83374	0.85313	GDF15, TACC3
PDX1	2/173	487/25868	0.607955	0.839704	0.854654	ANXA2, ARID5B
HINFP	1/173	272/25868	0.545448	0.840363	0.854654	GDF15
ZNF740	1/173	274/25868	0.54141	0.842514	0.854654	CNN1
CTCFL	2/173	496/25868	0.596666	0.847089	0.856826	PSD, TACC3
SREBF1	2/173	506/25868	0.584595	0.854933	0.862282	GDF15, SOD2
ARNT	2/173	524/25868	0.564034	0.868137	0.873098	ARID5B, VPS13D
SNAPC4	1/173	429/25868	0.343218	0.945134	0.947827	GREM2
NCOA3	1/173	459/25868	0.320355	0.955296	0.955296	BMP7

## Sheet: Borthwick
ID	GeneRatio	BgRatio	OddsRatio	pvalue	padjust	geneID
SSRP1	12/114	203/25868	15.7386	1.07931e-10	3.69123e-08	BCL6, CP, DHCR24, GADD45A, GDF15, HGD, KLF6, NDRG1, NFIL3, SERPINA1, SLC39A14, TM4SF1
STAT3	18/114	676/25868	7.14883	9.99002e-10	1.70829e-07	AR, BCL6, BIRC3, FOS, GAST, JUNB, MMP7, MUC1, MUC5B, ZFP36, AP3D1, CD55, KLF6, KLF9, MAP3K5, SEC14L1, TGFBI, TNC
STAT1	82/114	11944/25868	3.00091	2.09417e-08	2.38735e-06	ALDH1A3, AP3D1, APOD, AQP3, AR, ARAF, B4GALT4, BCL6, BIRC3, C1R, C4BPA, CA12, CADM1, CAP2, CD55, CEBPD, CFD, CITED2, CNOT2, COG5, COL16A1, COMP, CP, CPZ, CREB3L1, DBP, DDX52, DHCR24, DKK1, DPP4, DYNLT3, FGFR1, FOS, FZD2, GADD45A, GAST, GBP2, GDF15, GNLY, GPX3, HGD, IDH1, IDO1, JUNB, KLF5, KLF6, KLF9, KRT7, MAOA, MAP3K5, MMP7, MUC1, MUC5B, MVP, NBL1, NDRG1, NFIL3, OLFM1, PCSK5, PCSK6, PENK, PRUNE2…
SP1	21/114	1196/25868	4.72266	5.48331e-08	4.68823e-06	AR, C4B, COMP, DHCR24, FGFR1, FOS, GAST, KLF5, MMP11, PAEP, PCSK6, SCGB2A1, SERPINA1, SPP1, TNC, DBP, GDF15, KLF6, KLF9, SEC14L1, ZFP36
SOX13	13/114	461/25868	7.27053	1.30805e-07	8.94705e-06	BCL6, CADM1, CITED2, CP, DHCR24, GADD45A, GDF15, KLF6, KLF9, NFIL3, PCSK6, PSPH, SERPINA1
ETV4	14/114	576/25868	6.27442	2.55461e-07	1.45613e-05	FOS, MMP7, PCSK6, SPP1, AP3D1, BCL6, CNOT2, CP, GDF15, IDH1, KLF6, SERPINA1, SGK1, SLC39A14
ESR1	57/114	7144/25868	2.63387	3.22295e-07	1.57464e-05	ALDH1A3, AP3D1, AQP3, AR, BCL6, CA12, CADM1, CAP2, CD55, CFD, CITED2, CNOT2, COG5, COL16A1, CPZ, CREB3L1, DHCR24, DKK1, FOS, GABRP, GADD45A, GDF15, GNLY, GPX3, JUNB, KLF5, KLF6, KLF9, KRT7, MAOA, MAP3K5, MDK, MUC1, MUC5B, NBL1, NDRG1, NFIL3, NOV, OLFM1, OVGP1, PCSK5, PCSK6, PRSS23, PRUNE2, S100A10, S100P, SEC14L1, SERPINA1, SFRP1, SFRP4, SLC1A1, SLC39A14, SLC39A6, TCN1, TGFBI, TM4SF1, ZFP36
AR	18/114	1062/25868	4.43735	9.19079e-07	3.92906e-05	ALDH1A3, AR, CITED2, CRABP2, CRISP3, DHCR24, FGFR1, FOS, GADD45A, KLF5, MUC1, NDRG1, NOV, CADM1, KLF9, MAOA, PRUNE2, TNC
FOXO3	6/114	76/25868	20.362	1.09107e-06	3.93044e-05	AR, BCL6, CD55, CITED2, GADD45A, KLF6
CEBPA	76/114	11455/25868	2.5265	1.14925e-06	3.93044e-05	ALDH1A3, AP3D1, APOD, AQP3, BCL6, BIRC3, C1R, C4BPA, CA12, CADM1, CAP2, CD55, CFD, CITED2, CNOT2, COL16A1, COMP, CP, CPZ, CREB3L1, CRISP3, DBP, DDX52, DHCR24, DKK1, DPP4, FGFR1, FOS, FZD2, GADD45A, GDF15, GNLY, GPX3, HGD, HLA-DOB, IDH1, IDO1, JUNB, KLF5, KLF6, KLF9, MAOA, MAP3K5, MEST, MMP11, MMP7, MUC5B, MVP, NBL1, NDN, NDRG1, NFIL3, OVGP1, PCSK5, PCSK6, PRSS23, PRUNE2, PSPH, S100P, SEC14L1, SER…
GATA3	62/114	8491/25868	2.4506	1.6407e-06	5.10109e-05	ALDH1A3, AP3D1, APOD, AQP3, AR, B4GALT4, BCL6, CA12, CADM1, CAP2, CD55, CHRNB1, CITED2, CNOT2, COG5, COL16A1, CP, CRABP2, CREB3L1, CRISP3, DHCR24, DKK1, DPP4, FOS, FZD2, GADD45A, GBP2, GNLY, IDH1, KLF5, KLF6, KLF9, KRT7, MAOA, MAP3K5, MEST, MMP7, MUC1, NBL1, NDRG1, NFIL3, NOV, OLFM1, PAEP, PCSK6, PENK, PRSS23, PRUNE2, PSPH, S100A10, S100P, SEC14L1, SGK1, SLC1A1, SLC31A2, SLC39A6, TCN1, TGFBI, TM4…
MYC	20/114	1395/25868	3.77173	2.82507e-06	8.05146e-05	AR, CHRNB1, DBP, DKK1, GADD45A, JUNB, MAP3K5, MT3, MUC1, MUC5B, NDRG1, NFIL3, SFRP1, SLC39A6, ZFP36, AP3D1, KLF9, OLFM1, PCSK6, SEC14L1
CTCF	95/114	16552/25868	2.82453	4.17427e-06	0.000109815	ALDH1A3, AP3D1, APOD, AQP3, AR, ARAF, B4GALT4, BCL6, BIRC3, C1R, CA12, CADM1, CAP2, CD55, CDK2AP2, CEBPD, CFD, CITED2, COG5, COL16A1, COMP, CPZ, CRABP2, CREB3L1, DBP, DDX52, DHCR24, DKK1, FGFR1, FOS, FZD2, GABRP, GBP2, GDF15, GNLY, GPX3, HGD, HLA-DOB, IDH1, IDO1, KLF5, KLF6, KLF9, KRT7, MAOA, MAP3K5, MDK, MEST, MMP11, MMP7, MRE11A, MT1G, MUC1, MUC5B, MVP, NBL1, NDRG1, NFIL3, NOV, OLFM1, OVGP1, PC…
TBP	12/114	551/25868	5.50322	5.9549e-06	0.000138113	FOS, PENK, AP3D1, BCL6, CD55, CREB3L1, GDF15, IDH1, KLF6, KLF9, SEC14L1, SGK1
E2F7	10/114	374/25868	6.7056	6.34906e-06	0.000138113	BCL6, CITED2, COL16A1, CREB3L1, FOS, GADD45A, KLF6, KLF9, TGFBI, ZFP36
NFKB1	15/114	868/25868	4.42241	6.4614e-06	0.000138113	AR, BIRC3, FOS, GADD45A, GNLY, JUNB, MUC5B, PTGDS, TAP1, TNC, AP3D1, BCL6, DPP4, MAOA, SGK1
SMARCC1	11/114	480/25868	5.75667	9.25025e-06	0.000186093	GADD45A, NDRG1, AP3D1, COL16A1, CREB3L1, GDF15, KLF9, OLFM1, S100A10, SEC14L1, TGFBI
ARID1B	11/114	486/25868	5.68262	1.03887e-05	0.000197386	BCL6, CP, DPP4, GDF15, KLF6, NFIL3, PCSK6, PRSS23, SEC14L1, SLC39A14, TGFBI
ETV1	11/114	497/25868	5.55162	1.27956e-05	0.000230321	AR, AP3D1, BCL6, CNOT2, GADD45A, GDF15, JUNB, KLF9, NDRG1, SEC14L1, ZFP36
JUN	14/114	823/25868	4.31632	1.60467e-05	0.000274399	AR, FOS, GNLY, MMP7, PENK, PTGDS, SPP1, TNC, CD55, GADD45A, KLF6, KLF9, SEC14L1, TGFBI
RELA	14/114	830/25868	4.27809	1.76258e-05	0.000287049	AR, BIRC3, GADD45A, GDF15, JUNB, MUC5B, TAP1, TNC, AP3D1, KLF6, KLF9, MAP3K5, SEC14L1, SGK1
JUND	11/114	536/25868	5.13123	2.56659e-05	0.000398598	BCL6, GADD45A, GAST, SPP1, CD55, KLF6, KLF9, NDRG1, S100A10, SEC14L1, TGFBI
VDR	20/114	1626/25868	3.19892	2.68063e-05	0.000398598	CDK2AP2, CFD, CITED2, COL16A1, GADD45A, HGD, KLF9, MDK, MUC1, NDRG1, SEC14L1, SLC39A6, TPX2, VAMP5, ZFP36, CREB3L1, GDF15, IDH1, TGFBI, TNC
MYBL2	10/114	465/25868	5.3462	4.11257e-05	0.000586042	BCL6, CP, DHCR24, GDF15, HGD, KLF6, SEC14L1, SERPINA1, SLC39A14, TM4SF1
HNF4A	68/114	10693/25868	2.10487	5.96651e-05	0.000816218	AP3D1, AQP3, B4GALT4, BCL6, CA12, CADM1, CAP2, CD55, CHRNB1, CITED2, CLDN7, CNOT2, COG5, COL16A1, COMP, CP, CPZ, CRABP2, CREB3L1, DBP, DHCR24, DKK1, DPP4, FOS, FZD2, GADD45A, GDF15, GPX3, HGD, HLA-DOB, IDH1, JUNB, KLF6, KLF9, MAOA, MDK, MMP11, MMP7, MUC5B, MVP, NBL1, NDRG1, NFIL3, OLFM1, PAEP, PCSK5, PCSK6, PRSS23, PRUNE2, PSPH, S100A10, S100P, SCGB1D2, SEC14L1, SERPINA1, SFRP1, SFRP4, SGK1, SLC3…
NR1H2	10/114	491/25868	5.05134	6.47586e-05	0.000834232	CA12, CD55, FOS, GADD45A, GDF15, KLF5, KLF6, S100A10, TGFBI, ZFP36
SMAD4	10/114	492/25868	5.04067	6.58605e-05	0.000834232	AR, GAST, TNC, ZFP36, CADM1, FZD2, GADD45A, KLF6, NBL1, SLC1A1
ZHX1	10/114	495/25868	5.00893	6.92625e-05	0.000845992	AP3D1, CD55, CFD, GDF15, KLF9, KRT7, PTGDS, SEC14L1, SGK1, ZFP36
ARID1A	10/114	499/25868	4.9672	7.40304e-05	0.000873048	AP3D1, CADM1, DBP, FGFR1, GDF15, IDH1, KLF6, SEC14L1, TGFBI, TM4SF1
FOS	62/114	9546/25868	2.04541	0.000104589	0.00119231	AP3D1, AQP3, ARAF, B4GALT4, BCL6, C4BPA, CA12, CD55, CDK2AP2, CHRNB1, CITED2, COG5, COL16A1, CP, CPZ, CRABP2, CREB3L1, DBP, DDX52, DHCR24, FGFR1, FOS, FZD2, GADD45A, GBP2, GNLY, GPX3, GZMA, HGD, IDH1, KLF5, KLF6, KLF9, MAP3K5, MMP7, NBL1, NDRG1, NFIL3, OLFM1, PAEP, PCSK5, PCSK6, PENK, PRSS23, PRUNE2, PTGDS, S100A10, S100P, SEC14L1, SFRP1, SFRP4, SGK1, SLC4A7, SPP1, STK19, TCN1, TGFBI, TPX2, TRIB2…
CEBPD	10/114	527/25868	4.6933	0.000115901	0.00127866	FOS, GADD45A, GDF15, IDH1, KLF6, KLF9, NFIL3, PCSK6, SEC14L1, SERPINA1
TWIST2	3/114	25/25868	31.5817	0.000178628	0.00188094	DKK1, FOS, GDF15
FOXA1	72/114	11930/25868	2.00884	0.000181494	0.00188094	ALDH1A3, APOD, AQP3, AR, ARAF, B4GALT4, BCL6, BIRC3, C1R, CA12, CADM1, CAP2, CD55, CDK2AP2, CITED2, CNOT2, COG5, CP, CPZ, CREB3L1, CRISP3, DDX52, DHCR24, DKK1, DPP4, FOS, GABRP, GADD45A, GDF15, GNLY, GPX3, IDH1, IDO1, JUNB, KLF5, KLF6, KLF9, KRT7, MAOA, MAP3K5, MMP11, MRE11A, MUC5B, NDRG1, NFIL3, NOV, OVGP1, PCSK5, PCSK6, PRSS23, PRUNE2, PSPH, S100A10, S100P, SCGB1D2, SEC14L1, SERPINA1, SFRP1, SG…
NCOR1	9/114	457/25868	4.84094	0.000195381	0.0019653	AR, DHCR24, NDRG1, CD55, DBP, GADD45A, GDF15, KLF9, MEST
ATF4	9/114	459/25868	4.81885	0.000201805	0.00197193	S100P, BCL6, NFIL3, PCSK6, PRUNE2, PSPH, SERPINA1, STK19, TGFBI
HNF4G	9/114	490/25868	4.50312	0.000326189	0.00309879	SERPINA1, BCL6, CADM1, CITED2, GDF15, PCSK6, SEC14L1, TGFBI, VAMP5
WT1	4/114	77/25868	12.7846	0.000377875	0.00344516	AR, JUNB, MDK, NOV
ETS2	4/114	78/25868	12.6122	0.000396957	0.00344516	FOS, JUNB, SPP1, TNC
ATF3	9/114	504/25868	4.37327	0.000400232	0.00344516	GDF15, PENK, BCL6, GADD45A, KLF6, KLF9, SEC14L1, SERPINA1, TGFBI
MAZ	9/114	506/25868	4.35535	0.00041186	0.00344516	AP3D1, COL16A1, CREB3L1, DBP, GDF15, JUNB, KLF9, SEC14L1, ZFP36
GATA2	44/114	6245/25868	1.98205	0.000413016	0.00344516	AR, C4BPA, CA12, CADM1, CAP2, CD55, CITED2, COG5, CREB3L1, DHCR24, DKK1, DPP4, FGFR1, FOS, FZD2, GADD45A, GBP2, GDF15, HGD, IDH1, IDO1, KLF6, KLF9, KRT7, MAOA, MAP3K5, MMP7, NDRG1, NFIL3, OLFM1, PCSK5, PCSK6, PRSS23, PRUNE2, PSPH, S100A10, SEC14L1, SFRP1, SGK1, TGFBI, TM4SF1, TRIB2, TUBGCP4, VAMP5
CREB1	11/114	743/25868	3.64998	0.000448944	0.00365568	AQP3, AR, CD55, FOS, HLA-DOB, MUC1, PCSK6, PENK, SPP1, KLF9, SEC14L1
SRF	9/114	514/25868	4.28489	0.000461198	0.00366813	FOS, BCL6, IDH1, JUNB, KLF6, PRUNE2, SEC14L1, SGK1, ZFP36
GLI1	4/114	82/25868	11.9653	0.000480208	0.00373253	CP, SFRP1, SGK1, SPP1
FOXD3	2/114	8/25868	76.4831	0.000529793	0.00402642	NDRG1, SPP1
ESR2	9/114	539/25868	4.07891	0.000647718	0.00481565	AQP3, COG5, FOS, GPX3, PENK, TNC, CADM1, IDH1, SCGB1D2
LEF1	8/114	453/25868	4.29218	0.000907608	0.0066043	AR, BIRC3, MMP7, MRE11A, SPP1, CITED2, KLF5, PRUNE2
SMAD3	9/114	570/25868	3.84892	0.000960569	0.00684406	AR, GAST, TNC, ZFP36, CITED2, GADD45A, KLF6, SEC14L1, TGFBI
NKX3-1	2/114	11/25868	50.982	0.0010317	0.00720084	AR, FOS
E2F3	3/114	49/25868	15.0979	0.001325	0.00906297	MAP3K5, MT1G, PCSK6
FOXK2	8/114	488/25868	3.97349	0.00145692	0.00976993	CD55, CP, GADD45A, GDF15, KLF6, KLF9, PCSK6, SEC14L1
GATAD1	8/114	491/25868	3.94836	0.00151416	0.00995854	AQP3, COG5, FOS, GADD45A, GDF15, IDH1, KLF5, SEC14L1
RARG	3/114	53/25868	13.8915	0.00166333	0.0106035	CRABP2, FGFR1, KLF5
TFAP4	8/114	500/25868	3.87481	0.0016967	0.0106035	PENK, AP3D1, GDF15, HGD, KLF9, NDRG1, PCSK6, SEC14L1
TFAP2C	72/114	12700/25868	1.78184	0.00170524	0.0106035	ALDH1A3, AP3D1, APOD, AQP3, AR, B4GALT4, BCL6, CA12, CADM1, CAP2, CD55, CDK2AP2, CEBPD, CITED2, CLDN7, CNOT2, COG5, COL16A1, CP, CRABP2, CREB3L1, DBP, DHCR24, DPP4, DYNLT3, FGFR1, FOS, FZD2, GABRP, GADD45A, GDF15, GPX3, IDH1, JUNB, KLF5, KLF6, KLF9, KRT7, MAOA, MAP3K5, MMP11, MT3, MUC1, MUC5B, MVP, NBL1, NDRG1, NOV, OLFM1, OVGP1, PAEP, PCSK5, PCSK6, PRSS23, PRUNE2, S100A10, S100P, SCGB1D2, SEC14L…
FOSL2	8/114	504/25868	3.84298	0.00178322	0.0108904	BCL6, KLF6, KLF9, NDRG1, S100A10, SEC14L1, TGFBI, TNC
HBP1	8/114	514/25868	3.76565	0.00201488	0.0120495	JUNB, AP3D1, CEBPD, CITED2, GDF15, KLF6, SEC14L1, SLC39A14
GLI2	4/114	121/25868	7.96597	0.0020452	0.0120495	BCL6, JUNB, TGFBI, TNC
RARA	9/114	639/25868	3.41791	0.00210446	0.0120495	AR, CRABP2, FGFR1, GADD45A, KLF5, MDK, MUC1, AP3D1, SEC14L1
SOX9	8/114	518/25868	3.73557	0.00211394	0.0120495	AR, CLDN7, COMP, DBP, GDF15, KLF6, PSPH, ZFP36
TCF7L2	8/114	521/25868	3.71333	0.00219072	0.0122281	BIRC3, DKK1, MMP7, GADD45A, KLF6, KLF9, S100A10, SEC14L1
SMAD1	8/114	522/25868	3.70597	0.0022168	0.0122281	GDF15, SPP1, TGFBI, CREB3L1, KLF6, KLF9, PRUNE2, SEC14L1
RARB	3/114	59/25868	12.3972	0.00226447	0.0122929	CRABP2, FGFR1, KLF5
NFYA	8/114	535/25868	3.61212	0.00257857	0.0137792	GADD45A, JUNB, SCGB2A1, ARAF, CREB3L1, GDF15, KLF9, SEC14L1
HNF1A	3/114	63/25868	11.5693	0.00273108	0.0143697	MMP7, SERPING1, TM4SF1
TFAP2A	10/114	804/25868	3.02242	0.00296212	0.0153492	CRABP2, GAST, MMP7, PCSK6, PENK, PTGDS, HGD, KRT7, MUC5B, NDRG1
SMAD2	7/114	432/25868	3.89855	0.00307164	0.0156791	TNC, CADM1, FZD2, GADD45A, NBL1, NDRG1, SLC1A1
FOXO4	2/114	21/25868	24.1815	0.00382747	0.0192499	BCL6, GADD45A
FOXO1	8/114	579/25868	3.32824	0.0041571	0.0206048	AR, BCL6, CITED2, KLF9, MAP3K5, PCSK5, PRUNE2, SEC14L1
PAX6	7/114	458/25868	3.67034	0.00422585	0.0206463	CITED2, DKK1, GADD45A, KLF6, KRT7, PRUNE2, TM4SF1
HEYL	1/114	1/25868	#DIV/0!	0.00440699	0.021228	AR
FOXP1	27/114	3683/25868	1.87571	0.00471318	0.0223876	BCL6, CADM1, CDK2AP2, CITED2, CPZ, CRABP2, DDX52, FGFR1, FOS, GDF15, JUNB, KLF9, KRT7, MAP3K5, MUC1, NDRG1, OLFM1, PCSK5, PSPH, SFRP1, SLC31A2, TNC, TRIB2, ZFP36, CNOT2, PRUNE2, SEC14L1
NCOR2	7/114	480/25868	3.49628	0.00543716	0.0254727	AR, BCL6, CADM1, GADD45A, KLF6, SEC14L1, ZFP36
SOX6	7/114	484/25868	3.46641	0.00568283	0.0260829	CD55, GADD45A, GDF15, KLF6, MAP3K5, SEC14L1, SGK1
PKNOX1	7/114	485/25868	3.45903	0.00574552	0.0260829	CA12, CREB3L1, GADD45A, KLF6, KLF9, SEC14L1, SGK1
NR5A1	2/114	26/25868	19.1342	0.00583905	0.0260829	CITED2, NOV
GATA6	7/114	487/25868	3.44434	0.00587248	0.0260829	DKK1, CD55, KLF5, PCSK5, PCSK6, PRUNE2, S100A10
TAF1	7/114	492/25868	3.40816	0.00619906	0.0271261	AR, AP3D1, IDH1, JUNB, KLF6, KLF9, SEC14L1
BHLHE40	7/114	493/25868	3.40101	0.00626597	0.0271261	AP3D1, BCL6, COL16A1, DBP, GDF15, KLF6, SEC14L1
KLF9	7/114	496/25868	3.37975	0.00646996	0.0276093	AP3D1, COL16A1, CREB3L1, FGFR1, KLF9, S100A10, SEC14L1
ZNF384	7/114	497/25868	3.37272	0.00653904	0.0276093	AP3D1, BCL6, GDF15, KLF6, KLF9, PSPH, SEC14L1
FOXP2	7/114	504/25868	3.32429	0.00703816	0.0289548	AP3D1, CEBPD, CREB3L1, FOS, KLF6, PCSK6, SEC14L1
KLF5	7/114	505/25868	3.31748	0.00711172	0.0289548	DBP, GDF15, IDH1, KLF5, KLF9, MUC5B, S100A10
SP4	7/114	505/25868	3.31748	0.00711172	0.0289548	BCL6, CITED2, CLDN7, FGFR1, FOS, IDH1, KLF6
ZEB1	7/114	509/25868	3.29053	0.00741166	0.029821	AR, BCL6, MUC1, AP3D1, KLF6, SEC14L1, ZFP36
FOXM1	7/114	511/25868	3.27721	0.00756511	0.0300845	AR, FOS, CD55, KLF6, KLF9, TGFBI, TNC
NR1I2	4/114	176/25868	5.40826	0.00773532	0.0304078	DBP, KLF6, TRIB2, ZFP36
STAT5A	7/114	515/25868	3.25089	0.00787905	0.0305198	BCL6, MUC1, BIRC3, KLF6, KLF9, MAP3K5, SEC14L1
STAT5B	7/114	516/25868	3.24438	0.00795902	0.0305198	BCL6, MUC1, DPP4, KLF6, NDRG1, SEC14L1, SGK1
TWIST1	7/114	518/25868	3.23142	0.00812077	0.0305198	CLDN7, DKK1, FOS, GDF15, COL16A1, SEC14L1, TGFBI
NFE2L2	7/114	518/25868	3.23142	0.00812077	0.0305198	BCL6, GADD45A, GDF15, HGD, KLF9, SEC14L1, SGK1
ELK3	1/114	2/25868	226.374	0.00879473	0.0323419	FOS
FOXH1	1/114	2/25868	226.374	0.00879473	0.0323419	AR
ZNF263	24/114	3312/25868	1.82201	0.00913428	0.0332332	CA12, CFD, CITED2, COL16A1, CPZ, CRABP2, DBP, FOS, FZD2, GNLY, KLF6, KLF9, MDK, PCSK6, PRUNE2, S100A10, S100P, SEC14L1, SGK1, STK19, TAP1, ZFP36, AP3D1, OLFM1
EGR1	66/114	12035/25868	1.58358	0.00956259	0.0341571	ALDH1A3, AP3D1, AQP3, AR, B4GALT4, BCL6, C1R, CADM1, CAP2, CFD, CITED2, CLDN7, CNOT2, COG5, COL16A1, COMP, CPZ, CRABP2, CREB3L1, DBP, DHCR24, DKK1, DPP4, FGFR1, FOS, FZD2, GADD45A, GDF15, HGD, IDH1, JUNB, KLF5, KLF6, KLF9, MEST, MMP11, MT3, MUC1, MUC5B, MVP, NBL1, NDRG1, NFIL3, NOV, OLFM1, OVGP1, PAEP, PCSK5, PCSK6, PRSS23, PRUNE2, PTGDS, S100A10, SEC14L1, SERPINA1, SERPING1, SFRP1, SFRP4, SGK1, …
ATF2	7/114	536/25868	3.11924	0.00968782	0.0341571	FOS, PENK, CITED2, FGFR1, KLF6, MAP3K5, SEC14L1
NR3C1	7/114	536/25868	3.11924	0.00968782	0.0341571	GZMA, MAOA, S100P, SPP1, KLF9, SEC14L1, SGK1
FLI1	7/114	544/25868	3.07181	0.0104512	0.036444	FOS, TNC, AP3D1, MAP3K5, NDRG1, SEC14L1, SGK1
EPAS1	7/114	545/25868	3.06597	0.0105496	0.036444	CITED2, FOS, KRT7, NDRG1, TGFBI, CA12, CP
ELK4	3/114	103/25868	6.93345	0.0107123	0.0366362	FOS, SEC14L1, SLC4A7
ZNF589	6/114	422/25868	3.3835	0.011091	0.0375555	CD55, GDF15, KLF9, MAP3K5, PRSS23, SEC14L1
ERG	7/114	553/25868	3.0201	0.0113614	0.0380942	AR, CRISP3, NDRG1, SPP1, TNC, PCSK6, SEC14L1
SPI1	23/114	3192/25868	1.80124	0.0114831	0.0381284	AR, B4GALT4, BCL6, BIRC3, CNOT2, COG5, CP, FOS, GZMA, HGD, IDH1, KLF9, MAP3K5, NDRG1, PCSK5, SEC14L1, SGK1, SLC39A14, SLC4A7, SPP1, TCN1, CD55, PRUNE2
EOMES	6/114	432/25868	3.30277	0.0123352	0.0405639	CADM1, GADD45A, MAOA, PCSK5, SFRP1, TNC
HLF	1/114	3/25868	113.49	0.0131633	0.0416838	DBP
HOPX	1/114	3/25868	113.49	0.0131633	0.0416838	FOS
NHLH2	1/114	3/25868	113.49	0.0131633	0.0416838	MAOA
WHSC1	1/114	3/25868	113.49	0.0131633	0.0416838	AR
ATF1	7/114	581/25868	2.86961	0.014562	0.04569	AQP3, FOS, MUC1, CD55, GADD45A, GDF15, SEC14L1
ZC3H8	6/114	453/25868	3.14499	0.0152628	0.0474534	BCL6, COL16A1, GDF15, KLF6, SEC14L1, TGFBI
TP53	23/114	3280/25868	1.74575	0.0155583	0.0479363	ALDH1A3, AQP3, AR, BCL6, BIRC3, CITED2, COG5, DKK1, FOS, GADD45A, GDF15, KLF6, MVP, NDRG1, NOV, OLFM1, PRUNE2, SCGB1D2, SCGB2A1, SEC14L1, SLC39A14, TAP1, TGFBI
TCF4	6/114	465/25868	3.06132	0.0171367	0.0523282	CITED2, CLDN7, DPP4, KLF5, KLF6, S100A10
ZBTB33	6/114	467/25868	3.0478	0.0174638	0.0525383	CITED2, GDF15, KRT7, PSPH, TGFBI, ZFP36
PURA	1/114	4/25868	75.7985	0.0175128	0.0525383	AR
ZNF24	6/114	469/25868	3.0344	0.0177952	0.0529213	GADD45A, GDF15, KLF9, PCSK6, SEC14L1, SGK1
CEBPG	6/114	471/25868	3.02111	0.0181308	0.0534547	CD55, GADD45A, MAP3K5, NFIL3, PCSK6, PRSS23
DNMT1	2/114	48/25868	9.97555	0.0190313	0.0556301	SFRP1, SFRP4
ASCL1	6/114	479/25868	2.96908	0.019517	0.0565663	DKK1, PCSK6, CADM1, NDRG1, PRUNE2, SEC14L1
ZNF175	6/114	482/25868	2.95002	0.0200551	0.0575367	GADD45A, GDF15, NFIL3, PCSK6, SEC14L1, SERPINA1
ELK1	5/114	353/25868	3.34857	0.0201883	0.0575367	CITED2, FOS, JUNB, ZFP36, SEC14L1
NR2F6	6/114	485/25868	2.9312	0.0206031	0.0582336	CADM1, CP, GDF15, PCSK6, SEC14L1, SERPINA1
KLF13	6/114	487/25868	2.91879	0.0209741	0.0587962	AP3D1, CREB3L1, DBP, GDF15, MDK, SEC14L1
FOSL1	6/114	488/25868	2.91262	0.0211613	0.0588387	GADD45A, KLF6, KLF9, S100A10, SEC14L1, TGFBI
MBD1	6/114	489/25868	2.90647	0.0213496	0.0588836	BCL6, CFD, GDF15, PCSK6, SEC14L1, SGK1
RCOR1	6/114	491/25868	2.89426	0.0217296	0.0591815	COL16A1, CREB3L1, GADD45A, GDF15, KLF9, SEC14L1
USF1	7/114	631/25868	2.63436	0.0218037	0.0591815	MVP, PTGDS, AP3D1, DBP, KLF9, SEC14L1, TGFBI
KLF1	6/114	494/25868	2.87613	0.0223083	0.0600743	GADD45A, GDF15, JUNB, KLF9, SGK1, ZFP36
PBX3	6/114	495/25868	2.87013	0.0225035	0.0601265	KLF6, MAP3K5, PRUNE2, SEC14L1, TGFBI, TNC
CUX1	6/114	496/25868	2.86416	0.0226998	0.0601809	AP3D1, GDF15, KLF6, KLF9, SEC14L1, SERPINA1
ARID2	6/114	497/25868	2.85822	0.0228973	0.0602375	CITED2, DBP, IDH1, KLF6, SEC14L1, SLC39A14
ZHX2	6/114	498/25868	2.8523	0.0230959	0.0602962	BCL6, GDF15, NDRG1, NFIL3, SEC14L1, VAMP5
NFE2	6/114	499/25868	2.8464	0.0232957	0.0603571	AP3D1, GADD45A, GDF15, KLF9, SEC14L1, SGK1
POU2F1	5/114	368/25868	3.2083	0.0236449	0.0608013	AR, GADD45A, PTGDS, SPP1, CD55
NR2F1	6/114	504/25868	2.81727	0.0243122	0.0620506	AP3D1, COMP, MUC5B, OLFM1, PCSK6, SEC14L1
IRF2	6/114	506/25868	2.80578	0.0247271	0.0626419	TAP1, GDF15, KLF9, MDK, SEC14L1, ZFP36
NFYB	6/114	510/25868	2.78308	0.0255709	0.062699	FOS, ARAF, CREB3L1, DBP, FZD2, GDF15
MSX1	1/114	6/25868	45.5392	0.0261548	0.062699	DKK1
NR4A2	1/114	6/25868	45.5392	0.0261548	0.062699	SPP1
TCF7L1	1/114	6/25868	45.5392	0.0261548	0.062699	BIRC3
TEF	1/114	6/25868	45.5392	0.0261548	0.062699	DBP
TFAP2B	1/114	6/25868	45.5392	0.0261548	0.062699	PTGDS
KDM5B	6/114	513/25868	2.76628	0.0262163	0.062699	AP3D1, BCL6, CITED2, KLF6, KLF9, SEC14L1
KLF6	6/114	513/25868	2.76628	0.0262163	0.062699	KLF5, KLF6, KRT7, SEC14L1, TGFBI, TM4SF1
TAL1	24/114	3648/25868	1.62836	0.0271665	0.0645205	BCL6, CADM1, CD55, CITED2, CNOT2, CREB3L1, IDH1, KLF6, KRT7, MAP3K5, MRE11A, PCSK5, PCSK6, PRSS23, PRUNE2, SFRP4, TCN1, TGFBI, TM4SF1, TNC, TRIB2, VAMP5, GADD45A, SEC14L1
POU2F2	6/114	522/25868	2.71698	0.0282174	0.0660982	HLA-DOB, SPP1, AP3D1, CADM1, MAP3K5, SEC14L1
RXRA	6/114	522/25868	2.71698	0.0282174	0.0660982	BCL6, GADD45A, GDF15, KLF9, SEC14L1, TGFBI
CREM	6/114	524/25868	2.70628	0.0286754	0.0667142	FOS, AP3D1, GADD45A, KLF6, MAP3K5, SEC14L1
HSF2	1/114	7/25868	37.9197	0.0304475	0.0703585	FOS
IRF1	6/114	535/25868	2.64888	0.0312827	0.0718032	TAP1, CD55, GADD45A, KLF6, SEC14L1, TGFBI
MITF	38/114	6519/25868	1.48686	0.0316235	0.0721015	ALDH1A3, AP3D1, APOD, B4GALT4, BCL6, CA12, CADM1, CAP2, CDK2AP2, CITED2, CP, CPZ, DBP, DHCR24, FOS, GBP2, IDH1, JUNB, KLF5, KLF6, KLF9, MMP11, MUC5B, NOV, PCSK6, PRUNE2, PSPH, S100P, SCGB1D2, SGK1, SLC39A14, SLC39A6, SPP1, TGFBI, TM4SF1, TRIB2, GDF15, SEC14L1
FOSB	1/114	8/25868	32.5166	0.0347215	0.0781234	FOS
MSX2	1/114	8/25868	32.5166	0.0347215	0.0781234	SPP1
KLF10	1/114	9/25868	28.4628	0.0389768	0.0871246	FGFR1
KLF3	4/114	295/25868	3.18158	0.0417568	0.0927325	CADM1, CITED2, KLF6, PRUNE2
USF2	6/114	575/25868	2.4587	0.0420547	0.0927916	AR, DBP, FOS, GDF15, KLF9, SEC14L1
ZNF148	1/114	10/25868	25.3058	0.0432135	0.0947373	GAST
HHEX	5/114	440/25868	2.66969	0.0454458	0.0989033	CP, GDF15, KLF9, PCSK6, TGFBI
PPARG	6/114	587/25868	2.40687	0.0456921	0.0989033	GADD45A, GDF15, KLF6, MAOA, PCSK5, PRUNE2
MSC	1/114	11/25868	22.7674	0.0474317	0.102023	DKK1
SMARCC2	5/114	449/25868	2.61467	0.0488029	0.104316	ARAF, GDF15, GNLY, NBL1, TGFBI
DNMT3A	1/114	12/25868	20.695	0.0516314	0.109	SFRP1
TFCP2	1/114	12/25868	20.695	0.0516314	0.109	SPP1
ZBED1	5/114	475/25868	2.46767	0.059308	0.124438	AP3D1, GDF15, KLF6, SEC14L1, ZFP36
HIF1A	10/114	1300/25868	1.82339	0.0611197	0.126826	AR, CITED2, CP, GPX3, JUNB, MDK, MUC1, NDRG1, CADM1, PCSK6
PPARA	2/114	91/25868	5.14943	0.061188	0.126826	CITED2, GADD45A
SPIB	5/114	481/25868	2.43573	0.0619027	0.127496	CD55, MAP3K5, NDRG1, PRUNE2, SEC14L1
NFKB2	5/114	482/25868	2.43054	0.0623414	0.127496	BIRC3, BCL6, DPP4, MAOA, MMP7
ID3	5/114	483/25868	2.42537	0.0627818	0.127496	CREB3L1, GDF15, KLF9, MAP3K5, SEC14L1
TCF25	5/114	485/25868	2.4151	0.0636679	0.127496	CADM1, DBP, GDF15, IDH1, SEC14L1
NFIA	1/114	15/25868	16.2617	0.0641208	0.127496	SCGB2A1
RFXANK	1/114	15/25868	16.2617	0.0641208	0.127496	HLA-DOB
RFXAP	1/114	15/25868	16.2617	0.0641208	0.127496	HLA-DOB
ZEB2	5/114	488/25868	2.39984	0.0650105	0.128518	GADD45A, GDF15, KLF9, MAP3K5, SEC14L1
UBTF	5/114	489/25868	2.39479	0.0654615	0.128666	AP3D1, BCL6, CEBPD, JUNB, SEC14L1
MEF2A	5/114	491/25868	2.38476	0.0663689	0.128673	KLF6, KLF9, MAP3K5, SEC14L1, TNC
NR4A1	5/114	491/25868	2.38476	0.0663689	0.128673	COG5, HGD, PCSK6, SEC14L1, TGFBI
NONO	5/114	493/25868	2.37481	0.0672833	0.128673	BCL6, CREB3L1, GDF15, IDH1, JUNB
IRF4	5/114	494/25868	2.36987	0.0677432	0.128673	BCL6, CADM1, MAP3K5, PRUNE2, SEC14L1
HOXA10	1/114	16/25868	15.1783	0.0682476	0.128673	KLF9
NFYC	1/114	16/25868	15.1783	0.0682476	0.128673	FOS
PITX1	1/114	16/25868	15.1783	0.0682476	0.128673	TRIB2
RFX5	5/114	496/25868	2.36004	0.0686682	0.128673	HLA-DOB, CDK2AP2, DBP, KLF9, TAP1
SOX2	23/114	3806/25868	1.46788	0.0688512	0.128673	B4GALT4, CAP2, CITED2, CPZ, DKK1, FZD2, GADD45A, GNLY, KLF9, MRE11A, MUC5B, NDN, OLFM1, PCSK5, PCSK6, PRUNE2, S100A10, SLC39A14, SLC4A7, TMSB15A, TRIB2, TUBGCP4, CADM1
ZBTB7A	5/114	500/25868	2.34061	0.0705394	0.13039	FOS, AP3D1, COMP, MUC5B, SEC14L1
REST	5/114	502/25868	2.33101	0.0714855	0.13039	AR, PENK, AP3D1, OLFM1, SEC14L1
MAF	5/114	502/25868	2.33101	0.0714855	0.13039	AP3D1, BCL6, KLF6, KLF9, MVP
SNAI1	1/114	17/25868	14.2318	0.0723564	0.13039	FOS
ATRX	1/114	17/25868	14.2318	0.0723564	0.13039	CDK2AP2
BCL6	5/114	504/25868	2.32149	0.0724386	0.13039	BCL6, AP3D1, CADM1, KLF6, SEC14L1
JUNB	5/114	504/25868	2.32149	0.0724386	0.13039	GADD45A, GDF15, KLF6, MAP3K5, SEC14L1
SREBF1	5/114	506/25868	2.31204	0.0733988	0.131426	AR, GDF15, IDH1, KLF6, ZFP36
MAX	5/114	509/25868	2.29801	0.0748521	0.13333	AR, GADD45A, AP3D1, KLF9, SEC14L1
NR2F2	5/114	510/25868	2.29337	0.07534	0.133504	PENK, CITED2, GDF15, KLF9, SEC14L1
DNMT3B	5/114	512/25868	2.28414	0.0763211	0.134545	SFRP4, BCL6, GDF15, IDH1, SEC14L1
POU5F1	5/114	519/25868	2.25233	0.0798097	0.139786	DKK1, GADD45A, SPP1, CITED2, SGK1
EGR2	1/114	19/25868	12.6467	0.0805201	0.139786	IDO1
STAT4	1/114	19/25868	12.6467	0.0805201	0.139786	FOS
KLF4	5/114	528/25868	2.21296	0.0844194	0.145815	GDF15, AP3D1, KLF9, NDRG1, S100A10
E2F2	3/114	240/25868	2.90964	0.0899464	0.154581	MAP3K5, MT1G, PCSK6
GATA1	5/114	557/25868	2.0942	0.100208	0.171356	MUC1, COG5, GADD45A, PRUNE2, SEC14L1
FOXL2	1/114	27/25868	8.75455	0.112469	0.191365	FOS
MYCN	5/114	588/25868	1.98043	0.118612	0.19999	MRE11A, NDRG1, AP3D1, KLF9, SEC14L1
SOX10	4/114	425/25868	2.18809	0.118708	0.19999	CADM1, CP, NOV, PSPH
YBX1	1/114	30/25868	7.84819	0.124164	0.208157	AR
HOXA9	4/114	434/25868	2.14149	0.125451	0.209289	MAP3K5, MMP7, PRUNE2, SEC14L1
CREB3	4/114	436/25868	2.1314	0.126972	0.210798	CA12, GDF15, IDH1, SEC14L1
LHX2	2/114	145/25868	3.19787	0.134289	0.221869	GADD45A, KRT7
MTA1	4/114	447/25868	2.07755	0.135473	0.222748	CAP2, GDF15, KLF6, TGFBI
ARNTL	4/114	448/25868	2.0728	0.136257	0.222966	DBP, PCSK5, SEC14L1, SFRP4
MEF2B	4/114	449/25868	2.06806	0.137043	0.223184	BCL6, CNOT2, KLF6, SEC14L1
CEBPB	5/114	620/25868	1.87505	0.139167	0.22557	FOS, GDF15, GNLY, PRUNE2, TGFBI
PPARD	1/114	35/25868	6.6928	0.143317	0.2312	GADD45A
NCOA3	4/114	459/25868	2.02173	0.145005	0.232825	MMP7, COG5, PCSK5, PRUNE2
PROX1	4/114	463/25868	2.00389	0.148241	0.236908	CADM1, COG5, GADD45A, TGFBI
T	4/114	466/25868	1.99064	0.150686	0.239695	CADM1, FZD2, MAOA, PRUNE2
STAT6	1/114	40/25868	5.83386	0.162055	0.255788	FOS
ONECUT1	4/114	480/25868	1.93103	0.162298	0.255788	CADM1, CP, MAOA, SLC1A1
TCF7	4/114	484/25868	1.91464	0.165676	0.258726	BIRC3, MMP7, GADD45A, MAP3K5
TGIF2	4/114	484/25868	1.91464	0.165676	0.258726	GDF15, IDH1, SEC14L1, VAMP5
MEIS1	4/114	485/25868	1.91059	0.166524	0.258869	AR, KLF9, MAP3K5, PCSK6
ELF3	4/114	487/25868	1.90253	0.168225	0.26033	CLDN7, CD55, SEC14L1, TGFBI
ZKSCAN1	4/114	489/25868	1.89454	0.169933	0.260509	GDF15, KLF6, KLF9, SEC14L1
ATF7	4/114	490/25868	1.89057	0.170789	0.260509	GADD45A, GDF15, KLF9, SEC14L1
ZNF584	3/114	325/25868	2.13456	0.173152	0.260509	GDF15, PRSS23, SEC14L1
TEAD4	4/114	493/25868	1.87876	0.173366	0.260509	CITED2, GADD45A, SEC14L1, TGFBI
GFI1B	4/114	494/25868	1.87486	0.174229	0.260509	CREB3L1, GDF15, KLF9, SEC14L1
BCL11A	4/114	495/25868	1.87097	0.175092	0.260509	AP3D1, KLF6, MAP3K5, SEC14L1
MNT	4/114	495/25868	1.87097	0.175092	0.260509	AP3D1, KLF6, NBL1, TGFBI
CTCFL	4/114	496/25868	1.8671	0.175958	0.260509	AP3D1, COL16A1, CREB3L1, SEC14L1
MAFB	4/114	496/25868	1.8671	0.175958	0.260509	CADM1, KLF9, PRUNE2, SEC14L1
NEUROD1	4/114	496/25868	1.8671	0.175958	0.260509	COL16A1, CREB3L1, GDF15, SEC14L1
REL	1/114	44/25868	5.29133	0.176752	0.260557	BIRC3
TCF12	4/114	498/25868	1.8594	0.177693	0.260819	AP3D1, KLF6, SEC14L1, TGFBI
MTA3	4/114	499/25868	1.85557	0.178562	0.260976	BIRC3, GPX3, KLF6, SEC14L1
BCL3	4/114	500/25868	1.85176	0.179433	0.261133	KLF6, S100A10, SEC14L1, TGFBI
ARID3A	4/114	504/25868	1.83668	0.182932	0.265097	CITED2, KLF6, KLF9, SEC14L1
GABPA	4/114	507/25868	1.82553	0.185572	0.267698	AP3D1, AR, PCSK6, SEC14L1
NR2C2	3/114	337/25868	2.05688	0.186293	0.267698	CNOT2, IDH1, PCSK6
ELF1	4/114	509/25868	1.81796	0.187338	0.268074	AP3D1, JUNB, KLF9, SEC14L1
NANOG	4/114	511/25868	1.81066	0.18911	0.269482	DKK1, CADM1, CITED2, SGK1
PAX5	4/114	517/25868	1.78911	0.194459	0.275955	AP3D1, KLF6, MAP3K5, SEC14L1
TCF3	4/114	520/25868	1.77852	0.197152	0.27741	FOS, AP3D1, PCSK6, SEC14L1
HSF1	4/114	520/25868	1.77852	0.197152	0.27741	AP3D1, NDRG1, PCSK6, SEC14L1
TSC22D4	2/114	186/25868	2.48142	0.197918	0.27741	KLF6, MUC5B
FOXA2	4/114	522/25868	1.77151	0.198953	0.277722	MMP7, CADM1, PRUNE2, SEC14L1
BACH1	4/114	524/25868	1.76456	0.200759	0.279105	GADD45A, GDF15, HGD, ZFP36
PRDM14	23/114	4370/25868	1.24465	0.205634	0.284725	ALDH1A3, ARAF, CA12, CADM1, CAP2, COG5, DKK1, FGFR1, FOS, FZD2, KLF9, MAOA, PCSK5, PRUNE2, SEC14L1, SFRP1, SLC1A1, SPP1, TRIB2, COL16A1, COMP, CREB3L1, PCSK6
E2F6	4/114	537/25868	1.72064	0.212621	0.293211	GDF15, KLF6, KLF9, SEC14L1
SP3	2/114	196/25868	2.35252	0.213983	0.293904	SCGB2A1, TNC
PGR	4/114	543/25868	1.70108	0.218163	0.298446	OVGP1, PAEP, KLF9, SEC14L1
RUNX1	16/114	2958/25868	1.26593	0.228177	0.310049	COG5, CRISP3, FOS, HGD, KLF6, MAP3K5, MRE11A, NFIL3, OLFM1, PCSK5, PRUNE2, SGK1, SLC4A7, TRIB2, ZRSR2, SEC14L1
E2F1	33/114	6599/25868	1.19053	0.228457	0.310049	AP3D1, AR, ARAF, CA12, CADM1, CAP2, CITED2, CNOT2, COG5, COL16A1, DDX52, DPP4, FGFR1, FZD2, GABRP, GDF15, GPX3, KRT7, MAP3K5, MMP11, MT1G, MVP, NDRG1, OLFM1, PCSK5, PCSK6, PRUNE2, PSPH, SERPINA1, SGK1, SLC39A14, SLC4A7, TUBGCP4
E2F5	3/114	375/25868	1.84409	0.229443	0.310156	MT1G, GDF15, PCSK6
TP63	4/114	564/25868	1.63592	0.237857	0.320265	CA12, COL16A1, PCSK6, TNC
NCOA1	2/114	233/25868	1.97295	0.274166	0.367705	KLF9, SEC14L1
NFIC	4/114	606/25868	1.51924	0.278397	0.371921	AR, FOS, SEC14L1, TNC
ZNF217	3/114	424/25868	1.62625	0.287411	0.382469	CP, S100A10, SLC39A6
OTX2	3/114	426/25868	1.61844	0.28981	0.384167	CITED2, DKK1, PRUNE2
SNAPC4	3/114	429/25868	1.60685	0.293411	0.387439	FOS, IDH1, TUBGCP4
FOXK1	1/114	85/25868	2.70413	0.313421	0.412269	CITED2
FOXJ2	3/114	452/25868	1.52314	0.321105	0.420758	CD55, CITED2, GDF15
MEF2C	3/114	456/25868	1.50945	0.325929	0.423704	AP3D1, SEC14L1, ZFP36
HNF1B	3/114	457/25868	1.50607	0.327135	0.423704	MMP7, GADD45A, KLF6
BACH2	3/114	458/25868	1.5027	0.328342	0.423704	GADD45A, KLF6, SEC14L1
ZNF92	3/114	458/25868	1.5027	0.328342	0.423704	COL16A1, GDF15, TGFBI
LYL1	3/114	459/25868	1.49934	0.329548	0.423704	MAP3K5, PCSK6, SEC14L1
SIX2	3/114	461/25868	1.49268	0.33196	0.425207	CADM1, PCSK5, PRUNE2
IRF9	3/114	465/25868	1.47952	0.336784	0.429003	GDF15, MAP3K5, NFIL3
HINFP	2/114	272/25868	1.6854	0.337432	0.429003	GDF15, SEC14L1
BHLHE22	3/114	468/25868	1.4698	0.340401	0.431175	AP3D1, KRT7, MAP3K5
ZNF83	2/114	277/25868	1.65443	0.345448	0.435581	GDF15, SEC14L1
TP73	3/114	473/25868	1.45388	0.346427	0.435581	AQP3, NBL1, CADM1
MTA2	3/114	475/25868	1.44761	0.348837	0.43664	CREB3L1, GADD45A, SEC14L1
YY1	4/114	678/25868	1.3531	0.349997	0.43664	FOS, AP3D1, KLF9, SEC14L1
MAFG	3/114	478/25868	1.4383	0.352449	0.43664	MAP3K5, SEC14L1, SGK1
KMT2A	3/114	479/25868	1.43522	0.353653	0.43664	BCL6, CITED2, CNOT2
RELB	3/114	479/25868	1.43522	0.353653	0.43664	BCL6, SEC14L1, SLC39A14
MIER1	3/114	483/25868	1.42303	0.358465	0.439308	CITED2, CNOT2, KLF6
MYB	4/114	687/25868	1.33479	0.359022	0.439308	BCL6, SLC39A14, SPP1, DPP4
GRHL2	3/114	484/25868	1.42002	0.359668	0.439308	NDRG1, S100A10, SEC14L1
NCOA2	2/114	287/25868	1.59574	0.361386	0.439836	AR, PRUNE2
MAFF	3/114	489/25868	1.40514	0.365675	0.443362	CD55, SEC14L1, SGK1
MAFK	3/114	490/25868	1.4022	0.366876	0.443362	PCSK5, PRUNE2, SEC14L1
EBF1	3/114	495/25868	1.38767	0.372873	0.448748	AP3D1, MAP3K5, SEC14L1
MXI1	3/114	497/25868	1.38195	0.375269	0.448748	AP3D1, KLF9, SEC14L1
THAP1	3/114	497/25868	1.38195	0.375269	0.448748	AP3D1, COMP, PCSK6
MYOD1	3/114	502/25868	1.36783	0.381252	0.452433	GADD45A, PRUNE2, SEC14L1
RBPJ	3/114	502/25868	1.36783	0.381252	0.452433	AP3D1, MAP3K5, SEC14L1
CDX2	3/114	503/25868	1.36506	0.382447	0.452433	GADD45A, MAOA, PCSK5
AHR	3/114	504/25868	1.36228	0.383642	0.452433	FOS, PCSK5, PRUNE2
EHF	1/114	110/25868	2.082	0.385452	0.453006	TGFBI
RUNX2	3/114	516/25868	1.32978	0.397937	0.465873	AR, PRUNE2, TNC
RUNX3	3/114	517/25868	1.32714	0.399125	0.465873	CLDN7, MAP3K5, SEC14L1
ETV6	1/114	117/25868	1.95583	0.404243	0.469588	MAP3K5
SREBF2	3/114	522/25868	1.3141	0.405054	0.469588	AP3D1, PCSK6, PTGDS
RFX1	1/114	134/25868	1.70472	0.447539	0.517089	HLA-DOB
E2F4	30/114	6587/25868	1.04561	0.452722	0.521316	ALDH1A3, AR, BIRC3, CD55, CDK2AP2, CEBPD, CITED2, CNOT2, COL16A1, DBP, DHCR24, DPP4, FGFR1, FOS, GADD45A, JUNB, KLF5, KLF6, KLF9, MAP3K5, MT1G, MT3, NFIL3, PENK, SEC14L1, SLC39A14, SLC39A6, TPX2, TUBGCP4, ZFP36
HOXB7	1/114	147/25868	1.55212	0.478529	0.549185	SCGB1D2
DEAF1	1/114	148/25868	1.5415	0.480841	0.549992	CITED2
NFE2L1	2/114	370/25868	1.23184	0.486781	0.55493	GDF15, HGD
HES1	2/114	394/25868	1.15533	0.52018	0.591035	PTGDS, PRUNE2
TFDP1	2/114	411/25868	1.10657	0.542957	0.614872	GDF15, SEC14L1
ETS1	44/114	10021/25868	0.993983	0.54794	0.616734	AP3D1, AQP3, ARAF, BCL6, BIRC3, CA12, CDK2AP2, CHRNB1, CITED2, CNOT2, CRABP2, CREB3L1, DBP, DDX52, DPP4, FGFR1, FOS, GADD45A, GZMA, IDH1, JUNB, KLF6, MMP7, MUC5B, NDRG1, PCSK6, S100A10, S100P, SEC14L1, SFRP4, SGK1, SLC31A2, SLC4A7, SPP1, STK19, TAP1, TGFBI, TNC, TPX2, TRIB2, ZFP36, ZRSR2, KLF9, KRT7
TEAD2	2/114	415/25868	1.09568	0.548208	0.616734	COG5, DBP
SATB1	2/114	431/25868	1.05418	0.568791	0.637792	ALDH1A3, SCGB2A1
ADNP	2/114	436/25868	1.04182	0.575085	0.642742	GDF15, SEC14L1
IRF3	2/114	444/25868	1.02263	0.585017	0.651713	ARAF, CDK2AP2
SIX5	2/114	448/25868	1.01329	0.58992	0.655041	DBP, KRT7
SOX11	2/114	462/25868	0.981911	0.606742	0.67154	PCSK5, PCSK6
ZFX	2/114	469/25868	0.966925	0.614958	0.678438	AP3D1, SEC14L1
STAT2	2/114	474/25868	0.956494	0.620747	0.6814	APOD, TAP1
BATF	2/114	476/25868	0.952383	0.623043	0.6814	MAP3K5, SEC14L1
IKZF1	2/114	479/25868	0.946281	0.626469	0.6814	GADD45A, KLF9
POU4F2	2/114	479/25868	0.946281	0.626469	0.6814	CADM1, PCSK5
ZBTB11	2/114	480/25868	0.944264	0.627605	0.6814	GDF15, SEC14L1
CLOCK	2/114	483/25868	0.938263	0.630999	0.681976	AP3D1, SEC14L1
HOXB13	2/114	484/25868	0.93628	0.632124	0.681976	AR, PCSK5
PDX1	2/114	487/25868	0.930378	0.635486	0.683447	CADM1, PRUNE2
PBX2	2/114	495/25868	0.914991	0.644334	0.690791	KLF9, SEC14L1
NRF1	2/114	499/25868	0.907484	0.648695	0.693293	AP3D1, DBP
ZNF143	2/114	503/25868	0.900096	0.653014	0.695735	OLFM1, SEC14L1
ARNT	2/114	524/25868	0.863168	0.675005	0.716931	FOS, PCSK5
NFATC1	1/114	258/25868	0.87797	0.681848	0.721957	BIRC3
SP2	1/114	266/25868	0.851199	0.693005	0.731505	SEC14L1
ZNF740	1/114	274/25868	0.825997	0.703773	0.740586	TRIB2
THAP11	1/114	325/25868	0.694589	0.764141	0.801645	CHRNB1
JARID2	1/114	336/25868	0.671492	0.775468	0.81104	COMP
ZNF274	1/114	387/25868	0.581604	0.821325	0.856381	GADD45A
PRDM1	1/114	403/25868	0.558104	0.833698	0.86664	TGFBI
ZNF644	1/114	420/25868	0.535101	0.845915	0.876675	HGD
NR5A2	1/114	434/25868	0.517514	0.855304	0.883728	COL16A1
ZNF197	1/114	443/25868	0.506797	0.861038	0.886973	CA12
NFKBIA	1/114	451/25868	0.49763	0.865946	0.88935	TNC
TEAD1	1/114	469/25868	0.478151	0.876369	0.893829	PRUNE2
ZNF639	1/114	471/25868	0.476078	0.877477	0.893829	SEC14L1
HMBOX1	1/114	476/25868	0.470974	0.880202	0.893829	CD55
ESRRA	1/114	483/25868	0.464006	0.883917	0.893829	NDRG1
MEIS2	1/114	486/25868	0.461081	0.885474	0.893829	GADD45A
MYNN	1/114	487/25868	0.460114	0.885988	0.893829	SEC14L1
SMAD5	1/114	498/25868	0.449735	0.891498	0.894391	KLF6
TBX21	1/114	501/25868	0.446983	0.892954	0.894391	MAP3K5
SNAI2	1/114	504/25868	0.444264	0.894391	0.894391	MUC5B

## Sheet: Carrascosa
ID	GeneRatio	BgRatio	OddsRatio	pvalue	padjust	geneID
NFKB1	55/186	868/25868	12.8387	1.75648e-36	6.95564e-34	APOE, AREG, B2M, CCL2, CCR7, CDH1, CSF1, CSF3, CXCL1, FASLG, FGF7, FOXP3, GADD45A, GNLY, HBEGF, HPSE, ICAM1, IER3, IFNG, IL10, IL18, IL1B, IL1R1, IL2, IL21, IL4, IL5, IL6, IL8, MMP2, MMP9, MUC5B, NFKB1, NFKBIA, PLA2G4A, PTGFR, PTGS1, PTGS2, SOD2, TBP, TFF3, TGFB1, TNC, TNF, TOP1, VCAM1, VEGFA, ACTB, LCP1, MAOA, MAPK1, MAPK3, SGK1, STAT3, TAGLN2
RELA	49/186	830/25868	11.3989	6.43367e-31	1.27387e-28	AMIGO2, AREG, B2M, CCL2, CCR7, CDH1, CSF1, CSF3, CXCL1, FASLG, FGF7, FOXP3, GADD45A, GDF15, HBEGF, HPSE, ICAM1, IER3, IFNG, IL10, IL18, IL1B, IL1R1, IL2, IL4, IL6, IL8, MMP2, MMP9, MUC5B, NFKB1, NFKBIA, PGR, PTGFR, PTGS2, SOD2, STAT3, TBP, TFF3, TNC, TNF, TNFRSF11B, VCAM1, VEGFA, ACTB, ANXA4, MAP3K5, NFKBIE, SGK1
SP1	54/186	1196/25868	8.78951	2.12896e-28	2.81023e-26	ABCC3, ACTA1, APOE, AREG, CCL2, CXCL1, CXCL14, EGF, ESR1, EZR, FASLG, FUT4, GAST, HBEGF, HMBS, HOXB7, ICAM1, ID4, IER3, IGFBP1, IGFBP3, IL10, IL1B, IL2, IL6, ITGA2, ITGAV, ITGB1, LCP1, LEP, MAPK3, MMP2, MMP9, MT2A, MUC4, NFKB1, NFKBIA, PAEP, PGR, PTGS2, SERPINA1, SLPI, SOD2, SPP1, TGFB1, TNC, TNF, VEGFA, ACTB, ANXA2, ANXA4, CDH1, GDF15, STAT3
JUN	46/186	823/25868	10.5264	5.9794e-28	5.91961e-26	ACTA1, APOE, CCL2, CCR7, CLU, CSF1, ESR1, EZR, FASLG, FGF7, GNLY, ICAM1, IFNG, IL1B, IL2, IL5, IL6, IL8, ITGA2, LCP1, MAPK8, MMP2, MMP26, MMP9, MT2A, MUC4, PGR, PLA2G4A, PTGS1, PTGS2, SLPI, SOD2, SPP1, STMN1, TFF3, TGFB1, TNC, TNF, VCAM1, VEGFA, ANXA2, ANXA4, CD55, GADD45A, IL1R1, STAT3
REL	15/186	44/25868	77.4555	7.66345e-22	6.06945e-20	CCL2, CXCL1, FOXP3, ICAM1, IER3, IFNG, IL10, IL1B, IL2, IL6, IL8, NFKB1, NFKBIA, PTGS2, SOD2
STAT3	33/186	676/25868	8.39732	2.80595e-18	1.85193e-16	CCL2, CDH1, ESR1, ESR2, FOXP3, GAST, ICAM1, IFNG, IL10, IL11, IL2, IL21, IL6, LEP, MMP10, MMP2, MMP9, MUC1, MUC4, MUC5B, NNMT, PTGS2, STAT3, TGFB1, TNF, VEGFA, ANXA2, CD55, IL1R1, MAP3K5, PPP2R2C, SOD2, TNC
AR	38/186	1062/25868	6.18093	1.79291e-16	1.01427e-14	ACTA1, ALDH1A3, APOE, AREG, ARG2, CDH1, CRISP3, ESR1, ESR2, GADD45A, ICAM1, IGFBP3, IL1R1, IL2, IL6, IL8, LCP1, LIFR, MMP2, MMP9, MT1X, MT2A, MUC1, MUC4, NFKB1, NFKBIA, PPP2R2C, PTGS1, PTGS2, SPDEF, STAT3, TBP, TGFB1, TNFRSF11B, VEGFA, LPAR3, MAOA, TNC
SP3	18/186	196/25868	15.3453	4.80309e-15	2.37753e-13	CXCL1, ESR1, FOXP3, HBEGF, HOXB7, ID4, IGFBP1, IGFBP3, ITGA2, ITGAV, MMP2, MUC4, NFKB1, PGR, TGFB1, TNC, TNF, VEGFA
CREB1	29/186	743/25868	6.4581	1.19452e-13	5.2559e-12	AQP3, AREG, CALCA, CD55, ICAM1, IFNG, IGFBP1, IL10, IL1B, IL2, IL6, MMP2, MUC1, MUC4, PTGS1, PTGS2, SPP1, STAT3, STMN1, TBP, TGFB1, TNF, TOP1, VEGFA, ACTB, ANXA2, ANXA4, IL1R1, SOD2
ETV4	24/186	576/25868	6.74315	4.80827e-12	1.88384e-10	HPSE, IL4, IL8, MMP2, MMP9, MUC4, PLA2G4A, PTGS2, SPP1, TNF, VEGFA, ABCC3, ACTB, ANXA4, CLIC1, GDF15, IDH1, IGFBP1, IL1R1, NFKBIA, SERPINA1, SGK1, SOD2, YWHAZ
CEBPD	23/186	527/25868	7.04664	5.43802e-12	1.88384e-10	CXCL1, GAPDH, IL1B, IL6, LEP, PTGS2, TNF, ABCC3, ACTB, ANXA4, ARHGDIA, CLIC1, FZD5, GADD45A, GDF15, IDH1, IL1R1, MAPK1, SERPINA1, SOD2, STAT3, VEGFA, YWHAZ
STAT1	132/186	11944/25868	2.87023	5.70862e-12	1.88384e-10	ABCC3, ACTB, ALDH1A3, AMIGO2, ANXA2, ANXA4, APOD, APOE, APOL2, AQP3, ARHGDIA, ATP5B, B2M, BTC, C2CD4B, C4BPA, CATSPERB, CCL2, CCR7, CD55, CDA, CDH1, CLDN4, CLIC1, CLU, COL16A1, CRHR2, CSF1, CSRP2, CTNNA2, DEFB1, DKK1, EGF, EREG, ESR1, ESR2, EZR, FAM3D, FASLG, FGF7, FOXO1, FOXP3, FZD5, GABARAPL1, GADD45A, GAPDH, GAST, GDF15, GNLY, GPX3, HBEGF, HOXA10, HOXB7, HPRT1, HPSE, ICAM1, ID4, IDH1, IER3, IF…
ETS2	11/186	78/25868	24.0046	1.00958e-11	3.07534e-10	ATP5B, HBEGF, HPSE, ICAM1, IL2, IL5, LIF, MMP2, MMP9, SPP1, TNC
IRF1	22/186	535/25868	6.58024	5.11692e-11	1.44736e-09	FASLG, FOXP3, IFNG, IL10, IL15, IL4, IL5, MMP9, SLPI, VCAM1, ABCC3, ANXA2, ANXA4, APOL2, CD55, CDH1, EREG, GADD45A, IL1R1, ITGB1, SOD2, STAT3
NFIL3	6/186	11/25868	170.556	5.71517e-11	1.50881e-09	AREG, EREG, IFNG, IL1B, PGR, PTGS2
GATA3	104/186	8491/25868	2.61527	7.00392e-11	1.73347e-09	ABCC3, ACTB, ALDH1A3, AMIGO2, ANXA2, ANXA4, APOD, AQP3, AREG, ARG2, BTC, CALCA, CATSPERB, CCR7, CD55, CDA, CDH1, CLDN4, CLU, COL16A1, CRISP3, CSF1, CSF3, CSRP2, CTNNA2, CXCL1, CXCL14, DEFB1, DKK1, EGF, EREG, ESR1, EZR, FASLG, FOXO1, GADD45A, GNLY, HBEGF, HPRT1, HPSE, ICAM1, ID4, IDH1, IFNG, IGFBP3, IL10, IL15, IL1B, IL1R1, IL21, IL4, IL5, IL6, ITGA2, ITGA8, ITGA9, ITGAV, ITGB1, KCNG1, LCP1, LEP, …
CEBPB	23/186	620/25868	5.92797	1.38893e-10	3.2354e-09	FASLG, GDF15, GNLY, ICAM1, IL10, IL1B, IL4, IL5, IL6, IL8, LEP, PTGS1, PTGS2, TFF3, TGFB1, TNF, TOP1, ABCC3, ANXA2, ANXA4, ESR1, IL1R1, STAT3
ESR1	92/186	7144/25868	2.58549	1.93288e-10	4.25234e-09	ABCC3, ACTB, ALDH1A3, ANXA2, ANXA4, APOE, AQP3, BTC, C10orf10, CATSPERB, CCR7, CD55, CDA, CDH1, CLDN4, COL16A1, CSF1, CSF3, CTNNA2, CXCL14, CYC1, DEFB1, DKK1, EGF, ESR1, ESR2, EZR, FAM3B, FASLG, FOXO1, FUT4, GADD45A, GDF15, GNLY, GPX3, HBEGF, HMBS, HOXA10, HPSE, IER3, IFNG, IGFBP1, IL10, IL15, IL1B, IL1R1, IL6, IL8, ITGA2, ITGA8, ITGB1, LCP1, LEP, LIFR, LPAR3, MAOA, MAP2K1, MAP3K5, MAPK8, MMP26, …
PPARA	10/186	91/25868	17.9476	1.12503e-09	2.34479e-08	GADD45A, IGFBP1, IL6, MMP9, NFKBIA, PTGS1, PTGS2, SOD2, TGFB1, VEGFA
TP53	54/186	3280/25868	2.8475	2.4052e-09	4.7623e-08	ABCC3, ACTB, ALDH1A3, AMIGO2, ANXA2, ANXA4, AQP3, AREG, C2CD4B, CALR, CCR7, CSF1, CTNNA2, CXCL14, DKK1, EREG, ESR1, GADD45A, GDF15, ICAM1, IER3, IFNG, IGFBP3, IL11, IL15, IL1B, IL2, IL21, IL4, IL6, IL8, ITGA2, ITGB1, LEP, LIF, MAPK1, MAPK8, MMP2, MUC16, NFKB1, NNMT, OPRK1, PRDX1, PRDX2, PTGS1, PTGS2, RHOA, S100A2, STAT3, STMN1, TBP, TGFB1, TNF, VEGFA
TBP	20/186	551/25868	5.70573	3.47263e-09	6.54839e-08	ACTA1, ACTB, IL10, IL2, IL5, IL6, LCP1, LEP, ANXA2, ANXA4, CD55, CLIC1, GDF15, IDH1, ITGB1, SGK1, SOD2, STAT3, VEGFA, YWHAZ
TFAP2A	24/186	804/25868	4.72854	4.07768e-09	7.33983e-08	APOE, CDH1, CLU, ESR1, GAST, IFNG, IGFBP3, IL4, IL8, ITGA2, ITGB1, MMP2, MMP9, MUC4, PGRMC1, PLA2G4A, PTGS2, SLPI, SOD2, TNF, TOP1, VEGFA, ABCC3, MUC5B
MSC	5/186	11/25868	117.516	8.12427e-09	1.39879e-07	DKK1, FOXP3, IFNG, IL10, MMP2
PPARG	20/186	587/25868	5.33551	1.00644e-08	1.66063e-07	APOE, CSF1, ESR1, ESR2, FASLG, GADD45A, GDF15, ICAM1, IL6, MMP9, PPP2R2C, PTGS2, TNFRSF11B, VEGFA, ABCC3, ANXA2, IL1R1, ITGB1, MAOA, NNMT
TWIST2	6/186	25/25868	44.9636	2.01495e-08	3.19168e-07	CDH1, DKK1, GDF15, ICAM1, ITGB1, MMP2
NFATC2	5/186	14/25868	78.6542	3.45934e-08	5.26884e-07	FOXP3, IFNG, IL2, IL4, IL5
JUND	18/186	536/25868	5.20391	7.12337e-08	1.04476e-06	CLU, GADD45A, GAST, IL5, IL6, ITGAV, PTGS2, SPP1, TGFB1, ABCC3, ACTB, ANXA2, ANXA4, CD55, CLDN4, IL1R1, S100A10, STAT3
FOXO3	8/186	76/25868	16.9203	7.63252e-08	1.07946e-06	CD55, ESR1, FASLG, FOXO1, GADD45A, SOD2, TGFB1, VEGFA
NFKB2	17/186	482/25868	5.45435	8.3419e-08	1.1391e-06	ICAM1, IL15, IL6, IL8, PTGS2, VCAM1, ACTB, CCL2, CCR7, CDH1, IL1R1, LCP1, MAOA, NFKB1, PLA2G4A, STAT3, TAGLN2
CEBPA	118/186	11455/25868	2.19566	1.03558e-07	1.36697e-06	ABCC3, ACTB, ALDH1A3, ANXA2, ANXA4, APOD, APOE, APOL2, AQP3, B2M, BTC, C2CD4B, C4BPA, CCL2, CCR7, CD55, CDA, CDH1, CLDN4, CLIC1, CLU, COL16A1, CRISP3, CSF1, CTNNA2, CXCL1, CXCL14, DEFB1, DKK1, EGF, EMG1, ESR1, ESR2, EZR, FASLG, FOXO1, FZD5, GABARAPL1, GADD45A, GAPDH, GDF15, GNLY, GPX3, HBEGF, HMBS, HPSE, ICAM1, ID4, IDH1, IER3, IGFBP1, IGFBP3, IL10, IL15, IL1B, IL1R1, IL2, IL4, IL5, IL6, IL8, ITG…
EGR1	122/186	12035/25868	2.20318	1.14342e-07	1.46063e-06	ABCC3, ACTA1, ACTB, ALDH1A3, AMIGO2, ANGPTL1, ANXA2, AQP3, AREG, ARHGDIA, C10orf10, CALR, CATSPERB, CCR7, CDH1, CLDN4, CLIC1, COL16A1, CRHR2, CSF1, CSF3, CTNNA2, CXCL14, CXCL6, CYC1, DEFB1, DKK1, EPHB3, ESR1, ESR2, EZR, FAM3B, FASLG, FOXO1, FUT4, FZD5, GABARAPL1, GADD45A, GAPDH, GDF15, HBEGF, HMBS, HOXA10, HOXB7, HPRT1, HPSE, ICAM1, ID4, IDH1, IFNG, IL11, IL15, IL1B, IL1R1, IL2, IL4, IL5, IL6, IT…
SPI1	49/186	3192/25868	2.5649	1.55993e-07	1.93041e-06	ACTB, B2M, CCL2, CCR7, CDH1, CLU, CRHR2, CSF1, CTNNA2, EGF, ESR1, ESR2, FOXO1, HPSE, ICAM1, IDH1, IL10, IL18, IL1B, IL1R1, IL5, ITGA2, ITGA9, ITGAV, ITGB1, LCP1, LPAR3, MAP2K1, MAP3K5, MAPK1, MMP2, MMP8, MMP9, NFKB1, NFKBIA, NFKBIE, PLA2G4A, PRDX1, PTGER3, SELL, SGK1, SPP1, STAT3, STMN1, TNF, TOP1, YWHAZ, ANXA4, CD55
SMAD3	18/186	570/25868	4.87643	1.77435e-07	2.12922e-06	AREG, CCL2, CDH1, FOXP3, GAST, ITGB1, MMP9, STAT3, TGFB1, TNC, TNFRSF11B, VEGFA, ABCC3, ACTB, AMIGO2, ANXA2, GADD45A, LIFR
RARA	19/186	639/25868	4.59786	2.00627e-07	2.33672e-06	ABCC3, AREG, ESR1, GADD45A, ICAM1, IER3, IL2, IL6, IL8, MUC1, MUC4, STAT3, TGFB1, VEGFA, EZR, FUT4, ITGB1, SOD2, TAGLN2
FOS	103/186	9546/25868	2.13404	2.10923e-07	2.38645e-06	ABCC3, ACTA1, ACTB, ANXA2, ANXA4, APOE, AQP3, ARG2, ATP5B, B2M, BTC, C2CD4B, C4BPA, CALR, CATSPERB, CCL2, CCR7, CD55, CDH1, CIR1, CLDN4, CLIC1, CLU, COL16A1, CSF1, CSF3, CTNNA2, CXCL14, CXCL6, EGF, EREG, ESR1, ESR2, EZR, FAM3D, FASLG, FOXO1, FZD5, GADD45A, GNLY, GPX3, HMBS, HOXB7, HPSE, ID4, IDH1, IGFBP3, IL10, IL1B, IL2, IL21, IL6, IL8, ITGA2, ITGA8, ITGA9, ITGAV, ITGB1, KCNG1, LCP1, LEP, LPAR3,…
KLF10	4/186	9/25868	112.588	3.17044e-07	3.48749e-06	FOXP3, PTGS1, STMN1, TGFB1
TFAP2C	125/186	12700/25868	2.1358	4.20559e-07	4.50111e-06	ABCC3, ACTA1, ACTB, ALDH1A3, AMIGO2, ANXA2, ANXA4, APOD, AQP3, AREG, ARHGDIA, ATP5B, B2M, BTC, C10orf10, C2CD4B, CALR, CATSPERB, CCR7, CD55, CDA, CDH1, CLDN4, CLU, CMTM5, COL16A1, CRHR2, CSF1, CSRP2, CXCL14, CYC1, EPHB3, ESR1, ESR2, EZR, FAM3B, FASLG, FGF7, FOXO1, FUT4, FZD5, GADD45A, GAPDH, GDF15, GPX3, HBEGF, HOXA10, HOXB7, HPRT1, HPSE, ID4, IDH1, IFNG, IL10, IL11, IL15, IL1B, IL1R1, IL6, ITGA2…
POU2F1	14/186	368/25868	5.82264	4.92531e-07	5.13269e-06	CAPN6, GADD45A, HBG1, IL2, IL4, IL5, IL8, LIFR, SLPI, SPP1, TNF, TOP1, VCAM1, CD55
MBD1	16/186	489/25868	5.0153	5.53744e-07	5.62263e-06	ESR1, ANXA2, ANXA4, CCR7, CLU, FZD5, GDF15, ICAM1, IGFBP1, IL1R1, LIFR, NFKBIA, S100A2, SGK1, SOD2, STAT3
JUNB	16/186	504/25868	4.85801	8.23846e-07	8.15608e-06	CLU, IL1B, IL2, IL4, MAPK3, MMP2, PTGS2, ACTB, ANXA4, GADD45A, GDF15, IL1R1, MAP3K5, MAPK1, NFKB1, STAT3
KLF5	16/186	505/25868	4.84781	8.4551e-07	8.16639e-06	FOXO1, MMP9, ABCC3, ACTB, ANXA2, ANXA4, ARHGDIA, CLDN4, FUT4, GDF15, IDH1, MUC5B, S100A10, SOD2, VEGFA, YWHAZ
FOXA1	118/186	11930/25868	2.03756	1.38861e-06	1.30926e-05	ABCC3, ALDH1A3, AMIGO2, ANXA2, ANXA4, APOD, APOL2, AQP3, AREG, ATP5B, B2M, BTC, C2CD4B, CATSPERB, CCL2, CCR7, CD55, CDA, CDH1, CIR1, CLDN4, CLU, CRHR2, CRISP3, CSF1, CSRP2, CXCL14, DEFB1, DKK1, EGF, EPHB3, EREG, ESR1, ESR2, EZR, FAM3B, FASLG, FGF7, FOXO1, FZD5, GABARAPL1, GADD45A, GDF15, GNLY, GPX3, HPRT1, HPSE, ID4, IDH1, IFNG, IGFBP3, IL10, IL15, IL1B, IL1R1, IL2, IL21, IL6, ITGA2, ITGA8, ITGA9…
NR3C1	16/186	536/25868	4.55368	1.83301e-06	1.68808e-05	FASLG, IL10, MAOA, MUC4, NFKB1, PLA2G4A, S100P, SPP1, ABCC3, ANXA2, ANXA4, IL1R1, ITGB1, LIFR, SGK1, STAT3
USF1	17/186	631/25868	4.10645	3.43447e-06	3.09102e-05	APOE, B2M, CALCA, ESR1, HOXB7, ID4, IFNG, IL6, NFKB1, PTGS2, TGFB1, ABCC3, ACTB, ANXA2, ANXA4, PPP2R2C, STAT3
HOXA10	4/186	16/25868	46.9375	4.40237e-06	3.87409e-05	HOXA10, IGFBP1, IL11, IL15
ATF1	16/186	581/25868	4.18352	5.11728e-06	4.40531e-05	AQP3, CALCA, IL10, IL1B, IL6, MUC1, PTGS2, STAT3, TNF, TOP1, ABCC3, ARG2, CD55, GADD45A, GDF15, IL1R1
STAT5A	15/186	515/25868	4.41723	5.23461e-06	4.41044e-05	ESR1, ESR2, IFNG, IL6, MUC1, TNF, ACTB, B2M, CCR7, IL1R1, LCP1, MAP3K5, NFKB1, NFKBIA, STAT3
VDR	29/186	1626/25868	2.78568	5.44521e-06	4.4923e-05	ACTB, ARHGDIA, CALR, CDH1, CLIC1, COL16A1, EGF, FOXP3, FUT4, GADD45A, HBEGF, HOXA10, IGFBP3, IL10, IL2, IL6, MUC1, NFKBIA, TBP, TGFB1, ABCC3, AMIGO2, ANXA2, CCR7, CLDN4, GDF15, IDH1, LIFR, TNC
TWIST1	15/186	518/25868	4.39042	5.61196e-06	4.5339e-05	CDH1, DKK1, ESR1, GDF15, ICAM1, ITGB1, MAPK1, MAPK3, MMP2, VEGFA, ABCC3, ANXA2, COL16A1, EPHB3, TSPAN8
SNAI1	4/186	17/25868	43.3041	5.72462e-06	4.5339e-05	CCL2, CDH1, HBEGF, TNF
TCF7L2	15/186	521/25868	4.36391	6.0134e-06	4.66923e-05	CCL2, DKK1, IL8, MMP26, PTGS2, STAT3, TNFRSF11B, ABCC3, ANXA2, ANXA4, CLDN4, CLU, GADD45A, ITGB1, S100A10
KLF4	15/186	528/25868	4.30291	7.05139e-06	5.36991e-05	CDH1, GDF15, IL1B, IL6, MMP2, VEGFA, ACTB, ANXA2, ANXA4, CLDN4, EPHB3, ITGB1, PPP2R2C, S100A10, STMN1
ATF2	15/186	536/25868	4.23568	8.43083e-06	6.29926e-05	FASLG, IFNG, MMP2, PLA2G4A, PTGS2, TNF, ACTB, B2M, CCR7, CDH1, FOXO1, IL1R1, MAP3K5, NFKB1, STAT3
EGR2	4/186	19/25868	37.5659	9.21857e-06	6.63737e-05	FASLG, IL6, LIF, PTGS2
HMGA1	4/186	19/25868	37.5659	9.21857e-06	6.63737e-05	CDH1, CXCL1, IL1B, PTGS2
TCF25	14/186	485/25868	4.35624	1.20379e-05	8.51249e-05	ANXA2, ANXA4, ATP5B, CLIC1, EZR, GAPDH, GDF15, IDH1, ITGA9, LRPPRC, NFKBIA, SOD2, TOP1, VEGFA
NR1H2	14/186	491/25868	4.30101	1.38062e-05	9.59168e-05	APOE, ABCC3, ANXA2, ANXA4, AREG, CD55, CLDN4, EREG, FUT4, GADD45A, GDF15, S100A10, TSPAN8, VEGFA
WT1	6/186	77/25868	12.0192	1.97884e-05	0.00013389	CDH1, EREG, HBEGF, HOXA10, TGFB1, VEGFA
FOXF2	3/186	8/25868	84.0213	1.99483e-05	0.00013389	ITGB1, MT1E, MT1F
HIF1A	24/186	1300/25868	2.83343	2.20577e-05	0.000145581	ANXA4, CCL2, CCR7, CDH1, ESR1, GAPDH, GPX3, HBEGF, IGFBP1, IGFBP3, IL1B, ITGB1, LEP, MMP2, MUC1, PLA2G4A, PTGS2, STAT3, STC1, TFF3, VEGFA, ITGA8, ITGA9, PPP2R2C
MYC	25/186	1395/25868	2.75542	2.40336e-05	0.000156022	CALR, DKK1, FASLG, GADD45A, GAPDH, HMBS, ICAM1, IER3, IL2, IL6, ITGB1, MAP3K5, MAPK1, MMP8, MUC1, MUC5B, PLA2G4A, STMN1, TGFB1, TOP1, VEGFA, ACTB, ANXA4, SOD2, STAT3
GATA2	70/186	6245/25868	1.90616	2.68614e-05	0.000168896	ABCC3, AMIGO2, ANXA2, ANXA4, AREG, B2M, BTC, C2CD4B, C4BPA, CATSPERB, CCL2, CCR7, CD55, CLU, CSF3, CXCL1, DKK1, EGF, EREG, ESR1, ESR2, FAM3D, FASLG, FOXO1, GABARAPL1, GADD45A, GDF15, HPSE, IDH1, IGFBP1, IGFBP3, IL15, IL1B, IL1R1, IL2, IL21, IL6, ITGA2, ITGA8, ITGAV, ITGB1, LCP1, MAOA, MAP2K1, MAP3K5, MAPK1, MAPK8, MMP10, MMP2, MT2A, NFKB1, NFKBIA, NNMT, PLA2G4A, PTGFR, PTGS1, PTGS2, RACGAP1, S100…
E2F3	5/186	49/25868	16.0883	2.68698e-05	0.000168896	FOXO1, MAP3K5, MAPK8, MT1G, VEGFA
GLI2	7/186	121/25868	8.76793	2.80979e-05	0.000173855	CDH1, IGFBP3, IL6, ITGB1, MMP10, MMP2, TNC
FOXL2	4/186	27/25868	24.4874	3.99041e-05	0.000243108	IER3, IL11, PTGS2, SOD2
STAT2	13/186	474/25868	4.11065	4.20563e-05	0.000252338	APOE, CCL2, CLDN4, IL8, PTGS2, APOD, APOL2, B2M, CSF1, HMBS, ICAM1, IL1R1, STAT3
ETV5	2/186	2/25868	#DIV/0!	5.14252e-05	0.000299476	ICAM1, MMP2
ZFP90	2/186	2/25868	#DIV/0!	5.14252e-05	0.000299476	IFNG, IL2
ZHX1	13/186	495/25868	3.92834	6.53011e-05	0.000374772	ABCC3, ACTB, ANXA2, ANXA4, ARHGDIA, CD55, CLDN4, GDF15, S100A2, SGK1, SOD2, STAT3, TAGLN2
CUX1	13/186	496/25868	3.92006	6.66428e-05	0.000377008	RACGAP1, ABCC3, ACTB, ANXA4, ARHGDIA, CDH1, CLU, GDF15, IL1R1, SERPINA1, SOD2, STAT3, VEGFA
DNMT3A	3/186	12/25868	46.6889	7.67217e-05	0.000416189	ESR1, IGFBP3, IL2
FOXP3	3/186	12/25868	46.6889	7.67217e-05	0.000416189	IFNG, IL10, IL2
KLF2	3/186	12/25868	46.6889	7.67217e-05	0.000416189	CCR7, IL2, SELL
DNMT3B	13/186	512/25868	3.79208	9.16112e-05	0.000490244	ACTB, ESR1, ABCC3, ANXA4, APOE, FZD5, GDF15, IDH1, IGFBP1, IL1R1, NFKBIA, SOD2, VEGFA
STAT5B	13/186	516/25868	3.76138	9.89926e-05	0.000522681	ESR1, ESR2, IFNG, MUC1, TNF, FASLG, IL1R1, LCP1, MAPK1, NFKB1, NFKBIA, SGK1, STAT3
CTCF	143/186	16552/25868	1.8793	0.000101997	0.000529058	ABCC3, ACTB, ALDH1A3, AMIGO2, ANXA2, ANXA4, APOD, APOE, APOL2, AQP3, AREG, ARG2, ARHGDIA, B2M, BTC, C10orf10, C2CD4B, CALCA, CALR, CAPN6, CATSPERB, CCR7, CD55, CDA, CDH1, CIR1, CLDN4, CLU, CMTM5, COL16A1, CRHR2, CSF1, CSF3, CSRP2, CTNNA2, CXCL14, CYC1, DEFB1, DKK1, EGF, EREG, ESR1, ESR2, EZR, FAM3B, FAM3D, FASLG, FGF7, FOXO1, FZD5, GAPDH, GDF15, GNLY, GPX3, HBEGF, HOXA10, HOXB7, HPRT1, HPSE, ICAM…
NFE2L2	13/186	518/25868	3.74621	0.000102872	0.000529058	SOD2, ABCC3, ACTB, ANXA2, ANXA4, CLDN4, GADD45A, GDF15, IL1R1, ITGB1, SGK1, STAT3, VEGFA
EGR4	2/186	3/25868	278.284	0.000153544	0.00077953	IL2, TNF
PRDM1	11/186	403/25868	4.0548	0.000171837	0.000861363	AMIGO2, ANXA4, APOL2, CDH1, CSF1, IL18, ITGB1, LIFR, MT2A, TNFRSF11B, TSPAN8
ZBED1	12/186	475/25868	3.75627	0.000179057	0.000886331	ACTB, B2M, CALR, CCR7, GAPDH, GDF15, LCP1, NFKBIA, STAT3, TAGLN2, VEGFA, YWHAZ
STAT6	4/186	40/25868	15.6498	0.000193179	0.000933933	IL1R1, IL4, PTGS2, RHOA
RELB	12/186	479/25868	3.72356	0.00019339	0.000933933	ICAM1, IL15, IL6, ACTB, CCL2, CCR7, IL1R1, NFKB1, NFKBIA, STAT3, TAGLN2, VCAM1
TCF7	12/186	484/25868	3.68346	0.000212676	0.00101469	EPHB3, VEGFA, ACTB, CCR7, GADD45A, IL15, ITGB1, MAP3K5, MAPK1, NFKB1, STAT3, TNFRSF11B
ELF3	12/186	487/25868	3.65981	0.000225017	0.00106079	MMP9, PTGS2, ABCC3, ANXA2, ANXA4, CD55, EREG, IL1R1, ITGB1, LIFR, NNMT, PLA2G4A
HNF4A	101/186	10693/25868	1.69275	0.000233937	0.00108987	ABCC3, ACTB, AMIGO2, ANXA2, ANXA4, APOE, APOL2, AQP3, ATP5B, B2M, C10orf10, C2CD4B, CALR, CCR7, CD55, CDA, CDH1, CIR1, CLDN4, CLIC1, CLU, COL16A1, CRHR2, CSF1, CTNNA2, DKK1, EGF, EPHB3, ESR1, EZR, FAM3B, FOXO1, FZD5, GABARAPL1, GADD45A, GAPDH, GDF15, GPX3, HBEGF, HPSE, ICAM1, ID4, IDH1, IGFBP1, IL15, IL1B, IL1R1, IL2, IL4, ITGA2, ITGA9, ITGAV, ITGB1, KCNG1, LCP1, LEP, LIFR, LPAR3, LRPPRC, LYPD3, …
GATAD1	12/186	491/25868	3.62794	0.000242418	0.00111625	ANXA2, AQP3, CALR, GABARAPL1, GADD45A, GAPDH, GDF15, IDH1, LIFR, LYPD3, TAGLN2, YWHAZ
SMAD4	12/186	492/25868	3.62026	0.000246943	0.00112402	AREG, CCL2, ESR1, FOXP3, GAST, PTGS2, TGFB1, TNC, TNFRSF11B, EPHB3, GADD45A, VCAM1
ELK1	10/186	353/25868	4.19679	0.000252659	0.00113697	ACTA1, FUT4, MAPK1, MAPK3, MUC4, PTPRZ1, TBP, TNF, WISP2, ACTB
CDX2	12/186	503/25868	3.53786	0.00030166	0.00134222	IGFBP3, PTGS2, TFF3, ANXA2, ANXA4, AREG, CLDN4, EREG, FAM3D, GADD45A, MAOA, TSPAN8
FOXM1	12/186	511/25868	3.48015	0.000347641	0.00152962	APOE, CDH1, ESR1, ITGB1, MMP2, VEGFA, ACTB, ANXA2, CD55, CLDN4, STAT3, TNC
KLF6	12/186	513/25868	3.46599	0.000360023	0.00156669	CCL2, CDH1, MMP9, NFKBIA, ABCC3, ANXA2, ANXA4, AREG, EREG, EZR, ITGB1, PPP2R2C
HBP1	12/186	514/25868	3.45894	0.000366352	0.00157691	FASLG, ACTB, ANXA4, CLIC1, EZR, GDF15, IGFBP1, IL1R1, SOD2, STAT3, VEGFA, YWHAZ
DNMT1	4/186	48/25868	12.8007	0.000393286	0.00167464	ACTB, CDH1, ESR1, VEGFA
FOXO4	3/186	21/25868	23.3519	0.000442221	0.00186298	GADD45A, IGFBP1, SOD2
HOXD3	2/186	5/25868	92.9863	0.000506974	0.00210105	ITGAV, ITGB1
DDIT3	3/186	22/25868	22.122	0.000509345	0.00210105	IL6, IL8, VEGFA
ATF4	11/186	459/25868	3.54	0.000517448	0.00211247	APOE, CCL2, IGFBP1, IL6, PTGS2, S100P, STAT3, VEGFA, CCR7, KCNG1, SERPINA1
TCF4	11/186	465/25868	3.49254	0.000576124	0.00232801	FASLG, VEGFA, ANXA2, AREG, CDH1, EGF, EPHB3, FAM3D, FUT4, S100A10, TSPAN8
SSRP1	7/186	203/25868	5.08453	0.00069036	0.00276144	ABCC3, GADD45A, GDF15, IL1R1, SERPINA1, SOD2, VEGFA
SMARCC1	11/186	480/25868	3.37883	0.000747552	0.0029384	CDH1, GADD45A, ABCC3, ACTB, CDA, CLDN4, COL16A1, GDF15, LIFR, S100A10, S100A2
FOXQ1	2/186	6/25868	69.6636	0.000756861	0.0029384	CDH1, VEGFA
KAT5	2/186	6/25868	69.6636	0.000756861	0.0029384	IL2, STAT3
ZNF175	11/186	482/25868	3.36421	0.000773321	0.00297316	ABCC3, ACTB, ANXA4, CLDN4, CLIC1, FOXO1, GADD45A, GDF15, IL1R1, SERPINA1, STAT3
FOSL1	11/186	488/25868	3.32111	0.000855098	0.00322494	CLU, IL6, ITGAV, MAPK3, MMP9, ANXA2, ANXA4, GADD45A, IL1R1, S100A10, STAT3
ZEB2	11/186	488/25868	3.32111	0.000855098	0.00322494	CDH1, ABCC3, ANXA4, GADD45A, GDF15, IL1R1, IL6, MAP3K5, MAPK1, MUC4, STAT3
RARB	4/186	59/25868	10.2364	0.000865074	0.00323179	ICAM1, IL2, MAPK1, PTGS2
ZHX2	11/186	498/25868	3.25162	0.00100729	0.0037279	ABCC3, ACTB, CLIC1, FZD5, GDF15, ICAM1, IL1R1, NFKBIA, SOD2, VEGFA, YWHAZ
NFAT5	2/186	7/25868	55.7831	0.00105459	0.00386684	CCL2, TNF
ATF3	11/186	504/25868	3.21128	0.0011089	0.00402866	GDF15, IFNG, MMP2, STAT3, ABCC3, ANXA2, ANXA4, CLU, GADD45A, IL1R1, SERPINA1
FOSB	2/186	8/25868	46.4428	0.00139947	0.00494814	IL6, TGFB1
FOXD3	2/186	8/25868	46.4428	0.00139947	0.00494814	CAPN6, SPP1
KLF8	2/186	8/25868	46.4428	0.00139947	0.00494814	CDH1, MMP9
RXRA	11/186	522/25868	3.09595	0.00146571	0.00510247	ABCC3, ACTB, ANXA2, CCR7, CDH1, GADD45A, GDF15, IL1R1, ITGB1, NFKBIA, STAT3
MYB	13/186	687/25868	2.78795	0.00146889	0.00510247	CLU, CSF1, EMG1, ICAM1, IL15, PTGS1, PTGS2, SPP1, ANXA4, CCR7, FASLG, NFKB1, STAT3
CREM	11/186	524/25868	3.08364	0.00151059	0.00520167	FASLG, ICAM1, IL2, TBP, ACTB, CDH1, GADD45A, LCP1, MAP3K5, MAPK1, NFKB1
MTA1	10/186	447/25868	3.28202	0.00154573	0.00527679	CDH1, ESR1, MMP9, ACTB, ARHGDIA, CLDN4, GDF15, S100A2, VEGFA, YWHAZ
PGR	11/186	543/25868	2.97128	0.00199591	0.00675537	EGF, ESR1, FOXP3, IGFBP1, IL10, PAEP, PTGS2, VEGFA, ANXA2, CLDN4, IL1R1
TAL1	41/186	3648/25868	1.73045	0.00215025	0.00721609	ACTB, ANXA2, ANXA4, CALR, CCR7, CD55, CLU, CSRP2, CXCL1, CXCL14, CXCL6, EREG, ESR2, FAM3D, FASLG, FOXO1, HPSE, IDH1, IL1B, IL1R1, IL21, IL5, ITGA9, LCP1, LPAR3, MAP3K5, MMP2, NFKB1, PLA2G16, PLA2G4A, PTGER3, PTGS2, PTPRZ1, SOD2, STAT3, TAGLN2, TNC, TOP1, VCAM1, YWHAZ, GADD45A
ZNF24	10/186	469/25868	3.12198	0.00219471	0.00729147	VEGFA, ACTB, GADD45A, GDF15, IL1R1, MUC4, PPP2R2C, PTGS1, SGK1, STAT3
CDX1	2/186	10/25868	34.8481	0.00222795	0.00729147	PTGS2, TBP
ZNF382	2/186	10/25868	34.8481	0.00222795	0.00729147	NFKB1, STAT3
MTA2	10/186	475/25868	3.08097	0.00240534	0.0078075	CDH1, ABCC3, ACTB, ANXA4, CLDN4, CSF1, GADD45A, IL1R1, SOD2, STAT3
GATA1	11/186	557/25868	2.8935	0.00242929	0.00782112	CDA, HBG1, IFNG, MUC1, PTGFR, ANXA4, CDH1, GADD45A, IL1R1, MAPK1, STAT3
NKX3-1	2/186	11/25868	30.9832	0.00271019	0.00855882	ESR1, VEGFA
SPDEF	2/186	11/25868	30.9832	0.00271019	0.00855882	CDH1, MMP9
NFATC1	7/186	258/25868	3.96176	0.00272326	0.00855882	ICAM1, IFNG, IL2, IL5, ACTB, LCP1, NFKB1
SOX6	10/186	484/25868	3.0214	0.00275149	0.00857944	ACTB, ANXA4, CD55, GADD45A, GDF15, IL1R1, LIFR, MAP3K5, SGK1, STAT3
KLF13	10/186	487/25868	3.00205	0.00287535	0.00889562	ABCC3, ACTB, ARHGDIA, GDF15, HMBS, IL1R1, STAT3, STMN1, VEGFA, YWHAZ
UBTF	10/186	489/25868	2.98928	0.00296038	0.00908766	ACTB, ANXA4, EZR, FOXO1, IL1R1, ITGB1, SOD2, STAT3, VEGFA, YWHAZ
ZNF766	9/186	410/25868	3.20537	0.00298435	0.00909079	ANXA2, ARG2, CCR7, CDH1, CRHR2, FZD5, KCNG1, MAPK8, NFKB1
USF2	11/186	575/25868	2.79916	0.00309554	0.0093575	APOE, B2M, CALCA, PTGS2, TGFB1, ABCC3, ACTB, CALR, GDF15, PPP2R2C, STAT3
KLF1	10/186	494/25868	2.95781	0.00318176	0.00954527	ACTB, ANXA2, CDH1, GADD45A, GDF15, SGK1, SOD2, STAT3, VEGFA, YWHAZ
BCL11A	10/186	495/25868	2.9516	0.00322758	0.00956573	ACTB, ANXA4, B2M, CCR7, IL1R1, LCP1, MAP3K5, NFKB1, NFKBIA, STAT3
HIC1	2/186	12/25868	27.8594	0.00323689	0.00956573	STAT3, VEGFA
MTA3	10/186	499/25868	2.92699	0.00341615	0.0100207	TGFB1, ACTB, B2M, CCR7, CDH1, GPX3, IL1R1, LCP1, NFKBIA, STAT3
IRF2	10/186	506/25868	2.88489	0.00376718	0.0108891	IL4, ACTB, APOL2, EZR, GDF15, IL1R1, SOD2, STAT3, VEGFA, YWHAZ
MAZ	10/186	506/25868	2.88489	0.00376718	0.0108891	MMP9, ABCC3, ACTB, ARHGDIA, CLDN4, COL16A1, GDF15, SOD2, STAT3, VEGFA
YY1	12/186	678/25868	2.5903	0.00380651	0.010923	CALR, HOXB7, IFNG, IL1B, IL4, IL5, MUC4, ACTB, ANXA4, SOD2, STAT3, VEGFA
RUNX1	34/186	2958/25868	1.74092	0.00384473	0.0109533	AMIGO2, BTC, C2CD4B, CLIC1, CRISP3, CSF1, CTNNA2, CXCL14, ESR1, FAM3B, FASLG, HPSE, IFNG, IL10, IL1R1, IL2, IL21, ITGA8, ITGA9, ITGB1, MAP3K5, MAPK3, MAPK8, MMP26, NFKB1, PLA2G16, PTGER3, SELL, SGK1, TSPAN8, VEGFA, ANXA4, LCP1, STAT3
ZEB1	10/186	509/25868	2.86721	0.00392613	0.0111053	CDH1, MUC1, ABCC3, ACTB, ANXA2, CCR7, ITGB1, NFKBIA, SOD2, VEGFA
IRF8	2/186	14/25868	23.231	0.004421	0.0124164	IL10, IL1B
NFIC	11/186	606/25868	2.64998	0.00458233	0.0127789	ACTB, CCL2, IL6, PTGS2, STMN1, ANXA2, ESR1, IL15, IL1R1, NFKB1, TNC
POU2F2	10/186	522/25868	2.79298	0.00467734	0.0129526	IL2, IL4, IL5, SPP1, ACTB, ANXA4, ESR1, LCP1, MAP3K5, STAT3
BACH1	10/186	524/25868	2.78189	0.00480233	0.0132064	ABCC3, ACTB, ANXA2, CLDN4, GABARAPL1, GADD45A, GDF15, IL1R1, IL6, SOD2
NFKBIA	9/186	451/25868	2.90335	0.00553258	0.0151097	HOXA10, ICAM1, IL1B, MMP9, NFKB1, FAM3B, NFKBIA, PTGFR, TNC
ESR2	10/186	539/25868	2.70131	0.00582573	0.0158013	AQP3, CLU, GPX3, HOXA10, PGR, TNC, VEGFA, GAPDH, IDH1, MAPK3
MEF2C	9/186	456/25868	2.87031	0.00593281	0.0159823	VEGFA, CDH1, IL15, IL1R1, MFAP5, NFKB1, NFKBIA, PLA2G4A, STAT3
NCOR1	9/186	457/25868	2.86379	0.00601548	0.0160955	ESR1, IGFBP3, MT1X, CD55, GADD45A, GDF15, IL1R1, TAGLN2, YWHAZ
SOX13	9/186	461/25868	2.83801	0.00635506	0.01689	ABCC3, ANXA2, CLIC1, CLU, GADD45A, GDF15, IGFBP1, IL1R1, SERPINA1
RARG	3/186	53/25868	8.40165	0.00658221	0.017377	ICAM1, IL2, MAPK1
IRF9	9/186	465/25868	2.81267	0.00670923	0.0175951	IL8, ABCC3, ACTB, GDF15, IL1R1, ITGA8, MAP3K5, SOD2, STAT3
ZBTB33	9/186	467/25868	2.80017	0.00689191	0.017908	ABCC3, ACTB, ANXA2, ARHGDIA, CCR7, CLIC1, CYC1, GDF15, STAT3
ERG	10/186	553/25868	2.63023	0.00692778	0.017908	CDH1, CRISP3, ESR1, ICAM1, MMP2, MMP9, SPP1, TFF3, TNC, SOD2
BARX2	1/186	1/25868	#DIV/0!	0.00719035	0.017908	ESR1
GBX2	1/186	1/25868	#DIV/0!	0.00719035	0.017908	IL6
GZF1	1/186	1/25868	#DIV/0!	0.00719035	0.017908	HOXA10
HOXD1	1/186	1/25868	#DIV/0!	0.00719035	0.017908	ITGB1
SPIC	1/186	1/25868	#DIV/0!	0.00719035	0.017908	IL4
ZNF267	1/186	1/25868	#DIV/0!	0.00719035	0.017908	MMP10
CREB3L1	5/186	173/25868	4.19478	0.0084065	0.0208061	VEGFA, ACTB, CLIC1, EZR, IL1R1
GATA6	9/186	487/25868	2.68082	0.00893592	0.021979	DKK1, ABCC3, ANXA4, CD55, CDH1, CLDN4, LIFR, S100A10, TSPAN8
FOXK2	9/186	488/25868	2.67512	0.009049	0.0221198	IL2, ABCC3, ANXA4, CD55, CLIC1, GADD45A, GDF15, SOD2, STAT3
MAFF	9/186	489/25868	2.66944	0.00916316	0.0222614	ABCC3, ACTB, ANXA2, ANXA4, CD55, CTNNA2, IL1R1, LIFR, SGK1
MEF2A	9/186	491/25868	2.65816	0.00939476	0.0226849	MMP10, ACTB, CDH1, IL1R1, ITGB1, MAP3K5, NFKB1, STAT3, TNC
GFI1B	9/186	494/25868	2.64141	0.00975044	0.023401	ACTB, ANXA4, ARHGDIA, CLIC1, GDF15, IL1R1, ITGB1, STAT3, VEGFA
TFDP1	8/186	411/25868	2.81897	0.010035	0.0238453	ACTB, CLIC1, GAPDH, GDF15, HMBS, MAPK1, STAT3, STMN1
ARID2	9/186	497/25868	2.62486	0.0101162	0.0238453	ABCC3, ACTB, ANXA2, IDH1, ITGB1, NFKB1, SOD2, VEGFA, YWHAZ
ZNF384	9/186	497/25868	2.62486	0.0101162	0.0238453	ACTB, CDH1, GDF15, MAPK1, RAC1, RACGAP1, SOD2, STAT3, VEGFA
SMAD5	9/186	498/25868	2.6194	0.0102404	0.0239953	ACTB, ARHGDIA, B2M, CLIC1, EREG, LCP1, NFKBIA, SOD2, VEGFA
BCL3	9/186	500/25868	2.6085	0.0104922	0.0242978	IL6, NFKB1, ABCC3, ACTB, ANXA2, ANXA4, CCR7, S100A10, STAT3
TFAP4	9/186	500/25868	2.6085	0.0104922	0.0242978	IFNG, MUC4, ABCC3, ACTB, CDH1, FOXO1, GDF15, IL1R1, STAT3
HNF1A	3/186	63/25868	6.99759	0.0105902	0.0243091	IGFBP1, SERPING1, VEGFA
TBX21	9/186	501/25868	2.60308	0.0106199	0.0243091	IFNG, IL10, IL4, ANXA4, FASLG, IL1R1, MAP3K5, NFKB1, STAT3
MAF	9/186	502/25868	2.59768	0.0107487	0.0243167	IL4, IL5, ACTB, ANXA4, CCR7, LCP1, NFKBIA, SELL, STAT3
RBPJ	9/186	502/25868	2.59768	0.0107487	0.0243167	IL6, NFKB1, ACTB, ANXA4, CCR7, CDH1, FOXO1, MAP3K5, STAT3
NR1H4	2/186	22/25868	13.9453	0.0108074	0.0243167	NFKB1, VEGFA
FOSL2	9/186	504/25868	2.58695	0.0110099	0.0244939	CLU, IL5, TGFB1, ABCC3, ANXA2, ANXA4, IL1R1, S100A10, TNC
ARID3A	9/186	504/25868	2.58695	0.0110099	0.0244939	ACTB, ANXA2, ANXA4, CCR7, CLIC1, IL1R1, NFKBIA, SOD2, STAT3
SREBF1	9/186	506/25868	2.57649	0.0112758	0.0249454	PTGS2, ACTB, ARHGDIA, CLIC1, GDF15, IDH1, SOD2, STAT3, TAGLN2
ZNF589	8/186	422/25868	2.74278	0.011628	0.0255817	ACTB, CD55, GDF15, IL6, ITGA8, KCNG1, MAP3K5, STAT3
NFYB	9/186	510/25868	2.55552	0.0118221	0.0258649	ACTB, HOXB7, IGFBP1, FZD5, GDF15, PPP2R2C, SOD2, STMN1, YWHAZ
ZNF217	8/186	424/25868	2.72939	0.0119366	0.025972	CDH1, ANXA2, ANXA4, EPHB3, ESR1, IL1R1, S100A10, TNFRSF11B
SRF	9/186	514/25868	2.53488	0.0123879	0.0268066	ACTA1, ACTB, MMP2, MMP9, ABCC3, IDH1, ITGB1, SGK1, YWHAZ
SMAD1	9/186	522/25868	2.49461	0.01358	0.028951	GDF15, IGFBP3, SPP1, TNFRSF11B, ACTB, ANXA2, CDH1, STAT3, VEGFA
FOXC1	1/186	2/25868	138.282	0.0143293	0.028951	FOXO1
FOXF1	1/186	2/25868	138.282	0.0143293	0.028951	CDH1
HOXA11	1/186	2/25868	138.282	0.0143293	0.028951	HOXA10
HOXC6	1/186	2/25868	138.282	0.0143293	0.028951	IGFBP3
HOXC8	1/186	2/25868	138.282	0.0143293	0.028951	TNFRSF11B
HOXD9	1/186	2/25868	138.282	0.0143293	0.028951	CDH1
LRRFIP1	1/186	2/25868	138.282	0.0143293	0.028951	TNF
NFKBIZ	1/186	2/25868	138.282	0.0143293	0.028951	IL6
NR2E3	1/186	2/25868	138.282	0.0143293	0.028951	ESR1
POU4F1	1/186	2/25868	138.282	0.0143293	0.028951	HPSE
SIX1	1/186	2/25868	138.282	0.0143293	0.028951	CDH1
SMAD9	1/186	2/25868	138.282	0.0143293	0.028951	ID4
ZNF83	6/186	277/25868	3.12529	0.0153177	0.0307909	ACTB, ANXA4, GDF15, IL1R1, ITGA9, KCNG1
E2F1	61/186	6599/25868	1.4289	0.0154607	0.0309215	AMIGO2, ANXA2, APOE, C2CD4B, CALR, CCR7, CLDN4, COL16A1, CYC1, EGF, EPHB3, ESR1, EZR, FOXO1, GABARAPL1, GDF15, GPX3, HBEGF, HOXB7, HPSE, ID4, IER3, IFNG, IGFBP1, IL10, IL1B, IL5, ITGB1, LEP, LRPPRC, LRRC17, MAP3K5, MAPK1, MAPK8, MT1G, MT1X, MUC16, MUC4, NFKB1, NFKBIE, PRDX1, PRDX2, PTGER3, PTGS1, RACGAP1, S100A2, SCGB2A2, SERPINA1, SGK1, SLPI, SOD2, STAT3, TNF, TOP1, VCAM1, VEGFA, YWHAZ, ACTB, MT…
ZC3H8	8/186	453/25868	2.54872	0.0171183	0.0340645	ABCC3, ANXA2, ANXA4, CLDN4, COL16A1, EZR, GDF15, S100A2
FLI1	9/186	544/25868	2.38985	0.017297	0.034248	IGFBP3, IL10, MMP2, MMP9, TNC, MAP3K5, SGK1, SOD2, STAT3
PAX6	8/186	458/25868	2.51991	0.0181535	0.0357652	ITGB1, MMP2, ACTB, ANXA2, DKK1, GADD45A, IL15, LIF
PROX1	8/186	463/25868	2.49173	0.019233	0.0377044	IFNG, ANXA2, ANXA4, CLDN4, GADD45A, ITGB1, S100A2, TSPAN8
YBX1	2/186	30/25868	9.95539	0.0196023	0.038239	CDH1, MMP2
ZNF263	34/186	3312/25868	1.52877	0.0200079	0.0388388	ACTB, CALR, CLIC1, COL16A1, CSF1, EREG, ESR2, EZR, GNLY, HOXB7, HPSE, ICAM1, IL1R1, ITGAV, ITGB1, KCNG1, LIFR, MAPK1, MUC4, NFKBIE, PLA2G16, PRDX2, S100A1, S100A10, S100P, SGK1, SPDEF, STMN1, TAGLN2, TGFB1, VEGFA, WISP2, ABCC3, PPP2R2C
ETV3	1/186	3/25868	69.2931	0.0214171	0.0407749	NFKB1
IRF5	1/186	3/25868	69.2931	0.0214171	0.0407749	TNF
KDM2A	1/186	3/25868	69.2931	0.0214171	0.0407749	EREG
NHLH2	1/186	3/25868	69.2931	0.0214171	0.0407749	MAOA
NCOR2	8/186	480/25868	2.40029	0.0232469	0.0440467	ANXA4, CLDN4, CTNNA2, FOXO1, GADD45A, LCP1, TSPAN8, YWHAZ
ID3	8/186	483/25868	2.38487	0.0240121	0.04528	VEGFA, ABCC3, ACTB, CSF1, GDF15, MAP3K5, NNMT, STAT3
RCOR1	8/186	491/25868	2.34466	0.0261391	0.0489272	ABCC3, ACTB, ANXA4, COL16A1, GADD45A, GDF15, IL1R1, STAT3
PPARD	2/186	35/25868	8.44595	0.0261933	0.0489272	GADD45A, VEGFA
TAF1	8/186	492/25868	2.33973	0.026414	0.0491076	TBP, ACTB, ANXA2, ANXA4, CLIC1, IDH1, SOD2, STAT3
NONO	8/186	493/25868	2.33481	0.0266908	0.0493904	ACTB, ARHGDIA, GDF15, IDH1, SOD2, STAT3, VEGFA, YWHAZ
NEUROD1	8/186	496/25868	2.32019	0.0275334	0.0507127	ACTB, ARHGDIA, CLIC1, CLU, COL16A1, GDF15, STAT3, VEGFA
NFE2	8/186	499/25868	2.30574	0.0283944	0.0519258	ACTB, CDH1, GADD45A, GDF15, IL1R1, MAPK1, SGK1, STAT3
DLX5	1/186	4/25868	46.199	0.0284543	0.0519258	IGFBP3
SNAI2	8/186	504/25868	2.28205	0.0298705	0.0542602	CDH1, MMP9, ABCC3, ACTB, HBEGF, MUC5B, SOD2, STAT3
E2F2	5/186	240/25868	2.99102	0.0300474	0.0543323	FOXO1, IGFBP3, MAP3K5, MT1G, PTGS2
ZNF584	6/186	325/25868	2.65002	0.0305301	0.0549542	GDF15, ITGA8, ITGA9, KCNG1, S100A2, STAT3
MAX	8/186	509/25868	2.25877	0.0313988	0.0562621	FASLG, GADD45A, ABCC3, ACTB, ANXA2, ANXA4, PPP2R2C, STAT3
POU5F1	8/186	519/25868	2.21384	0.0346148	0.0615557	DKK1, GADD45A, SPP1, CTNNA2, EPHB3, FOXO1, SGK1, STAT3
ELF4	1/186	5/25868	34.6654	0.0354411	0.0615557	MMP9
TBX5	1/186	5/25868	34.6654	0.0354411	0.0615557	ITGA9
TSC22D3	1/186	5/25868	34.6654	0.0354411	0.0615557	FOXO1
ZIC1	1/186	5/25868	34.6654	0.0354411	0.0615557	APOE
ZIC2	1/186	5/25868	34.6654	0.0354411	0.0615557	APOE
ZNF300	1/186	5/25868	34.6654	0.0354411	0.0615557	IL6
EOMES	7/186	432/25868	2.32388	0.0372234	0.0643689	IFNG, CTNNA2, EPHB3, GADD45A, LIFR, MAOA, TNC
NR5A2	7/186	434/25868	2.31281	0.038009	0.0654416	ABCC3, AMIGO2, CCR7, CLU, COL16A1, ESR1, WISP2
NR1I2	4/186	176/25868	3.25934	0.0385734	0.0661258	CCL2, IL10, MAP2K1, NFKB1
NFYA	8/186	535/25868	2.1452	0.0402139	0.068641	ACTB, GADD45A, HOXB7, IGFBP1, GDF15, SOD2, STAT3, YWHAZ
HHEX	7/186	440/25868	2.28023	0.0404312	0.0687156	CCR7, CDH1, CLIC1, GDF15, IGFBP1, IL1R1, TSPAN8
E2F6	8/186	537/25868	2.13691	0.0409539	0.0693066	CYC1, ACTB, ANXA2, FZD5, GDF15, IL1R1, MAPK1, STAT3
HMGA2	1/186	6/25868	27.714	0.042378	0.0702163	CDH1
HOXA7	1/186	6/25868	27.714	0.042378	0.0702163	CDH1
MSX1	1/186	6/25868	27.714	0.042378	0.0702163	DKK1
NR4A2	1/186	6/25868	27.714	0.042378	0.0702163	SPP1
TEF	1/186	6/25868	27.714	0.042378	0.0702163	ACTA1
ETS1	84/186	10021/25868	1.30483	0.0427538	0.0705437	ACTB, ANXA4, APOL2, AQP3, ARG2, ARHGDIA, ATP5B, B2M, C2CD4B, CCR7, CIR1, CLIC1, CLU, CXCL14, CYC1, ESR2, EZR, FASLG, FUT4, GABARAPL1, GADD45A, GAPDH, HBEGF, HMBS, HOXB7, HPSE, ICAM1, IDH1, IFNG, IGFBP1, IL10, IL2, IL21, IL4, IL5, IL6, ITGA2, ITGAV, ITGB1, LCP1, LIF, LPAR3, LRPPRC, LYPD3, MAP2K1, MAPK1, MAPK3, MAPK8, MMP10, MMP2, MMP9, MT1X, MT2A, MUC4, MUC5B, NFKB1, NFKBIA, PLA2G16, PPP2R2C, PRDX…
HNF1B	7/186	457/25868	2.19269	0.0478341	0.0785988	ABCC3, ANXA2, ANXA4, EREG, GADD45A, ITGB1, TSPAN8
HOXA5	1/186	7/25868	23.1114	0.0492652	0.0796287	PGR
HSF2	1/186	7/25868	23.1114	0.0492652	0.0796287	MAPK8
PBX1	1/186	7/25868	23.1114	0.0492652	0.0796287	IL10
SALL4	1/186	7/25868	23.1114	0.0492652	0.0796287	CDH1
MYBL2	7/186	465/25868	2.15367	0.0515989	0.0830616	ANXA2, ANXA4, GDF15, IGFBP1, IL1R1, SERPINA1, TSPAN8
TP63	8/186	564/25868	2.03089	0.0518418	0.0831148	CSF1, S100A2, ANXA2, COL16A1, ESR1, NFKB1, PPP2R2C, TNC
ZFX	7/186	469/25868	2.13467	0.0535496	0.0855066	ACTB, ANXA4, ARHGDIA, GAPDH, S100A2, SOD2, YWHAZ
E2F7	6/186	374/25868	2.29281	0.0538695	0.0856721	ACTB, ANXA2, COL16A1, GADD45A, GAPDH, ITGB1
MSX2	1/186	8/25868	19.8143	0.0561032	0.0881622	SPP1
MZF1	1/186	8/25868	19.8143	0.0561032	0.0881622	MMP2
TRERF1	1/186	8/25868	19.8143	0.0561032	0.0881622	CCR7
BATF	7/186	476/25868	2.10222	0.0570736	0.088981	ANXA4, CCR7, IL15, IL1R1, MAP3K5, NFKB1, STAT3
HMBOX1	7/186	476/25868	2.10222	0.0570736	0.088981	ANXA4, CD55, CTNNA2, ITGB1, MAPK8, STAT3, TOP1
IKZF1	7/186	479/25868	2.08861	0.0586271	0.0910445	ABCC3, ANXA4, GADD45A, IL1R1, NNMT, STAT3, VEGFA
SPIB	7/186	481/25868	2.07962	0.0596772	0.0923132	IL10, ANXA4, CD55, IL6, MAP3K5, NFKB1, PLA2G4A
MIER1	7/186	483/25868	2.07073	0.0607389	0.0935898	MAPK1, MAPK8, PTGS1, RAC1, SOD2, TAGLN2, VEGFA
GRHL2	7/186	484/25868	2.06631	0.061274	0.0936854	ANXA2, CDH1, CLDN4, EPHB3, ESR1, IL1R1, S100A10
TGIF2	7/186	484/25868	2.06631	0.061274	0.0936854	ACTB, CLIC1, GAPDH, GDF15, IDH1, SOD2, VEGFA
ARID1B	7/186	486/25868	2.05763	0.062353	0.0946046	ABCC3, ACTB, ANXA2, ARHGDIA, GAPDH, GDF15, SOD2
MEIS2	7/186	486/25868	2.05763	0.062353	0.0946046	ANXA4, GADD45A, IL1R1, ITGA8, MAPK1, STAT3, TOP1
MYCN	8/186	588/25868	1.94507	0.0629608	0.0951621	BTC, CLU, IFNG, PPP2R2C, ABCC3, ACTB, ANXA2, SOD2
HNF4G	7/186	490/25868	2.04016	0.0645459	0.0968188	SERPINA1, ABCC3, FOXO1, GDF15, IL1R1, SOD2, STAT3
ATF7	7/186	490/25868	2.04016	0.0645459	0.0968188	ANXA4, CDH1, GADD45A, GDF15, IL1R1, STAT3, VEGFA
BHLHE40	7/186	493/25868	2.02727	0.066221	0.0989567	ABCC3, ACTB, COL16A1, GDF15, IL1R1, MAPK1, STAT3
MNT	7/186	495/25868	2.01894	0.0673523	0.100269	ACTB, ANXA2, CLDN4, ITGB1, PPP2R2C, RAC1, VEGFA
KLF9	7/186	496/25868	2.01466	0.0679223	0.100363	PGR, ACTB, ANXA2, COL16A1, EPHB3, S100A10, VEGFA
RFX5	7/186	496/25868	2.01466	0.0679223	0.100363	IFNG, ABCC3, ACTB, B2M, SOD2, STAT3, YWHAZ
ETV1	7/186	497/25868	2.01046	0.0684952	0.100833	ANXA4, FOXO1, GADD45A, GDF15, MT2A, STAT3, YWHAZ
NR0B2	1/186	10/25868	15.4127	0.0696327	0.101402	PTGS2
ZNF148	1/186	10/25868	15.4127	0.0696327	0.101402	GAST
ARID1A	7/186	499/25868	2.00213	0.0696498	0.101402	ABCC3, ACTB, CLU, GDF15, IDH1, SOD2, YWHAZ
FOXP2	7/186	504/25868	1.98159	0.0725871	0.105291	ANXA2, ARHGDIA, IL1R1, SOD2, STAT3, VEGFA, YWHAZ
MITF	56/186	6519/25868	1.28096	0.0737874	0.106642	ACTB, ALDH1A3, ANXA2, ANXA4, APOD, ARHGDIA, C2CD4B, CALR, CDH1, CLIC1, CRHR2, CSF1, CSRP2, CTNNA2, CYC1, ESR2, FASLG, GAPDH, HBEGF, HOXB7, ICAM1, ID4, IDH1, IER3, IL10, IL21, IL6, ITGA2, ITGA9, LCP1, LEP, LPAR3, LRPPRC, LYPD3, MAPK1, MAPK3, MAPK8, MMP2, MT1X, MUC4, MUC5B, NFKB1, NFKBIA, PRDX1, PROK1, RHOA, S100A2, S100P, SGK1, SOD2, SPP1, STAT3, STMN1, TOP1, WISP2, GDF15
ELF1	7/186	509/25868	1.96147	0.0755972	0.10886	NFKB1, ABCC3, ACTB, ANXA4, ARHGDIA, CCR7, ITGB1
NR2F2	7/186	510/25868	1.95749	0.0762079	0.109342	ACTA1, ABCC3, ANXA2, ANXA4, ESR1, GDF15, IL1R1
SOX9	7/186	518/25868	1.92625	0.0811985	0.116082	ABCC3, ACTB, ANXA2, CLDN4, GDF15, HOXB7, SOD2
HSF1	7/186	520/25868	1.91859	0.0824752	0.117342	FUT4, IL1B, NFKB1, TNF, CLU, EPHB3, PPP2R2C
HOXA1	1/186	12/25868	12.6094	0.0829694	0.117342	IER3
TFCP2	1/186	12/25868	12.6094	0.0829694	0.117342	SPP1
PRDM14	39/186	4370/25868	1.30789	0.0848871	0.119627	ACTB, ALDH1A3, AMIGO2, ANXA2, BTC, C10orf10, C2CD4B, CDA, CDH1, CRHR2, CSF1, CSRP2, CTNNA2, CXCL14, DEFB1, DKK1, EPHB3, FAM3D, FASLG, FOXO1, FZD5, HOXB7, ITGA8, LCP1, LRPPRC, LRRC17, MAOA, MMP2, MMP9, MT2A, NFKBIA, RAC1, SPP1, STC1, STMN1, TOP1, YWHAZ, COL16A1, STAT3
OTX2	6/186	426/25868	2.00484	0.0879834	0.123551	IL6, ANXA2, DKK1, ESR1, IL15, MAPK8
SATB1	6/186	431/25868	1.98087	0.0917723	0.128416	IL2, IL4, IL5, ALDH1A3, OPRK1, SLPI
SMAD2	6/186	432/25868	1.97614	0.0925405	0.129035	TNC, TNFRSF11B, VEGFA, CCL2, CTNNA2, GADD45A
CREB3	6/186	436/25868	1.95745	0.0956486	0.132901	GDF15, IDH1, IL1R1, IL6, NNMT, STAT3
HOXC11	1/186	14/25868	10.6729	0.0961158	0.133083	ESR1
CEBPE	1/186	15/25868	9.90702	0.102619	0.141592	MMP2
SIX5	6/186	448/25868	1.90342	0.105305	0.144794	ABCC3, ACTB, ANXA2, ANXA4, ARHGDIA, SOD2
SMARCC2	6/186	449/25868	1.89905	0.106132	0.145426	ABCC3, CDH1, CLU, GDF15, GNLY, IL1R1
NFYC	1/186	16/25868	9.24716	0.109075	0.148944	HOXB7
BACH2	6/186	458/25868	1.86061	0.113726	0.154761	IL2, ANXA4, EZR, FOXO1, GABARAPL1, GADD45A
ATF6	1/186	17/25868	8.66839	0.115485	0.156616	CALR
GLI1	2/186	82/25868	3.47813	0.117787	0.159193	SGK1, SPP1
CREB5	1/186	18/25868	8.15844	0.121849	0.164123	TNFRSF11B
TEAD1	6/186	469/25868	1.81548	0.123372	0.165611	VEGFA, AMIGO2, ANXA2, CDH1, ITGB1, LIFR
CEBPG	6/186	471/25868	1.80754	0.125168	0.167013	IL4, CD55, ESR1, GADD45A, IL1R1, MAP3K5
FOXO1	7/186	579/25868	1.71665	0.12526	0.167013	FOXO1, IGFBP1, IL1B, IL6, SELL, IL1R1, MAP3K5
STAT4	1/186	19/25868	7.70518	0.128168	0.170317	IFNG
NFE2L1	5/186	370/25868	1.91601	0.129132	0.171024	FAM3D, GDF15, IL1R1, IL6, MAPK8
ONECUT1	6/186	480/25868	1.77266	0.133409	0.1761	ANXA4, CTNNA2, ESR1, IL1R1, MAOA, NNMT
E2F5	5/186	375/25868	1.88976	0.134426	0.176853	MT1G, ANXA4, GDF15, ITGA9, STAT3
PKNOX1	6/186	485/25868	1.75381	0.138097	0.18108	ANXA4, GADD45A, IL1R1, MAPK1, SGK1, STAT3
MYNN	6/186	487/25868	1.74638	0.139993	0.182961	ACTB, HMBS, MAPK1, STAT3, STMN1, VEGFA
SMAD7	1/186	21/25868	6.9331	0.140669	0.183241	TGFB1
NR4A1	6/186	491/25868	1.7317	0.143823	0.186124	FASLG, MMP2, TNF, ITGB1, PTGS1, STAT3
XBP1	6/186	491/25868	1.7317	0.143823	0.186124	CCL2, ESR1, IL6, SOD2, VEGFA, LIFR
TEAD4	6/186	493/25868	1.72445	0.145756	0.1874	VEGFA, ANXA2, CTNNA2, GADD45A, IL1R1, ITGB1
PAX8	6/186	493/25868	1.72445	0.145756	0.1874	CDH1, CTNNA2, IL1R1, ITGA8, PLA2G4A, PPP2R2C
EBF1	6/186	495/25868	1.71726	0.147701	0.188069	ACTB, ANXA4, CCR7, FOXO1, MAP3K5, NFKB1
PBX2	6/186	495/25868	1.71726	0.147701	0.188069	ANXA4, IL1R1, ITGA8, MAPK1, MUC4, STAT3
PBX3	6/186	495/25868	1.71726	0.147701	0.188069	ACTB, ANXA2, CCR7, IL1R1, MAP3K5, TNC
MXI1	6/186	497/25868	1.71013	0.149657	0.18995	ACTB, ANXA2, SOD2, STAT3, VEGFA, YWHAZ
TSC22D4	3/186	186/25868	2.28411	0.150453	0.189979	MUC16, MUC5B, PPP2R2C
TCF12	6/186	498/25868	1.70659	0.15064	0.189979	CDH1, ABCC3, ACTB, ANXA2, IL1R1, STAT3
REST	6/186	502/25868	1.69256	0.1546	0.194355	ACTB, ANXA2, CLDN4, MUC16, PPP2R2C, SOD2
AHR	6/186	504/25868	1.68562	0.156598	0.195624	IL1B, IL6, MT2A, CTNNA2, ESR1, IL1R1
BCL6	6/186	504/25868	1.68562	0.156598	0.195624	NFKB1, STAT3, ACTB, EZR, FOXO1, LCP1
SP4	6/186	505/25868	1.68218	0.157601	0.196258	NFKB1, ACTB, ANXA2, APOE, IDH1, YWHAZ
RUNX2	6/186	516/25868	1.64518	0.168818	0.208889	ESR1, MMP2, VEGFA, ANXA2, IL1R1, TNC
ELK4	2/186	103/25868	2.75279	0.169514	0.208889	ACTB, ITGB1
RUNX3	6/186	517/25868	1.64189	0.169855	0.208889	MMP9, ANXA4, FOXO1, MAP3K5, NFKB1, STAT3
PAX5	6/186	517/25868	1.64189	0.169855	0.208889	ACTB, CCR7, CDH1, FOXO1, MAP3K5, STAT3
FOXA2	6/186	522/25868	1.62566	0.175076	0.214644	CDH1, MUC4, ANXA4, CTNNA2, ESR1, IL1R1
ZNF644	5/186	420/25868	1.68184	0.186122	0.227482	ITGA8, ITGA9, MAPK8, NNMT, STAT3
EHF	2/186	110/25868	2.57371	0.187515	0.22848	FAM3D, RAC1
GATA4	2/186	114/25868	2.48142	0.197918	0.240416	IL5, ANXA4
ZNF165	2/186	117/25868	2.41648	0.205766	0.249184	IL18, MT2A
JARID2	4/186	336/25868	1.67809	0.223356	0.269662	EPHB3, HOXA10, HOXB7, PPP2R2C
LEF1	5/186	453/25868	1.5559	0.227956	0.274379	EPHB3, ESR1, ITGB1, SPP1, PTPRZ1
ZNF92	5/186	458/25868	1.53842	0.234528	0.281434	ABCC3, COL16A1, EPHB3, GDF15, PPP2R2C
LYL1	5/186	459/25868	1.53497	0.235849	0.282164	NFKB1, STMN1, LCP1, MAP3K5, STAT3
RFX1	2/186	134/25868	2.10384	0.250726	0.299059	CLIC1, IGFBP1
ZNF639	5/186	471/25868	1.49473	0.251859	0.299508	ARHGDIA, MAPK8, S100A2, STAT3, YWHAZ
NR2F6	5/186	485/25868	1.45034	0.270872	0.321154	ABCC3, GDF15, IL1R1, SERPINA1, SOD2
ZKSCAN1	5/186	489/25868	1.43812	0.276363	0.326686	ABCC3, ACTB, GDF15, ICAM1, VEGFA
LHX2	2/186	145/25868	1.94118	0.279999	0.329999	ANXA2, GADD45A
HOXB7	2/186	147/25868	1.91426	0.285318	0.334119	MMP2, VEGFA
MAFB	5/186	496/25868	1.41723	0.286026	0.334119	CCL2, MMP9, ANXA2, CDH1, CTNNA2
CTCFL	5/186	496/25868	1.41723	0.286026	0.334119	ACTB, ARHGDIA, COL16A1, PPP2R2C, VEGFA
E2F4	51/186	6587/25868	1.10664	0.294756	0.343304	ACTA1, ACTB, ALDH1A3, ANXA2, ANXA4, ARG2, ARHGDIA, ATP5B, CALR, CD55, CLIC1, COL16A1, CSF1, CSRP2, CYC1, EZR, FGF7, FOXO1, FUT4, FZD5, GADD45A, GAPDH, HMBS, HOXB7, HPRT1, HPSE, ICAM1, ITGAV, KCNG1, LRPPRC, MAP2K1, MAP3K5, MT1G, MT2A, NFKB1, NFKBIA, PGRMC1, PRDX1, PRDX2, PTGER3, PTGS2, RAC1, RACGAP1, RHOA, SOD2, STMN1, TAGLN2, TBP, TOP1, VEGFA, YWHAZ
NANOG	5/186	511/25868	1.37441	0.306939	0.356445	DKK1, CTNNA2, FOXO1, PTPRZ1, SGK1
KDM5B	5/186	513/25868	1.36889	0.309745	0.358652	SPDEF, ACTB, ANXA2, PPP2R2C, VEGFA
HINFP	3/186	272/25868	1.54866	0.311234	0.359326	AMIGO2, GDF15, MAPK1
ARNT	5/186	524/25868	1.33931	0.325243	0.374407	ESR1, LEP, VEGFA, CTNNA2, PPP2R2C
FOXP1	29/186	3683/25868	1.11357	0.328139	0.376647	ACTB, APOL2, CCR7, CLU, CSF3, CSRP2, CTNNA2, EMG1, FZD5, GABARAPL1, GDF15, IGFBP3, IL2, ITGA9, MAP3K5, MUC1, MUC4, NNMT, PLA2G4A, RAC1, S100A2, STAT3, STMN1, TNC, VEGFA, FOXO1, LCP1, NFKB1, SOD2
RFX2	1/186	58/25868	2.42993	0.342303	0.391768	PRKCG
TEAD2	4/186	415/25868	1.35133	0.349121	0.398421	APOE, B2M, LIFR, NNMT
EPAS1	5/186	545/25868	1.28615	0.355041	0.404012	CCR7, GAPDH, PRDX2, PTPRZ1, VEGFA
ZNF197	4/186	443/25868	1.26375	0.394701	0.447855	FZD5, HMBS, IL1R1, STAT3
SOX2	29/186	3806/25868	1.07127	0.398157	0.450486	ABCC3, ARHGDIA, BTC, C2CD4B, CTNNA2, DKK1, ESR2, FASLG, GADD45A, GNLY, HOXA10, IL15, IL1R1, IL6, ITGB1, LEP, LRPPRC, MAP2K1, MAPK1, MT2A, MUC5B, OPRK1, PGRMC1, PLA2G16, PLA2G4A, RAC1, S100A10, S100A2, PTPRZ1
ELF5	2/186	192/25868	1.45829	0.402394	0.453155	IL5, NFKB1
ARNTL	4/186	448/25868	1.24927	0.402804	0.453155	ACTB, CTNNA2, LIFR, RAC1
FOXJ2	4/186	452/25868	1.23792	0.409274	0.459129	CD55, GDF15, ITGAV, TAGLN2
T	4/186	466/25868	1.19974	0.4318	0.483031	CTNNA2, EPHB3, MAOA, STAT3
BHLHE22	4/186	468/25868	1.19448	0.435001	0.48524	CLDN4, MAP3K5, PLA2G16, TAGLN2
MAFG	4/186	478/25868	1.16881	0.450928	0.501594	IL1R1, MAP3K5, MAPK8, SGK1
KMT2A	4/186	479/25868	1.16631	0.452513	0.501947	FOXO1, FUT4, HBEGF, SOD2
HOXB13	4/186	484/25868	1.15393	0.460417	0.509288	AREG, CTNNA2, ESR1, IL1R1
MAFK	4/186	490/25868	1.13941	0.469851	0.518276	ANXA2, ANXA4, CTNNA2, IL1R1
NRF1	4/186	499/25868	1.1183	0.483888	0.532277	ACTB, ARHGDIA, SOD2, YWHAZ
ZNF143	4/186	503/25868	1.10916	0.490081	0.537596	ACTB, ESR1, LIFR, PPP2R2C
NCOA1	2/186	233/25868	1.19757	0.500778	0.547812	ESR1, TSPAN8
TCF3	4/186	520/25868	1.07187	0.516051	0.562965	CDH1, ACTB, CCR7, STAT3
SREBF2	4/186	522/25868	1.06764	0.519067	0.564699	PTGS2, ACTB, SOD2, VEGFA
ETV6	1/186	117/25868	1.19132	0.570965	0.61898	MAP3K5
SP2	2/186	266/25868	1.04655	0.572088	0.61898	MMP9, SOD2
ZNF740	2/186	274/25868	1.01543	0.588231	0.634713	ACTB, STMN1
HOXA9	3/186	434/25868	0.960444	0.606183	0.652306	NFKB1, VCAM1, MAP3K5
NCOA2	2/186	287/25868	0.968613	0.613499	0.658389	CDH1, ESR1
IRF3	3/186	444/25868	0.938294	0.621588	0.665267	CCL2, ATP5B, CALR
NCOA3	3/186	459/25868	0.906891	0.643923	0.687314	MMP10, ESR1, PTPRZ1
SOX11	3/186	462/25868	0.900857	0.648277	0.690102	CTNNA2, IL15, TSPAN8
NR1H3	1/186	146/25868	0.951987	0.65235	0.692575	APOE
ASCL1	3/186	479/25868	0.868099	0.672242	0.711336	DKK1, PPP2R2C, TFF3
ZBTB11	3/186	480/25868	0.866245	0.673614	0.711336	GDF15, HMBS, YWHAZ
IRF4	3/186	494/25868	0.841079	0.692382	0.729211	ANXA4, MAP3K5, NFKB1
THAP1	3/186	497/25868	0.835872	0.696297	0.731389	ACTB, ARHGDIA, YWHAZ
NR2C2	2/186	337/25868	0.822426	0.699665	0.731581	IDH1, SOD2
ZBTB7A	3/186	500/25868	0.830727	0.700175	0.731581	ACTB, MUC5B, VEGFA
NR2F1	3/186	504/25868	0.823964	0.705287	0.734983	ACTB, MUC5B, PPP2R2C
GABPA	3/186	507/25868	0.818962	0.709078	0.736994	ACTB, ANXA4, SOD2
ZNF274	2/186	387/25868	0.714209	0.769364	0.797561	GADD45A, IL1R1
DUX4	2/186	419/25868	0.658568	0.806244	0.83361	FGF7, NFKB1
SNAPC4	2/186	429/25868	0.642891	0.816651	0.842171	IDH1, STMN1
ADNP	2/186	436/25868	0.632347	0.823637	0.847169	CDH1, GDF15
MEF2B	2/186	449/25868	0.613641	0.835982	0.85764	FOXO1, ITGB1
TP73	2/186	473/25868	0.581819	0.856748	0.876585	AQP3, VEGFA
POU4F2	2/186	479/25868	0.574364	0.861553	0.876585	CTNNA2, PTPRZ1
CLOCK	2/186	483/25868	0.569497	0.864674	0.876585	ABCC3, CTNNA2
ESRRA	2/186	483/25868	0.569497	0.864674	0.876585	ABCC3, CLDN4
MEIS1	2/186	485/25868	0.567094	0.866211	0.876585	ITGA9, MAP3K5
PDX1	2/186	487/25868	0.564711	0.867731	0.876585	ANXA2, CTNNA2
MYOD1	2/186	502/25868	0.547444	0.87864	0.885347	HBEGF, GADD45A
KLF3	1/186	295/25868	0.466766	0.882469	0.886948	HBG1
HES1	1/186	394/25868	0.347819	0.943024	0.945412	PTGFR
SIX2	1/186	461/25868	0.296368	0.965152	0.965152	CTNNA2

## Sheet: Carson
ID	GeneRatio	BgRatio	OddsRatio	pvalue	padjust	geneID
HNF4A	397/667	10693/25868	2.12854	7.97421e-22	3.50865e-19	ABCA3, ABLIM3, ACPP, ADSL, AGA, AGFG2, AIM1, AKR1C3, ALAD, ALDH3B1, ALDH7A1, ALK, ANK1, ANP32E, ANXA2, ANXA9, APBB1, APC, APOL1, ARHGEF11, ARHGEF16, ARHGEF4, ARL4C, ASL, ATP6V0A1, ATP6V1H, ATXN7L1, AVIL, B3GNTL1, BAIAP2, BBC3, BCAP29, BCAR3, BCKDHB, BCL2, BCR, BMP2K, BRAF, BRAP, BRCA1, BRD4, BTN3A2, C10orf10, C14orf1, C16orf62, C8B, C8G, CA12, CA5B, CACNA1D, CACNA1H, CALR, CAP2, CBX6, CCDC94, CCN…
SP1	90/667	1196/25868	3.39783	5.2608e-20	1.15738e-17	ACVRL1, APBB1, BCL2, BLMH, BRCA1, C8G, CCNA2, CCNB1, CCND1, CDC25A, CDK1, CDKN1A, COL7A1, CYP27B1, CYP2F1, DHCR24, DNASE2, EPO, EVPL, FAS, FGFR1, GM2A, GRIN1, HYAL1, ID4, IL2RB, IL3RA, INPP5J, INSR, ITGA5, ITGB2, IVL, KCNH2, KCNMA1, KLK3, LTC4S, MAZ, MMP11, MPO, NAB2, NCAM1, NOL3, NR3C2, NR4A1, NR5A1, NUP210, PCNA, PDE6A, PDHA1, PPARD, PSIP1, RAG2, SERPINB2, SMPD1, SPP1, STAR, STARD3, TFPI2, TIMP…
EGR1	421/667	12035/25868	2.00204	2.00921e-18	2.94684e-16	ABCA3, ABI2, ABLIM3, ACTL6B, ACVRL1, AGA, AGFG2, AIM1, AKR1C3, ALAD, ALDH3B1, ALDH7A1, ALK, ANK1, ANP32E, ANXA2, ANXA9, APBB1, APC, APLP1, ARHGAP4, ARHGEF11, ARHGEF16, ARHGEF4, ARL4C, ASL, ATP6V0A1, ATP6V1H, ATXN7L1, AURKB, AVPR2, B3GNTL1, BAIAP2, BBC3, BCAP29, BCAR3, BCKDHB, BCL2, BCR, BLMH, BMP2K, BMPR1B, BRAF, BRAP, BRD4, C10orf10, C16orf62, C1orf61, C8G, CA5B, CACNA1D, CACNA1H, CALR, CAP2, CC…
TFAP2C	435/667	12700/25868	1.97751	1.39994e-17	1.53993e-15	ABCA3, ABI2, ABLIM3, ACVRL1, ADSL, AGFG2, AGR2, AIM1, AKR1C3, ALAD, ALDH3B1, ALDH7A1, ALK, ANK1, ANP32E, ANXA2, ANXA9, APBB1, APC, APLP1, APOBEC3G, APOD, ARHGAP4, ARHGEF11, ARHGEF16, ARHGEF4, ARL4C, ARSD, ASL, ATP6V0A1, ATP6V1H, ATXN7L1, B3GNTL1, BAIAP2, BBC3, BCAP29, BCAR3, BCKDHB, BCL2, BCR, BLMH, BMP2K, BMPR1B, BRAF, BRD4, C10orf10, C14orf1, C16orf62, CA12, CA5B, CACNA1D, CACNA1H, CALR, CAP2, …
CTCF	522/667	16552/25868	2.05956	4.55933e-16	4.01221e-14	ABCA3, ABLIM3, ACPP, ACTL6B, ACVRL1, ADSL, AGFG2, AGR2, AIM1, AIM2, AKR1C3, ALAD, ALDH3B1, ALDH7A1, ALK, ANK1, ANP32E, ANXA2, ANXA9, APC, APOD, ARHGAP4, ARHGEF11, ARHGEF16, ARHGEF4, ARL4C, ARSD, ATG4A, ATP6V0A1, ATP6V1H, ATXN7L1, AURKB, AVIL, B3GNTL1, BAIAP2, BBC3, BCAP29, BCAR3, BCKDHB, BCL2, BCR, BLMH, BMP10, BMP2K, BMPR1B, BRAF, BRAP, BRCA1, BRD4, C10orf10, C14orf1, C16orf62, C1orf61, C8B, C8G…
FOS	347/667	9546/25868	1.88632	5.82624e-16	4.27258e-14	ABCA3, ABLIM3, ACTL6B, AGFG2, AIM1, AIM2, ALAD, ALDH3B1, ALDH7A1, ALK, ANK1, ANP32E, ANXA2, ANXA9, APC, ARHGAP4, ARHGEF4, ARL4C, ARSD, ASL, ATG4A, ATP6V0A1, ATP6V1H, ATXN7L1, AURKB, B3GNTL1, BAIAP2, BBC3, BCAR3, BCKDHB, BCL2, BCR, BLMH, BMP10, BMP2K, BMPR1B, BRAF, BRAP, BRCA1, BTAF1, BTN3A2, C16orf62, C1orf61, CA12, CALR, CBX6, CCDC69, CCDC94, CCNA2, CCNB1, CCNB2, CCND1, CD74, CDC14A, CDC14B, CDC…
STAT1	403/667	11944/25868	1.80673	5.24356e-14	3.29595e-12	ABCA3, ABI2, ABLIM3, ACPP, ACTL6B, ACVRL1, ADSL, AGA, AGFG2, AGR2, AIM1, AIM2, AKR1C3, ALAD, ALDH3B1, ALDH7A1, ALK, ANK1, ANP32E, ANXA2, APC, APLP1, APOD, APOL1, ARHGEF11, ARHGEF16, ARHGEF4, ARL4C, ARSD, ASL, ATP6V0A1, ATP6V1H, ATXN7L1, B3GNTL1, BBC3, BCAP29, BCAR3, BCKDHB, BCL2, BCR, BMP10, BMP2K, BMPR1B, BRAF, BRAP, BRCA1, BRD4, BTAF1, BTNL3, C16orf62, C1orf61, CA12, CACNA1D, CACNA1H, CAP2, CCD…
CEBPA	388/667	11455/25868	1.77601	2.1231e-13	1.16771e-11	ABCA3, ABI2, ABLIM3, ACTL6B, ACVRL1, AGA, AGFG2, AIM1, AKR1C3, ALAD, ALDH3B1, ALDH7A1, ANK1, ANXA2, ANXA9, APC, APOBEC3G, APOD, APOL1, ARHGEF11, ARHGEF4, ARL4C, ARSD, ASL, ATP6V0A1, ATXN7L1, AURKB, AVIL, B3GNTL1, BAIAP2, BBC3, BCAP29, BCAR3, BCKDHB, BCL2, BCR, BMP10, BMP2K, BMPR1B, BRAF, BRCA1, BRD4, BTAF1, BTN3A2, C14orf1, C16orf62, C1orf61, C8B, CA12, CA5B, CACNA1D, CAP2, CCDC69, CCNA2, CCNB1, …
MYB	54/667	687/25868	3.4187	4.35107e-13	2.12719e-11	BCL2, CCNB1, CDK1, CDO1, CXCL12, DHRS2, FAS, GART, GSTM1, HMMR, IL15, KCNMA1, KLF1, MCM7, MPO, NMU, NOL3, PAICS, PCNA, RAG2, RNF144A, SLC39A14, SMC4, SPP1, TK1, TOP2A, TSC22D3, WAS, AIM1, ARL4C, ATXN7L1, BBC3, BCR, BRD4, CXCR4, DGKD, FAM102A, FKBP5, FOXN3, GMDS, INSR, ITGB2, MAN1C1, NCK2, NUP210, PLEC, PTPN2, PTPN3, RGS10, SIPA1L1, SLIT1, TK2, TNRC6B, VPS13D
AR	70/667	1062/25868	2.86127	6.91353e-13	3.04195e-11	ACPP, AIM1, AKR1C3, BCL2, CCDC94, CCND1, CDH1, CDKL5, CDKN1A, CRABP2, DHCR24, ELF3, EP300, ESRRA, ETV1, F2RL3, FGFR1, FHL2, FKBP5, GADD45G, H3F3A, HIPK3, HMMR, HNF1B, ITPR2, KAT5, KCNH2, KLK3, MATN1, MID1, NOL3, NUP214, PC, PDE6A, PDHA1, PRPS1, PTPRM, SCNN1A, SLC43A1, SMPD1, STXBP2, TJP1, TNFRSF1B, UCN, XPA, ALK, ATXN7L1, BAIAP2, BCAR3, BMPR1B, DTNA, FLT1, FOXN3, GMDS, KCNMA1, MAP1B, MECOM, NAV3,…
JUN	59/667	823/25868	3.10362	1.68069e-12	6.72277e-11	BRCA1, CCL7, CCND1, CDKN1A, CYP27B1, EMILIN1, FAS, GM2A, GNLY, HOXA5, IL2RB, ITGA5, IVL, MAPK8, MMP7, NOL3, PCK2, PDHA1, PENK, PPARD, REN, SERPINB2, SPP1, STAR, STAT1, TFPI2, TIMP2, TNFRSF1B, ABLIM3, ANK1, ANXA2, BBC3, BCAR3, BCR, DNAH17, DTNA, FAM102A, FHL2, GMDS, INSR, ITGB5, ITPR2, KCNMA1, LOXL2, MID1, MKL1, NAV3, PCCA, PLEC, PTPRM, RBMS3, RHOBTB1, SIPA1L1, SPOCK1, TACC2, TGFBI, TNRC6B, UBE2H,…
E2F1	250/667	6599/25868	1.78007	3.35877e-12	1.23155e-10	ABCA3, ABLIM3, ACPP, ACTL6B, AGFG2, AIM1, ALDH3B1, ALK, ANXA2, APLP1, ARHGEF4, ARL4C, ASL, ATG4A, ATXN7L1, AURKB, BBC3, BCAR3, BCKDHB, BCL2, BCR, BRAF, BRAP, BRCA1, BRD4, BTN3A2, C16orf62, CA12, CA5B, CACNA1D, CALR, CAP2, CCNA2, CCNB1, CCND1, CCS, CD1C, CD2BP2, CD74, CD86, CDC14B, CDC25A, CDK1, CDK13, CDKL5, CDKN1A, CDKN3, CLDN4, COL7A1, CST7, CXCR4, CYFIP2, CYHR1, CYP27B1, CYP2A7, DCLRE1A, DDAH2…
MYC	80/667	1395/25868	2.4754	1.75126e-11	5.92734e-10	ABCB6, ACPP, APC, BBC3, BCL2, BRCA1, CALR, CCNA2, CCNB1, CCND1, CDC25A, CDKN1A, CHRNB1, CKS2, CXCR4, CYB561D2, DBP, DKK1, EP300, ETFB, FADS3, FAH, FGF9, FGFR4, FLOT2, FUS, GMDS, HIST1H2BF, HIST1H4D, HIST1H4J, HMMR, IFRD2, INSR, JUNB, KHK, KLF1, LGALS1, MCM7, MMP15, MPO, NOL3, PAICS, PCNA, PDE4C, PDHA1, PSMD10, RCC1, SLC43A1, SLIT1, SPAG5, TMEM187, TPM2, TULP3, TYMS, VCP, VGF, WNT10B, ZNF193, BAIA…
ETS1	342/667	10021/25868	1.68746	1.9925e-11	6.26215e-10	ABI2, ABLIM3, ADSL, AGA, AGFG2, AIM1, ALAD, ANP32E, APBB1, APC, APLP1, ARHGAP4, ARHGEF11, ARHGEF4, ARL4C, ATP6V0A1, ATP6V1H, ATXN7L1, AURKB, B3GNTL1, BAIAP2, BBC3, BCAP29, BCAR3, BCKDHB, BCL2, BCR, BLMH, BMP10, BMP2K, BRAF, BRAP, BRCA1, BRD4, BTAF1, BTN3A2, C16orf62, C1orf61, CA12, CACNA1H, CCDC69, CCDC94, CCL7, CCNA2, CCNB1, CCNB2, CCND1, CCS, CD2BP2, CDC14A, CDC20, CDC25A, CDK1, CDK13, CDKL5, C…
E2F4	246/667	6587/25868	1.7379	2.73091e-11	8.01066e-10	ABI2, ADSL, AGA, AGFG2, AIM1, ANXA2, ARHGAP4, ARHGEF11, ARL4C, ASL, AURKB, B3GNTL1, BCAP29, BCAR3, BCL2, BCR, BLMH, BMP2K, BRCA1, BTAF1, CALR, CBX6, CCDC94, CCNA2, CCNB1, CCNB2, CCND1, CCS, CD2BP2, CDC14A, CDC14B, CDC20, CDC25A, CDC42EP2, CDK1, CDK13, CDKN1A, CDKN3, CENPA, CEP68, CHAF1B, CHKB, CKS2, CLIC1, CLTB, CXCR4, CYP27B1, DBP, DEPDC5, DGKD, DHCR24, DIAPH2, DPY19L1, DTNA, DTYMK, DVL1, DYRK2,…
ZNF263	146/667	3312/25868	1.95038	3.12832e-11	8.60289e-10	ABLIM3, ACTL6B, AGFG2, ANK1, APC, APLP1, APOBEC3G, ARHGEF16, ASL, ATP6V0A1, BAIAP2, BCR, C1orf61, CA12, CACNA1D, CALR, CBX6, CCDC94, CCNB1, CCS, CDC14A, CDC25A, CDK13, CDKN1A, CDO1, CLIC1, CRABP2, CYB561, CYHR1, DBP, DDAH2, DGKD, DHRS2, DNAH17, DNAH3, DPP6, DRD2, DTNB, EFNA2, ELF3, ELL, ETFB, FAM102A, FGFR4, FHL2, FKBP5, FOXA2, FOXN3, FUS, GABBR1, GABRG3, GAS6, GIGYF1, GLI1, GNLY, GRIN1, H3F3A, H…
GLI2	20/667	121/25868	7.68155	3.94583e-11	1.02127e-09	BCL2, CCND1, CDH1, CDK1, CDKN1A, FAS, FEN1, FOXA2, GLI1, H2AFX, HPGD, JAG1, JUNB, LUM, MAZ, MSX2, NPY2R, PCNA, SERPINB2, TGFBI
ERG	43/667	553/25868	3.33591	1.61178e-10	3.93992e-09	CDH1, CXCR4, FKBP5, FLT1, HDAC6, HIST1H4L, HPGD, KLK3, SLC43A1, SPP1, WNT11, AIM1, ARHGEF4, ATXN7L1, BAIAP2, BCAR3, BCR, CDK13, DOPEY2, DTNB, FOXN3, GMDS, HOMER2, ITGB2, ITGB5, ITPR2, KCNMA1, MAN1C1, NAV3, NFIX, NUP210, PCCA, PLEC, PTPRM, RBMS3, RGS12, RHOBTB3, SIPA1L1, SPOCK1, TBC1D5, TBC1D8, TNRC6B, VPS13D
TFAP2A	54/667	804/25868	2.87169	1.75263e-10	4.05872e-09	AGA, APC, BCL2, CCNB1, CDH1, CDKN1A, CRABP2, FAS, GALNT3, GLI1, GM2A, HAL, IL2RB, L1CAM, LTC4S, MMP7, NOL3, NR3C2, NRG2, PDHA1, PENK, SERPINB2, SMPD1, TIMP2, TK1, ATXN7L1, BCAR3, CCND1, CYB561, FAM102A, FGFR4, GMDS, GNB2, GRB7, HOMER2, ITGB2, ITGB5, KCNMA1, KIF17, MAST1, NFATC4, NFIX, NINJ1, PC, PLEC, POU2F3, PRLR, SFI1, SIPA1L1, TBC1D8, TBX2, TFAP2C, TSC22D3, VPS13D
CREB1	51/667	743/25868	2.93208	2.70858e-10	5.95887e-09	BCL2, BRCA1, CCND1, CD74, CXCR4, CYP27B1, ERF, FAS, FLT1, HPGD, LTC4S, NR2F1, NR3C2, NR4A2, NR5A1, PCK2, PENK, REN, SERPINB2, SPP1, STAR, TRH, TSC22D3, VGF, ANXA2, BAIAP2, BBC3, BCAR3, BCR, BRD4, DTNB, ELL, FKBP5, FOXN3, GMDS, INSR, ITGB5, ITPR2, KCNMA1, NFIX, NR4A1, PC, PLEC, PTPRM, RCC1, SIPA1L1, TACC2, TBC1D8, TNRC6B, UBE2H, VPS13D
ESR1	257/667	7144/25868	1.66684	3.98471e-10	8.34892e-09	ABCA3, ABLIM3, AIM1, ALAD, ALDH3B1, ALK, AMY2B, ANK1, ANXA2, ANXA9, APBB1, APOL1, ARHGEF16, ARL4C, ARSD, ATP6V0A1, ATP6V1H, ATXN7L1, B3GNTL1, BAIAP2, BCAR3, BCKDHB, BCL2, BCR, BLMH, BMP2K, BRCA1, BTAF1, C10orf10, C14orf1, CA12, CACNA1D, CACNA1H, CAP2, CCL11, CCL7, CCNA2, CCND1, CD300C, CD86, CDC25A, CDH1, CDK13, CDKN1A, CDKN3, CEACAM3, CENPA, CEP68, CLDN4, CLTB, COL7A1, CSPG4, CST7, CXCL12, CXCR4…
SPI1	137/667	3192/25868	1.87368	9.1937e-10	1.83874e-08	ABI2, AGA, AGFG2, AIM1, AIM2, ANK1, APC, BCAR3, BCL2, BCR, BMP2K, BRAF, BTAF1, CCDC94, CCS, CD1C, CD86, CDC14A, CDC14B, CDH1, CEACAM3, CENPA, CTSK, CXCR4, CYB5R1, CYFIP2, DAZL, DDAH2, DIAPH2, DNAH17, DNAH3, DNASE2, DOPEY2, DPP6, DPY19L1, DTNB, DUSP3, ENPP2, EP300, EP400, ERCC8, FBXO24, FEN1, FKBP5, FLT1, FOXN3, GABBR1, GGA1, GM2A, GRIK1, HDAC6, HIPK3, HIST1H2BO, IFIT3, IFNAR2, IL2RB, IL3RA, ISG20…
USF2	42/667	575/25868	3.10984	1.74428e-09	3.33689e-08	APC, BRCA1, CCNB1, CXCR4, GLI1, NR5A1, SF1, THRB, TYMS, B3GNTL1, BBC3, BCAR3, BCR, CALR, CCND1, CYHR1, DBP, DNAH17, FAM102A, FKBP5, GDF15, GIGYF1, HOMER2, HTATIP2, INSR, ITGB5, KIF17, LPIN2, MAN1C1, MID1, MKL1, NFIX, NUP210, PC, PLEC, RBCK1, SBNO2, SLC43A1, TACC2, TBC1D8, TIMP2, YAP1
RELA	52/667	830/25868	2.65413	4.24201e-09	7.77702e-08	BCL2, BRCA1, CCL11, CCNB1, CCND1, CD74, CD86, CDH1, CDKN1A, COL7A1, CXCL12, CXCR4, CYP27B1, DRD2, ELF3, FAS, GADD45G, GDF15, GRIN1, HYAL1, JAG1, JUNB, KLK3, LTC4S, NCAM1, NOL3, NR4A1, NR4A2, PCK2, PDK4, PPARD, STAT1, TRAF2, ANK1, BBC3, BCAR3, BCR, FKBP5, FLT1, GMDS, INSR, ITPR2, KCNMA1, MECOM, MID1, NCK2, PLEC, PTPN3, PTPRM, RBMS3, SIPA1L1, VPS13D
SNAI2	38/667	504/25868	3.20642	4.45887e-09	7.8476e-08	CDH1, CXCL12, CXCR4, HPGD, JAG1, L1CAM, ANK1, ARHGEF16, ARHGEF4, BAIAP2, BBC3, BCAR3, BCR, BRD4, EDN2, ELL, FAM102A, FGF9, FKBP5, GAS6, GRB7, ITGB2, KCNJ15, KCNMA1, MKL1, NFIX, NR4A1, PC, PLEC, RBCK1, RGS12, SBNO2, SCNN1A, SEC16A, TACC2, TNRC6B, TRIOBP, VGF
MITF	234/667	6519/25868	1.62646	5.59075e-09	9.46128e-08	AGA, AIM2, ALDH7A1, ALK, ANXA2, APC, APOD, ARHGAP4, ARHGEF11, ARL4C, ATP6V0A1, ATP6V1H, ATXN7L1, B3GNTL1, BAIAP2, BBC3, BCAP29, BCAR3, BCKDHB, BCL2, BCR, BMPR1B, BRCA1, BRD4, C16orf62, CA12, CA5B, CACNA1D, CACNA1H, CALR, CAP2, CBX6, CCNB1, CCND1, CCS, CD2BP2, CDC14A, CDC14B, CDH1, CDKN1A, CENPA, CEP68, CHKB, CKS2, CLIC1, CSPG4, CST7, CTSK, CXCR4, CYB561, CYHR1, DBP, DEPDC5, DHCR24, DHRS2, DNAH17,…
SOX9	38/667	518/25868	3.11115	9.36581e-09	1.47177e-07	CDKN1A, MATN1, NR5A1, SF1, ALDH3B1, ANXA2, ARHGAP4, ARHGEF16, BAIAP2, BCAR3, CCND1, CDC14B, CDC42EP2, CLDN4, DBP, DGKD, DPY19L1, ELF3, ERF, FAM102A, FGF9, GDF15, HIST1H4E, HOXA9, ITGB5, MCM7, MECOM, NFATC4, NFIX, NR4A2, PCNA, PLEC, PTPN2, PTPRO, SCNN1A, TACC2, UBE2H, WNT11
TWIST1	38/667	518/25868	3.11115	9.36581e-09	1.47177e-07	BCL2, CDH1, CDKN1A, DKK1, GDF15, GLI1, NR2F1, ALK, ANXA2, BAIAP2, BCAR3, BMPR1B, BRD4, CYB561, DGKD, FAM102A, GMDS, ITGB5, KCNH2, KCNMA1, MAN1C1, MAP1B, MECOM, MID1, NAV3, PLEC, PPP1R12B, RBMS3, RHOBTB3, SIPA1L1, SPOCK1, SSH1, TACC2, TGFBI, TIMP2, TRIOBP, UBE2H, VPS13D
MYCN	41/667	588/25868	2.95173	1.03293e-08	1.56721e-07	CDKN1A, ITPR2, KLK3, MCM7, SSH1, TJP1, XRCC2, XRCC3, ALDH3B1, ANK1, ANXA2, BAIAP2, BBC3, BCAR3, BRD4, CCND1, CYB561, ERF, FAM102A, FKBP5, FOXN3, GAS6, ITGB5, KCNH2, KCNMA1, LRP3, MAN1C1, MECOM, NFATC4, NFIX, NR4A2, PC, PLEC, SIPA1L1, SMARCD3, TACC2, TBX2, TIMP2, TRIOBP, UBE2H, VGF
CEBPB	42/667	620/25868	2.86253	1.55972e-08	2.28759e-07	CCL11, CDKN1A, GADD45G, GDF15, GNLY, INSR, ITGB2, PCK2, STAR, ANXA2, BCAR3, BCR, BMPR1B, BRD4, CDC14B, DTNA, ENPP2, FHL2, FOXN3, GMDS, ITGB5, ITPR2, KCNJ15, KCNMA1, MECOM, MID1, NAV3, NRXN3, PCCA, PRUNE2, PTPRM, RBMS3, RHOBTB3, ROCK2, SIPA1L1, SPOCK1, TACC2, TBC1D5, TGFBI, UBE2H, VPS13D, YAP1
TCF7L2	37/667	521/25868	2.999	3.41425e-08	4.84604e-07	ACVRL1, CCND1, DKK1, MMP7, ANXA2, BAIAP2, BCAR3, CLDN4, DTNA, ETV1, FAM102A, FHL2, FOXN3, GMDS, ITGB5, ITPR2, KCNMA1, MECOM, MID1, MKL1, NAV3, NFIX, NR4A1, NR4A2, PAX2, PCCA, PLEC, RHOBTB3, SIPA1L1, TACC2, TBC1D8, TIMP2, TRIOBP, TSC22D3, UBE2H, VPS13D, YAP1
YBX1	9/667	30/25868	16.3963	4.20761e-08	5.78547e-07	CCNB1, CDC20, CDH1, CDKN3, CKS2, CXCR4, FAS, TOP2A, TYMS
VDR	79/667	1626/25868	2.05422	4.40449e-08	5.87266e-07	AGFG2, AIM1, ARHGAP4, AVPR2, BAIAP2, BCL2, BLMH, BRD4, CA5B, CALR, CCDC94, CDC20, CDH1, CDKN1A, CLIC1, CRIP1, DUSP3, EFNB1, ELL, EP400, FBXO24, FOXN3, FUS, GIGYF1, H2AFX, H3F3B, HCFC1, HIPK3, HIST1H2AG, HIST1H4A, HOXA9, INSR, ITGB2, ITGB5, KATNB1, KLF1, LTB4R, LTC4S, LY6E, MAZ, MKL1, MOSPD3, MPO, NCK2, NFIX, NINJ1, NUP210, NUP50, PLEC, PRKRIP1, PRPS1, RAD23A, S100A4, SBNO2, SF1, SHOX2, SMC4, SSH1…
NFKB1	51/667	868/25868	2.47081	4.77752e-08	6.18268e-07	BCL2, BRCA1, CCL11, CCNB1, CCND1, CD74, CD86, CDH1, CDKN1A, COL7A1, CXCL12, CXCR4, CYP27B1, DRD2, ELF3, EPO, FAS, GADD45G, GNLY, GRIN1, HOXA9, HYAL1, JUNB, KCNMA1, KLK3, LGALS1, LTC4S, NCAM1, NOL3, NR4A2, PDK4, SMC4, TFPI2, TRAF2, BBC3, BCAR3, CACNA1D, DGKD, ELL, FKBP5, GLI1, NCK2, NFIX, NR4A1, PLEC, POU2F3, PTPN3, RGS10, SH3BP1, SSH1, TSC22D3
STAT3	43/667	676/25868	2.67438	6.34014e-08	7.97046e-07	BCL2, CCL11, CCND1, CDH1, CDKN1A, FAS, JUNB, MMP7, NNMT, NOL3, STAT1, TRH, AIM1, ANK1, ANXA2, ARHGEF4, BCAR3, BCR, BRD4, DTNA, DTNB, ELL, ENPP2, FHL2, FKBP5, GMDS, ITPR2, KCNJ15, LOXL2, MKL1, NAV3, PLEC, PTPN2, PTPN3, PTPRM, RBMS3, RGS12, SBNO2, SIPA1L1, TACC2, TGFBI, UBE2H, YAP1
USF1	41/667	631/25868	2.73186	7.28309e-08	8.90155e-07	APC, BRCA1, CCNB1, CCND1, CXCR4, FOXA2, GLI1, ID4, SF1, SLC16A1, TYMS, ABLIM3, ANXA2, BAIAP2, BBC3, BCAR3, DBP, DNAH17, DTNA, FAM102A, FKBP5, FOXN3, INSR, ITGB5, KCNMA1, LPIN2, MAN1C1, MID1, MKL1, NFIX, NUP210, PC, PLEC, SBNO2, SLIT1, TACC2, TBC1D5, TBC1D8, TGFBI, TIMP2, VPS13D
THAP1	35/667	497/25868	2.96522	9.8541e-08	1.17184e-06	ANK1, ARHGAP4, ARHGEF16, BAIAP2, BBC3, BCR, BRD4, CACNA1H, CCND1, DVL1, EP400, FKBP5, GRIN1, H2AFX, KLF1, MAPK8IP1, MAST1, MECP2, NR4A2, NUP210, NUP214, PC, PDE4C, PLEC, PTPN2, RBCK1, RCC1, RGS12, SBNO2, SLC43A1, SMARCD3, TMEM161A, TOP3B, VGF, ZNF467
TCF12	35/667	498/25868	2.9587	1.03457e-07	1.19792e-06	CDH1, ANK1, ANXA2, BAIAP2, BBC3, BCAR3, BCR, BMPR1B, CCND1, DGKD, DTNB, FAM102A, FOXN3, GMDS, INSR, ITGB5, ITPR2, JAG1, KCNMA1, MECOM, MID1, NAV3, NFIX, NR4A1, PC, PLEC, RBMS3, SBNO2, SIPA1L1, TACC2, TBC1D8, TGFBI, TNRC6B, UBE2H, VPS13D
ATF1	38/667	581/25868	2.74323	1.86533e-07	2.10447e-06	BCL2, BRCA1, CDK1, FLT1, LTC4S, NR3C2, TOP2A, ABLIM3, BAIAP2, BCR, BRD4, CD74, CDC14B, CYFIP2, DNAH17, ETV1, FHL2, FKBP5, GDF15, GDPD5, H3F3B, ISG20L2, ITGB5, KCNH2, MAN1C1, MAST1, MKL1, NFIX, NR4A1, NR4A2, PLEC, RGS12, TK2, TNRC6B, UBE2H, USP2, VPS13D, WIPI1
FOXM1	35/667	511/25868	2.87639	1.92183e-07	2.11402e-06	AURKB, CCNB1, CCND1, CDC25A, CDH1, CDKN1A, CDX2, CENPA, ANXA2, BCAR3, CDK1, CLDN4, DTNB, FAM102A, GMDS, HIST1H2AG, HIST1H2BC, HMMR, ITGB5, ITPR2, KCNMA1, KIF14, MECOM, NFIX, PLEC, RBMS3, RHOBTB3, SIPA1L1, STAT1, SUN2, TBC1D8, TGFBI, UBE2H, UBE2S, VPS13D
KLF6	35/667	513/25868	2.86413	2.10933e-07	2.26367e-06	CCND1, CDH1, CDKN1A, LTC4S, TFPI2, AIM1, ANXA2, BAIAP2, BCAR3, BCR, BMPR1B, FAM102A, FHL2, GDPD5, GMDS, ITGB2, ITGB5, JAG1, KCNJ15, MECOM, MID1, NFIX, PC, PLEC, RBCK1, RHOBTB3, SSFA2, TACC2, TGFBI, TIMP2, TK2, TNRC6B, TRIOBP, TSC22D3, VPS13D
FLI1	36/667	544/25868	2.77302	2.96394e-07	3.10508e-06	CCND1, CDKN1A, EP300, ITGA2B, NR5A1, SF1, AIM1, ANK1, ATXN7L1, BCAR3, BCR, DNAH17, DTNB, ELL, FKBP5, FOXN3, GDPD5, GMDS, INSR, ITGB2, KCNH2, KCNMA1, LRP3, MAN1C1, MKL1, NCK2, NFIX, NR4A1, NUP210, PLEC, RGS10, RGS12, SIPA1L1, TBC1D8, TRIOBP, VPS13D
IRF9	32/667	465/25868	2.88235	5.79378e-07	5.92852e-06	CDKN1A, IFIT3, NCAM1, BBC3, BCAR3, BCR, BRD4, CYB561, DNAH17, ELL, F2RL3, FAH, FHL2, GDF15, GDPD5, H3F3B, HIPK3, HIST1H4D, ITPR2, KCNH2, NUP210, PCK2, PLEC, PPARD, RHOBTB3, SELPLG, SETD4, SLC43A1, THRB, UBE2H, VPS13D, ZFR
ZBTB33	32/667	467/25868	2.86887	6.36337e-07	6.36337e-06	ANXA2, ATG4A, ATP6V1H, CCND1, CD74, CLIC1, DHRS2, FUS, GDF15, H3F3B, HIST1H2AG, HIST1H2AM, HIST1H2BC, HIST1H2BG, HIST1H2BO, HIST1H3B, HIST1H3I, HIST1H3J, HIST1H4C, HIST1H4D, HIST1H4E, HIST1H4H, NUP133, PLEC, PSMD10, RAD23A, RCC1, SMC4, STAT1, TBC1D5, TGFBI, TK2
TP63	36/667	564/25868	2.66569	6.99609e-07	6.84062e-06	BRCA1, CDK1, CDKN1A, CRABP1, EVPL, JAG1, SMARCD3, ALK, ANXA2, ARHGEF16, ARHGEF4, BAIAP2, BCAR3, BCR, BRD4, CA12, DTNB, FHL2, GAS6, GMDS, ITGB5, ITPR2, KCNJ15, KCNMA1, MID1, MKL1, NCK2, PC, PLEC, PTPRM, RBMS3, RGS12, SIPA1L1, SPOCK1, TRIOBP, VPS13D
NFE2L2	34/667	518/25868	2.74281	7.62009e-07	7.28878e-06	BRCA1, AKR1C3, ANXA2, ATP6V0A1, BAIAP2, BBC3, BCAR3, BCR, CLDN4, CYB561, ELL, FAH, FAM102A, FKBP5, GDF15, HIST1H4H, ITGB5, KCNH2, KCNMA1, MKL1, NUP214, PC, PCYT1A, PLEC, RBCK1, RCC1, RHOBTB3, SLC25A42, TBC1D5, TIMP2, TK2, TYRO3, UBE2H, VPS13D
REST	33/667	502/25868	2.74462	1.07078e-06	1.00244e-05	CACNA1H, GRIN1, PENK, STAT1, VGF, ALK, ANK1, ANXA2, ATP6V0A1, BAIAP2, BBC3, BCAR3, CHRNB2, CLDN4, DPP6, DRD2, FAM102A, GMDS, KCNH2, KCNMA1, L1CAM, MAP1B, MAPK8IP1, MAST1, NPTXR, NR4A1, NRXN3, OLFM1, PDE4C, PLEC, SLIT1, SPOCK1, VPS13D
ETV4	36/667	576/25868	2.60534	1.14416e-06	1.04881e-05	BRCA1, HPGD, KCNMA1, MMP7, NR3C2, SPP1, TIMP2, ARHGEF16, BCAR3, CDKN1A, CLIC1, DHRS2, ELL, ETFB, GART, GDF15, GGA1, GM2A, GRB7, HIST1H2BO, ITGB2, ITGB5, ITPR2, JAG1, KHK, NR4A1, PDE4C, PLEC, RBCK1, RCC1, SFI1, SLC39A14, SLC43A1, TBC1D8, TK2, YAP1
FOXP2	33/667	504/25868	2.73274	1.16837e-06	1.04915e-05	ANK1, ANXA2, ARHGAP4, ARHGEF4, B3GNTL1, BAIAP2, BBC3, BCAR3, BCR, BMPR1B, BRD4, CCND1, CDKN1A, ERF, ETV1, FHL2, FKBP5, GGA1, HCFC1, ITGB5, MAPK8IP1, MAZ, NFATC4, NINJ1, NR2F1, PC, PLEC, SBNO2, SH3BP1, SLC25A42, SLC43A1, STAT1, VGF
NR3C1	34/667	536/25868	2.64255	1.63606e-06	1.43973e-05	BRCA1, CCND1, CDKN1A, SCNN1A, SPP1, STAT1, ABLIM3, ANXA2, BAIAP2, BCAR3, BCR, BMPR1B, BRD4, DTNA, DTNB, FHL2, FKBP5, GMDS, ITGB5, ITPR2, KCNMA1, MECOM, MID1, PLEC, PTPRM, RBMS3, SIPA1L1, SPOCK1, TACC2, TBC1D8, TNRC6B, TSC22D3, UBE2H, VPS13D
RARA	38/667	639/25868	2.47258	1.91143e-06	1.64908e-05	BCL2, CDKN1A, CRABP1, CRABP2, EPO, FGFR1, GADD45G, HNF1B, MPO, SMPD1, TLX2, TNFRSF1B, ARHGAP4, DYRK2, ERF, FBXO24, GDPD5, GNB2, ITGB2, LRCH4, MAN1C1, MAST1, MCM7, MECP2, MKL1, NR4A1, NR4A2, PCOLCE, PLEC, RCC1, RGS12, SLC43A1, SUN2, TBC1D8, TRIOBP, TSC22D3, VLDLR, VPS13D
PGR	34/667	543/25868	2.60548	2.17766e-06	1.84264e-05	BCL2, CCND1, CDKN1A, IHH, KLK3, NOL3, REN, ABLIM3, ANXA2, ARHGEF4, BAIAP2, BCAR3, BCR, BRD4, CLDN4, FAM102A, FHL2, FKBP5, GMDS, ITGB5, KCNMA1, MECOM, MID1, PLEC, PRLR, RBMS3, SFI1, SIPA1L1, SPOCK1, TACC2, TNRC6B, TSC22D3, VPS13D, WIPI1
ZHX1	32/667	495/25868	2.6922	2.21958e-06	1.84267e-05	ALDH3B1, ANXA2, ATP6V0A1, BAIAP2, BCAR3, BCR, BRD4, CCND1, CDC42EP2, CDKN1A, CLDN4, CYB561, ELL, FADS3, FAM102A, FZR1, GART, GDF15, GDPD5, GRIN1, MAST1, MECOM, NFIX, NR4A1, PC, PLEC, RCC1, SBNO2, TACC2, TRAF2, UBE2H, WNT11
SMAD3	35/667	570/25868	2.55313	2.39602e-06	1.95231e-05	CDH1, CDKN1A, COL7A1, EPO, FOXA2, NOL3, ABLIM3, AIM1, ANXA2, ATXN7L1, BCAR3, BCR, BMPR1B, FAM102A, FHL2, GMDS, ITGB5, ITPR2, KCNJ15, KCNMA1, LOXL2, MECOM, MID1, NAV3, PCCA, PLEC, PTPRM, RBMS3, SPOCK1, TACC2, TGFBI, TSC22D3, UBE2H, VPS13D, YAP1
FOXA2	33/667	522/25868	2.63025	2.49972e-06	1.99978e-05	ABCA3, AGR2, CDH1, MMP7, TTR, BCAR3, BMPR1B, CACNA1D, DPP6, DTNA, DTNB, FOXN3, GMDS, INSR, ITPR2, KCNMA1, MECOM, MID1, NCK2, NEO1, NR3C2, NRXN3, PRLR, PRUNE2, PTPRM, RBMS3, SIPA1L1, SPOCK1, TACC2, TBC1D8, TNRC6B, VPS13D, YAP1
KLF4	33/667	528/25868	2.59774	3.19082e-06	2.50707e-05	CCNB1, CCND1, CDH1, CDKN1A, CDX2, GDF15, GPA33, IVL, AIM1, ANXA2, ARHGEF4, BAIAP2, BBC3, BCAR3, BCR, CLDN4, FAM102A, GMDS, GRIN1, ITGB2, ITGB5, JAG1, KCNMA1, MKL1, NFIX, PLEC, PTPN3, RBMS3, SIPA1L1, SPOCK1, TACC2, UBE2H, VPS13D
FOXO1	35/667	579/25868	2.51014	3.39182e-06	2.61825e-05	CCNB1, CCNB2, CCND1, CDK1, CDKN1A, CXCR4, PCK2, PDK4, SLC16A1, BCAR3, BMPR1B, BRD4, DTNA, DTNB, FHL2, FLT1, FOXN3, GMDS, INSR, ITGB5, ITPR2, KCNMA1, MID1, MKL1, NAV3, PCCA, PCSK5, PRUNE2, PTPRM, RBMS3, SIPA1L1, SPOCK1, TNRC6B, VPS13D, ZNF516
TFDP1	28/667	411/25868	2.83918	3.5459e-06	2.69e-05	CDK1, PCNA, TYMS, AGFG2, ANP32E, BAIAP2, BBC3, BCR, CLIC1, FKBP5, GDF15, H3F3A, HDAC6, HIST1H2BO, HIST1H4H, KCNH2, KLF1, MAZ, MECOM, NFIX, NR4A2, NUP214, PLEC, PPP3CC, RCC1, TOP3B, USP2, YPEL1
GRHL2	31/667	484/25868	2.66254	3.85543e-06	2.87524e-05	ALK, ANXA2, ARHGEF4, ATP6V1H, BAIAP2, BCAR3, BCR, CDH1, CLDN4, DNAH17, DTNB, FAM102A, FHL2, GDPD5, GM2A, GMDS, ITGB5, KCNMA1, MECOM, MID1, NR2E3, PLEC, PTPRM, RBMS3, RHOBTB3, SCNN1A, TACC2, TBC1D8, UNC13B, VPS13D, YAP1
MAX	32/667	509/25868	2.61186	3.97591e-06	2.91567e-05	CCND1, ANK1, ANXA2, BAIAP2, BBC3, BCAR3, BCR, BRD4, DGKD, ELL, FAM102A, FHL2, FOXN3, GMDS, INSR, ITGB5, ITPR2, KCNH2, KCNMA1, MAN1C1, MID1, NFIX, NR4A1, PC, PLEC, SIPA1L1, SPOCK1, TACC2, TBC1D8, TIMP2, TNRC6B, VPS13D
IRF1	33/667	535/25868	2.5608	4.21793e-06	3.04244e-05	BCL2, BLMH, CCNB1, CDK1, CDKN1A, IFIT3, IL15, STAT1, TRIM22, AIM1, ANXA2, ATP6V0A1, BAIAP2, BBC3, BCAR3, BMPR1B, CDH1, FHL2, FKBP5, GMDS, ITGB2, JAG1, MID1, PC, PLEC, RBCK1, RHOBTB3, SSFA2, TGFBI, TK2, TNRC6B, UBE2H, VPS13D
WT1	11/667	77/25868	6.38473	4.40053e-06	3.12296e-05	BCL2, CDH1, CDKN1A, CYP27B1, IL2RB, JUNB, KLK3, NOL3, NR5A1, NUP210, PAX2
PPARG	35/667	587/25868	2.47268	4.58489e-06	3.20215e-05	BCL2, CCND1, CDKN1A, GADD45G, GDF15, JAG1, NOL3, PDHA1, REN, SOCS7, VLDLR, ABLIM3, AIM1, ANXA2, BCAR3, DTNA, FAP, FHL2, GMDS, INSR, ITGB5, ITPR2, MECOM, NAV3, NFIX, NNMT, PCCA, PCSK5, PRUNE2, PTPRM, RBMS3, ROCK2, SPOCK1, TACC2, VPS13D
ATF7	31/667	490/25868	2.62724	4.94695e-06	3.40103e-05	ANK1, BAIAP2, BBC3, BCR, BRD4, CDH1, CYFIP2, DEPDC5, DNAH17, FAM102A, FKBP5, GDF15, GDPD5, ITGB5, ITPR2, KCNH2, MAN1C1, MAST1, MKL1, NCK2, NFIX, PLEC, RHOBTB1, SSH1, TIMP2, TK2, TNRC6B, TSC22D3, UBE2H, USP2, VPS13D
GFI1B	31/667	494/25868	2.60413	5.82532e-06	3.90211e-05	ACVRL1, ARHGEF11, ATP6V0A1, BAIAP2, BBC3, BCAR3, BCR, CDC14A, CLIC1, CYFIP2, DEPDC5, ELL, FAM102A, FKBP5, GDF15, GDPD5, KCNH2, MAN1C1, MAST1, NUP210, PLEC, PPP1R12B, RBCK1, RHOBTB1, SMARCD3, SSH1, TBC1D5, TFR2, TYRO3, UBE2H, VPS13D
HMGA1	6/667	19/25868	17.5815	5.85317e-06	3.90211e-05	BRCA1, CDC25A, CDH1, INSR, RAG2, XPA
SMAD1	32/667	522/25868	2.5413	6.67578e-06	4.3841e-05	CDKN1A, GDF15, SPP1, TGFBI, ALK, ANK1, ANXA2, BAIAP2, BBC3, BCAR3, BCR, CDH1, ELL, FKBP5, GDPD5, GMDS, ITPR2, KCNH2, KCNMA1, MECP2, MKL1, MYO18B, NFIX, NR4A2, NUP214, PLEC, POU2F3, PRUNE2, RHOBTB3, TBC1D5, TOP3B, VPS13D
NRF1	31/667	499/25868	2.57579	7.12412e-06	4.60159e-05	CXCR4, GALNT3, APLP1, ARHGAP4, BAIAP2, BCAR3, CCND1, CDKN1A, DBP, FAM102A, FKBP5, GRIN1, H3F3B, HCFC1, MAST1, MAZ, MECOM, NFIX, NR4A1, NR4A2, PAICS, PCNA, PLEC, RCC1, SBNO2, SF1, TBC1D8, TMEM187, USP2, VGF, ZNF787
BACH1	32/667	524/25868	2.53081	7.21613e-06	4.60159e-05	ITPR2, RHBDD3, ABCB6, AKR1C3, ANXA2, ATP6V0A1, BCAR3, CDKN1A, CLDN4, CLEC19A, CYB561, DTNB, FAH, FKBP5, GADD45G, GDF15, GDPD5, H3F3B, HIST1H4H, HTATIP2, ITGB5, MKL1, NEO1, NUP210, PC, PCYT1A, PTPRM, RBMS3, SUN2, TACC2, TK2, UBE2H
TFAP4	31/667	500/25868	2.57019	7.41379e-06	4.6601e-05	CDKN1A, PENK, AIM1, BAIAP2, BCAR3, BCR, CDH1, ELL, FAM102A, FOXN3, GDF15, GMDS, INSR, ITGB2, ITGB5, ITPR2, LRP3, NFIX, NR4A1, NUP210, PLEC, RGS12, SFI1, SUN2, TACC2, TBC1D8, TIMP2, TRIOBP, UBE2H, VPS13D, WIPI1
YY1	38/667	678/25868	2.31834	7.54791e-06	4.67599e-05	APC, BRAF, BRCA1, CALR, CXCR4, EP300, FAS, HCFC1, IRAK1, IVL, PCNA, SF1, STAR, BAIAP2, BBC3, BCAR3, BCR, CCND1, ELL, FKBP5, FOXN3, GMDS, INSR, ITGB5, ITPR2, KCNMA1, NFIX, NR4A2, NUP210, PLEC, SBNO2, SIPA1L1, TACC2, TBC1D8, TNRC6B, TRIOBP, UBE2H, VPS13D
HOXA1	5/667	12/25868	27.1659	7.65162e-06	4.67599e-05	BCL2, CCND1, NCAM1, PCNA, REN
ZNF143	31/667	503/25868	2.55355	8.34885e-06	5.03218e-05	PCYT1A, ALK, ARHGEF4, ATXN7L1, BAIAP2, BBC3, BCAR3, BCR, DPP6, DTNB, ELL, GMDS, INSR, ITPR2, KCNMA1, MAN1C1, MECOM, NEO1, NFIX, NRXN3, NUP214, OLFM1, PC, PCCA, PLEC, PRLR, SLIT1, SPOCK1, TACC2, UBE2H, VPS13D
ASCL1	30/667	479/25868	2.59609	8.53313e-06	5.07375e-05	DKK1, ALK, ANK1, ARL4C, ATXN7L1, BAIAP2, BCR, BRD4, CACNA1D, DPP6, ELL, FAM102A, FHL2, GABRG3, GMDS, KCNH2, KCNMA1, KIF17, MAN1C1, MYO18B, NCAM1, NCK2, NFIX, NRXN3, NUP210, PC, PRUNE2, SLIT1, SPOCK1, TACC2
SP4	31/667	505/25868	2.54262	9.03098e-06	5.29817e-05	CCND1, CDKN1A, ANXA2, DDX17, EIF5A, FGFR1, GABBR1, GART, H3F3A, H3F3B, HIST1H2BE, HIST1H2BG, HIST1H2BO, HIST1H3E, HIST1H3J, HIST1H4H, MAST1, MCM7, NFATC4, NMT2, NR4A1, NR4A2, OBSL1, PDE4C, PLEC, PSIP1, RCC1, SCNN1A, SNUPN, TK2, UBE2H
ZNF175	30/667	482/25868	2.57855	9.62869e-06	5.57451e-05	ABLIM3, ARHGEF16, ATP6V0A1, BAIAP2, BBC3, BCAR3, BCR, BRD4, CDKN1A, CLDN4, CLIC1, ELL, FAH, FAM102A, FOXN3, GDF15, INSR, ITGB2, ITGB5, ITPR2, NFIX, PC, PLEC, RBCK1, RHOBTB3, TACC2, TBC1D8, VPS13D, WIPI1, YAP1
GABPA	31/667	507/25868	2.53178	9.76381e-06	5.57932e-05	BRCA1, ARHGAP4, ARHGEF4, BAIAP2, BBC3, BCR, CDK13, ELL, FKBP5, FOXN3, HOMER2, ITGB5, ITPR2, KCNMA1, MAN1C1, MKL1, NAV3, NFIX, NR4A1, PCCA, PLEC, RBMS3, RGS12, SBNO2, SIPA1L1, SPOCK1, TBC1D5, TBC1D8, TK2, TNRC6B, VPS13D
NFYB	31/667	510/25868	2.51567	1.09655e-05	6.11296e-05	CCNB1, CCNB2, CD74, CDK1, CKS2, FAS, PCNA, ARHGAP4, BRCA1, DBP, DNAL4, ETFB, FKBP5, GART, GDF15, GM2A, HIST1H1B, HIST1H2BC, HIST1H2BN, HIST1H2BO, HIST1H3J, HIST1H4A, MAN1C1, MAST1, MCM7, MKL1, NR4A2, SUN2, TRIOBP, USP2, VCP
NFYA	32/667	535/25868	2.47414	1.09755e-05	6.11296e-05	CD74, CDC25A, FAS, HLA-DOA, JUNB, OGG1, BCR, BRCA1, CCNB1, ETFB, FAM102A, GART, GDF15, GDPD5, HIST1H2BC, HIST1H2BO, HIST1H4A, KIF17, MAST1, MCM7, MKL1, NR4A1, PC, PCNA, SBNO2, SLC16A1, SLC25A42, SUN2, TMEM161A, TNRC6B, TULP3, WIPI1
JUND	32/667	536/25868	2.46915	1.13938e-05	6.26662e-05	CCND1, CDKN1A, IVL, SPP1, ABLIM3, ANK1, ANXA2, BAIAP2, BBC3, BCAR3, BCR, CLDN4, FAM102A, FHL2, GMDS, ITGB5, ITPR2, KCNMA1, MID1, PCCA, PLEC, PTPRM, RCC1, RHOBTB1, SIPA1L1, TACC2, TBC1D5, TGFBI, TNRC6B, UBE2H, VPS13D, YAP1
E2F6	32/667	537/25868	2.46417	1.18267e-05	6.42438e-05	BRCA1, DEPDC5, GRIK1, KIAA0101, ANK1, ANXA2, B3GNTL1, BAIAP2, BBC3, BCAR3, BCR, CCND1, FKBP5, GDF15, GRIN1, ITGB5, KCNH2, MAN1C1, MECOM, NFIX, NR4A1, NR4A2, NUP214, PC, PLEC, RGS12, SLC25A42, SMARCD3, TK2, USP2, VGF, WNT11
PAX5	31/667	517/25868	2.47846	1.43136e-05	7.68046e-05	BCL2, CCND1, CDKN1A, FHL2, RAG2, ARHGAP4, BBC3, BCAR3, BCR, CD74, CDH1, CXCR4, DGKD, DTNB, ELL, FOXN3, GMDS, INSR, ITGB2, ITPR2, MKL1, NCK2, NR4A1, NR4A2, PLEC, PTPN3, RGS10, RGS12, SBNO2, SIPA1L1, SSH1
KLF9	30/667	496/25868	2.49949	1.66498e-05	8.82642e-05	ANK1, ANXA2, BAIAP2, BBC3, BCAR3, BCR, BRD4, CCND1, EFNB1, ETV1, FAM102A, FGFR1, FOXN3, ITGB5, KCNH2, L1CAM, MAN1C1, NFIX, NR4A1, PC, PLEC, RGS12, SIPA1L1, SLIT1, TACC2, TIMP2, TRIOBP, TSC22D3, TYRO3, VGF
CREM	31/667	524/25868	2.44264	1.85719e-05	9.65959e-05	CCNA2, CD86, STAR, TAF4, ATP6V0A1, BBC3, BCAR3, BCL2, BCR, CDC14A, CDH1, CYFIP2, DTNB, ELL, FKBP5, FOXN3, GM2A, ITPR2, KCNH2, KCNMA1, MKL1, NCK2, NR4A2, PLEC, RCC1, RGS10, SIPA1L1, SSH1, TBC1D5, TNRC6B, UBE2H
ARID1A	30/667	499/25868	2.48324	1.86606e-05	9.65959e-05	CDKN1A, ALDH3B1, BAIAP2, BBC3, BCAR3, CCND1, CDC14B, CENPA, DBP, EIF5A, EMILIN1, FAM102A, FGFR1, GDF15, GEMIN4, GRB7, HIST1H2BN, NFATC4, NR4A1, OBSL1, PCNA, PLEC, SBNO2, SCNN1A, SH3BP1, SLC7A2, TBC1D8, TGFBI, TK2, TULP3
ATF3	30/667	504/25868	2.4566	2.25085e-05	0.000113836	GDF15, KIAA0101, PENK, ABLIM3, ANXA2, BAIAP2, BBC3, BCAR3, BCR, FAM102A, FHL2, FOXN3, GMDS, ITGB5, ITPR2, KCNMA1, MID1, NAV3, PC, PCCA, PLEC, PTPRM, TACC2, TBC1D5, TBC1D8, TGFBI, TNRC6B, UBE2H, VPS13D, YAP1
FOSL2	30/667	504/25868	2.4566	2.25085e-05	0.000113836	BRCA1, IVL, ABLIM3, ANXA2, BCAR3, BMPR1B, DTNB, ELL, FAM102A, FHL2, GMDS, ITGB5, ITPR2, KCNMA1, LOXL2, MID1, NAV3, PCCA, PLEC, PTPRM, RHOBTB1, SIPA1L1, SPOCK1, TACC2, TBC1D8, TGFBI, TIMP2, UBE2H, VPS13D, YAP1
KLF5	30/667	505/25868	2.45134	2.33597e-05	0.00011574	CCNB1, CCND1, CXCR4, ITGB2, AIM1, ALDH3B1, ANXA2, ARHGAP4, ARHGEF16, BAIAP2, BBC3, CLDN4, DBP, DVL1, ELF3, FAM102A, GDF15, GGA1, GRB7, ITGB5, NFIX, NR4A1, PC, PCNA, PLEC, SCNN1A, SFI1, TACC2, TK2, YAP1
SMARCC1	29/667	480/25868	2.49415	2.3411e-05	0.00011574	CDH1, ANK1, BAIAP2, BCR, BRD4, CCND1, CLDN4, EDN2, ELL, FAM102A, FHL2, FKBP5, GABRE, GDF15, GDPD5, ITGB2, ITGB5, NR4A1, OLFM1, PC, PLEC, PTPRM, SBNO2, SCNN1A, TACC2, TGFBI, TIMP2, TSC22D3, WNT11
ARID1B	29/667	486/25868	2.46088	2.93614e-05	0.000143544	AGFG2, ANXA2, ARHGEF16, BAIAP2, CDC14B, CDKN1A, EFNA2, FOXA2, FOXN3, GDF15, H3F3B, HIST1H2BN, HIST1H4B, HIST1H4K, HYAL3, ITGB5, KHK, OBSL1, PLEC, PRSS23, RCC1, ROCK2, SLC39A14, SMC4, STAT1, TBC1D8, TGFBI, UBE2H, YAP1
KDM5B	30/667	513/25868	2.41001	3.12976e-05	0.000151277	BRCA1, CDC14A, ELF3, ANK1, ANXA2, ARHGEF4, BAIAP2, BBC3, BCAR3, CCND1, DVL1, ELL, FAM102A, GRIN1, ITGB2, ITGB5, KCNH2, KCNMA1, MECOM, NFIX, NR4A1, PC, PLEC, PRLR, RGS12, SBNO2, SEC16A, SSPO, TACC2, TBC1D8
FOSL1	29/667	488/25868	2.44997	3.16307e-05	0.000151277	IVL, ABLIM3, AIM1, ANK1, ANXA2, BCAR3, BCR, FHL2, GMDS, ITGB5, ITPR2, KCNMA1, LOXL2, MID1, MKL1, NAV3, PCCA, PLEC, RCC1, RHOBTB1, ROCK2, SIPA1L1, TACC2, TBC1D5, TGFBI, THRB, TNRC6B, UBE2H, VPS13D
HBP1	30/667	514/25868	2.40493	3.24455e-05	0.000153506	CCND1, CDKN1A, HIST1H1B, JUNB, BAIAP2, BBC3, BCAR3, CLIC1, DYRK2, EIF5A, FAH, FAM102A, FKBP5, GDF15, GRB7, H3F3B, ITGB2, ITGB5, KHK, NOL3, NR4A1, PDE4C, PLEC, RBCK1, RCC1, SLC39A14, SLC43A1, TGIF2, WIPI1, YAP1
E2F3	8/667	49/25868	7.4463	3.32261e-05	0.000155526	BRCA1, CCNA2, CCNB1, CDK1, CDKN1A, MAPK8, MCM7, MT1G
RUNX2	30/667	516/25868	2.39485	3.48566e-05	0.000158641	IHH, KLK3, ABLIM3, ANXA2, BCAR3, BCKDHB, BMPR1B, BRD4, FOXN3, GMDS, ITGB5, ITPR2, KCNJ15, KCNMA1, LOXL2, MECOM, MID1, NAV3, PCCA, PLEC, PRUNE2, PTPRM, RBMS3, SIPA1L1, SLC4A4, SPOCK1, TACC2, UBE2H, VPS13D, YAP1
POU2F1	24/667	368/25868	2.69674	3.52082e-05	0.000158641	AKR1C3, APC, CCND1, CDX2, CYP27B1, ENPP2, GCM1, HCFC1, HIST1H1B, HIST1H2BE, HNF1B, IL2RB, IVL, NOL3, SPP1, TFPI2, TK1, TSC22D3, CKS2, HIST1H2BC, NR2F1, PTPRM, SIPA1L1, THRB
GATAD1	29/667	491/25868	2.43379	3.53337e-05	0.000158641	ABCB6, ALDH3B1, ANXA2, BRCA1, CALR, CDC14A, CSPG4, FHL2, GABRE, GDF15, H3F3B, HIST4H4, HYAL3, ISG20L2, LGALS1, LRRC23, MAZ, MCM7, NAT6, NR4A1, NR4A2, PLEC, RHOBTB3, SEMA3B, SNUPN, STAT1, SUPT6H, TACC2, TNRC6B
RCOR1	29/667	491/25868	2.43379	3.53337e-05	0.000158641	ALDH3B1, ANK1, BAIAP2, BBC3, BCAR3, BCR, BRD4, ELL, FAM102A, FHL2, FKBP5, GDF15, GDPD5, GMDS, ITGB5, KCNH2, KCNMA1, MAN1C1, MKL1, NFIX, NUP210, PC, PDE4C, PLEC, SIPA1L1, TACC2, TRIOBP, UBE2H, VPS13D
POU5F1	30/667	519/25868	2.37988	3.87788e-05	0.00017235	CDKN1A, CDX2, DKK1, SPP1, ANK1, ARHGEF4, ATXN7L1, BCAR3, BCR, DPP6, DTNA, FLT1, FOXN3, GMDS, ITPR2, KCNMA1, MECOM, MID1, NAV3, NRXN3, PAX2, PCCA, PLEC, PTPRM, RBMS3, SIPA1L1, TACC2, TBC1D8, TNRC6B, UBE2H
TCF3	30/667	520/25868	2.37493	4.01725e-05	0.000176759	BBC3, CDH1, CDKN1A, ANK1, BAIAP2, BCAR3, BCL2, BCR, CEP68, DTNB, ELL, FKBP5, FOXN3, GMDS, ITGB2, ITPR2, KCNH2, MAN1C1, MKL1, NCK2, NFIX, NR4A2, NUP210, PC, PLEC, RGS12, SBNO2, TFDP1, TK2, TNRC6B
MAFB	29/667	496/25868	2.40727	4.23862e-05	0.000182842	SPOCK1, ALK, ANXA2, ATXN7L1, BCAR3, BCR, CACNA1D, CDH1, CDK13, DPP6, DTNA, DTNB, FOXN3, ITPR2, KCNMA1, MAN1C1, NAV3, NCAM1, NEO1, NR3C2, PRUNE2, PTPRM, SIPA1L1, TACC2, TBC1D5, UBE2H, UNC13B, VLDLR, VPS13D
CTCFL	29/667	496/25868	2.40727	4.23862e-05	0.000182842	AIM1, ANK1, ARHGAP4, ARHGEF4, BAIAP2, BCAR3, BCR, CACNA1H, CCND1, DVL1, ELL, FLT3LG, GRIN1, IRAK1, ITGB2, KCNH2, LRP3, MAN1C1, MAST1, MECOM, NFIX, NR4A1, NRG2, PC, PLEC, RGS12, SMARCD3, SSPO, USP2
MTA1	27/667	447/25868	2.48886	4.45499e-05	0.00019031	BRCA1, CDH1, RNF144A, ALDH3B1, B3GNTL1, BAIAP2, CACNA1H, CAP2, CCND1, CDKN1A, CLDN4, CYB561, ELF3, FAM102A, GADD45G, GDF15, IFRD2, ITGB2, ITGB5, NR4A1, NR4A2, PC, PLEC, TBX2, TGFBI, TGIF2, WNT11
ZBTB7A	29/667	500/25868	2.38646	4.89192e-05	0.000206966	ARHGEF16, ATP6V0A1, BAIAP2, BBC3, BCR, CACNA1H, CCND1, DVL1, EFNA2, ELL, GDPD5, GIGYF1, GRB7, GRIN1, ITGB2, KCNH2, MAN1C1, MAST1, MECOM, MSLN, NFIX, NR4A1, OBSL1, PDE4C, PLEC, SBNO2, SLC25A42, SMARCD3, TYRO3
GATA2	205/667	6245/25868	1.40762	5.05906e-05	0.000211999	ABLIM3, ACVRL1, AGFG2, AIM1, AIM2, ANK1, ANXA2, APC, ARHGEF11, ARL4C, ATG4A, ATP6V0A1, ATP6V1H, ATXN7L1, BAIAP2, BBC3, BCAP29, BCAR3, BCKDHB, BCL2, BCR, BLMH, BMP10, BMP2K, BMPR1B, BTAF1, CA12, CACNA1D, CAP2, CD86, CDC14A, CDC25A, CDC42EP2, CDKL5, CDKN1A, CDKN3, CDO1, CHAF1B, COL4A6, CRIP1, CXCL12, CXCR4, CYB561, CYFIP2, CYP27B1, CYP2B6, CYP4B1, DDX17, DEPDC5, DGKD, DHCR24, DHH, DIAPH2, DKK1, DNA…
MAF	29/667	502/25868	2.37618	5.25156e-05	0.000217989	ITGB7, ARL4C, BAIAP2, BBC3, BCL2, BCR, BRD4, CXCR4, CYFIP2, DNAH17, ELL, FAM102A, FKBP5, GDPD5, ITGB2, LPIN2, NBEAL2, NCK2, NR4A1, PLEC, RCC1, RGS10, RGS12, SELPLG, STAT1, TNNT3, TNRC6B, TSC22D3, VPS13D
FOXP1	131/667	3683/25868	1.48958	6.479e-05	0.000266426	AIM1, ALAD, ANXA9, APC, ARHGEF16, ARL4C, BAIAP2, BBC3, BCAR3, BCR, C16orf62, CBX6, CCNA2, CCND1, CDC42EP2, CDK13, CDKN1A, CDX2, CLTB, CRABP2, CXCL12, CYP2F1, DDX17, DNAJB2, DOPEY2, DTNB, DVL1, ELL, EP300, EP400, ETV1, FANCG, FBXL7, FGF9, FGFR1, FGFR4, FOXJ1, FOXN3, GABRG3, GDE1, GDF15, GEMIN4, GPKOW, HIST1H2BC, HIST1H3H, HIST1H4C, HIST1H4J, HIST4H4, HYAL3, INSR, ITGA10, ITGA5, ITGA9, JAG1, JUNB, …
TP53	119/667	3280/25868	1.51406	6.60409e-05	0.000269056	ALK, ANK1, ANXA2, APC, ARL4C, ATG4A, BBC3, BCKDHB, BCL2, BRCA1, CALR, CCDC69, CCNA2, CCNB1, CCNB2, CCND1, CD86, CDC14A, CDC14B, CDK1, CDKN1A, CDKN3, CENPA, CEP68, COL4A6, CXCL12, CYFIP2, CYHR1, DGKD, DHRS2, DKK1, DNAJB2, EDN2, ELF3, ENPP2, FAP, FAS, FHL2, FLT1, FOXN3, FUS, GABRG3, GADD45G, GAS6, GDF15, GMDS, GRB7, HIST1H3A, HNF1B, HPGD, HSPB3, IL15, INSR, JAG1, KAT5, KCNJ15, KCNMA1, KDSR, KIAA153…
NR2F6	28/667	485/25868	2.37239	7.11184e-05	0.000287083	ARHGEF16, BCAR3, BCR, BRD4, C8B, ELL, FAM102A, FOXN3, GDF15, GRB7, HNF1B, INSR, ITGB2, ITGB5, ITPR2, NFIX, NUP210, PCCA, PLEC, PTPRM, SCGN, SFI1, SLC16A1, TACC2, TBC1D8, TTR, VPS13D, YAP1
KLF13	28/667	487/25868	2.36186	7.63062e-05	0.000299774	ARHGEF16, BAIAP2, BBC3, BCR, CYHR1, DBP, EP400, F2RL3, FADS3, FKBP5, GDF15, GDPD5, HCFC1, ITGB5, KCNH2, KHK, KIF17, MAP7, MAST1, MMP15, MYO18B, NR4A1, NUP210, PDE4C, PLEC, RCC1, TFR2, TYRO3
MYNN	28/667	487/25868	2.36186	7.63062e-05	0.000299774	ANK1, ATP6V0A1, BAIAP2, BBC3, BCR, BRD4, CEP68, DDX17, GABRE, GIGYF1, HCFC1, HDAC6, KCNH2, NBEAL2, NFIX, NR4A2, NUP210, NUP214, PLEC, RCC1, RHOBTB3, SEC16A, SFI1, SGSM3, SRPK3, SUN2, TFR2, TOP3B
PDX1	28/667	487/25868	2.36186	7.63062e-05	0.000299774	ALK, ANXA2, BCAR3, BCR, CACNA1D, DPP6, DTNA, FOXN3, GMDS, ITPR2, KCNMA1, MAN1C1, MID1, MYO18B, NCAM1, NEO1, NR3C2, PRUNE2, PTPRM, SIPA1L1, SPOCK1, TACC2, TBC1D5, TBC1D8, TNRC6B, UBE2H, UNC13B, VLDLR
GATA3	265/667	8491/25868	1.36035	8.72545e-05	0.000339752	ABLIM3, ACPP, ACVRL1, AGFG2, AGR2, AIM1, AIM2, AKR1C3, ALK, ANP32E, ANXA2, ANXA9, APC, APOD, ARHGEF4, ARL4C, ARSD, ATP6V0A1, ATP6V1H, ATXN7L1, BAIAP2, BCAP29, BCAR3, BCKDHB, BCL2, BCR, BLMH, BMP10, BMPR1B, BRAF, BRAP, BRD4, BTAF1, C16orf62, CA12, CACNA1D, CAP2, CCND1, CD86, CDC14A, CDC14B, CDH1, CDK13, CDKL5, CDKN1A, CDKN3, CDX2, CENPA, CHRNB1, CLDN4, COL4A6, CRABP2, CRIP1, CST7, CXCL12, CXCR4, C…
TEAD4	28/667	493/25868	2.33083	9.39736e-05	0.000362705	ALK, ANXA2, BAIAP2, BCAR3, BCR, BMPR1B, FHL2, GMDS, ITGB5, ITPR2, KCNMA1, LOXL2, MECOM, MID1, NFIX, PLEC, PTPRM, RBMS3, RHOBTB3, SIPA1L1, SPOCK1, TACC2, TBC1D5, TGFBI, THRB, UBE2H, VPS13D, YAP1
KLF1	28/667	494/25868	2.32574	9.72512e-05	0.000372091	ANK1, ANXA2, ATP6V0A1, BAIAP2, BBC3, BCR, CDH1, CYB561, CYHR1, ELL, FKBP5, GDF15, HCFC1, HDAC6, HIST1H4H, ITGB2, JUNB, KCNH2, MAST1, MAZ, NFIX, NR4A1, NUP214, PLEC, RAD23A, SFI1, TK2, TSC22D3
CUX1	28/667	496/25868	2.31561	0.000104116	0.000394922	NCAM1, ARHGEF16, B3GNTL1, BAIAP2, BBC3, BCR, CCND1, CDH1, DHRS2, ELL, FAM102A, GDF15, GMDS, GRB7, H3F3B, ITGB2, ITGB5, MKL1, NFIX, OBSL1, PLEC, PRLR, RBCK1, RHOBTB3, TBC1D5, TBC1D8, VPS13D, WIPI1
ARNT	29/667	524/25868	2.26844	0.000111086	0.000411941	BCL2, BRCA1, EPO, ALK, ANK1, BCAR3, BMPR1B, CACNA1D, DPP6, DTNA, DTNB, FOXN3, GMDS, ITPR2, KCNMA1, MECOM, MID1, NAV3, NCAM1, NRXN3, PCSK5, PRLR, PTPRM, RBMS3, SIPA1L1, SPOCK1, TACC2, TBC1D5, VPS13D
ZHX2	28/667	498/25868	2.30558	0.000111411	0.000411941	CCNA2, ARHGEF16, B3GNTL1, BAIAP2, BCAR3, BRD4, CCND1, CDC14B, CDKN1A, CLIC1, CYB561, ELL, FKBP5, FOXA2, GDF15, HNF1B, ITGB2, KHK, NR4A1, NUP210, OBSL1, PLEC, SBNO2, SCNN1A, SFI1, TBX2, TIMM17B, TRAF2
SMAD5	28/667	498/25868	2.30558	0.000111411	0.000411941	ARHGAP4, BBC3, CLIC1, DDAH2, DDX17, EIF5A, ERF, FUS, GABRE, GART, GIGYF1, GNB2, HCFC1, HIST1H2BN, IRAK1, ITGA5, NUP214, PLEC, PMPCA, RAD23A, RCC1, RHOBTB3, SEC16A, SF1, SMC4, STXBP2, TOP3B, UBE2S
E2F7	23/667	374/25868	2.52843	0.000123051	0.000451187	ANXA2, BBC3, BCAR3, BRD4, CCND1, CDKN1A, DNAJB2, FHL2, GAS6, H3F3B, KCNMA1, LGALS1, LOXL2, LRCH4, NFIX, OBSL1, PLEC, RCC1, SSH1, TBX2, TGFBI, TIMP2, VPS13D
ZBTB16	5/667	20/25868	12.6756	0.000126195	0.00045889	BCL2, CCNA2, CRABP1, CXCR4, SLC25A42
AHR	28/667	504/25868	2.27586	0.000136126	0.000486956	BRCA1, CCND1, CYP2B6, PCNA, ALK, ATXN7L1, BCAR3, BMPR1B, CACNA1D, DPP6, DTNA, DTNB, FOXN3, GMDS, KCNMA1, MECOM, MID1, NAV3, NEO1, NRXN3, PCSK5, PRLR, PRUNE2, RBMS3, SIPA1L1, SPOCK1, TACC2, TBC1D5
BCL6	28/667	504/25868	2.27586	0.000136126	0.000486956	CDKN1A, PDCD2, AIM1, ANK1, BBC3, BCAR3, BCL2, BCR, BRD4, CCDC69, CD86, CXCR4, DGKD, DTNB, EP400, FAM102A, FKBP5, FOXN3, GMDS, ITGB2, MKL1, NR4A1, NUP210, PLEC, PTPN2, RGS10, TK2, TNRC6B
IRF2	28/667	506/25868	2.26612	0.000145393	0.000511782	BLMH, CXCR4, ATP6V0A1, BAIAP2, BBC3, BCR, CCND1, ELL, ETV1, FKBP5, FLT3LG, GDF15, IFIT3, KCNH2, MAST1, NFIX, NR4A2, PAICS, PLEC, RBCK1, RCC1, RHOBTB3, SBNO2, SETD4, SMARCD3, STAT1, TBC1D5, TNRC6B
MAZ	28/667	506/25868	2.26612	0.000145393	0.000511782	MAZ, ALDH3B1, ATP6V0A1, BAIAP2, BBC3, BCR, BRD4, CCND1, CLDN4, DBP, DVL1, ELL, ERF, FAM102A, FKBP5, GDF15, GDPD5, GRB7, ITGB5, JUNB, KCNH2, MAST1, NAB2, NFIX, NR4A1, PLEC, SBNO2, TIMP2
ETS2	9/667	78/25868	4.98062	0.000178377	0.000622903	BRCA1, CCNA2, CCND1, CDK1, CDKN1A, FLT1, JUNB, NOL3, SPP1
BHLHE40	27/667	493/25868	2.23928	0.000223925	0.000775802	ATP6V0A1, BAIAP2, BBC3, BCAR3, BCL2, BCR, CDKN1A, DBP, DTNB, ELL, FAM102A, FKBP5, GDF15, GDPD5, INSR, ITGB2, ITGB5, KCNH2, KCNMA1, NFIX, NR4A1, NUP210, PC, PLEC, RGS12, SLC43A1, VGF
HIF1A	55/667	1300/25868	1.72919	0.000232414	0.000798922	ATXN7L1, CCND1, CD86, CDH1, CDKN1A, CXCL12, CXCR4, CYP2B6, DAZL, DNAJB2, DPP6, DTNA, EDN2, EP300, EPO, FLT1, GRIN1, HIST4H4, HMMR, ITGB2, JUNB, KLK3, LGALS1, LRP4, NFIX, NID2, NR4A1, NUP210, PTPRM, RDH11, RHOBTB3, S100A4, SERPINB9, SIPA1L1, SLC4A4, TIMP2, TLR6, TOP3B, TSR1, TYMS, ANK1, BCAR3, CACNA1D, GABRG3, GMDS, ITGA9, ITPR2, KCNMA1, MAN1C1, MECOM, NAV3, PLEC, PRLR, RBMS3, SLIT1
POU2F2	28/667	522/25868	2.19147	0.000242275	0.000820009	HIST1H2BE, IVL, NOL3, SPP1, TK1, ANK1, BBC3, BCAR3, BCL2, CACNA1D, CD86, DTNA, DTNB, GMDS, INSR, ITPR2, KCNMA1, MKL1, NCK2, NUP210, PCCA, RBMS3, SBNO2, SEMA7A, SIPA1L1, STAT1, TNRC6B, VPS13D
RXRA	28/667	522/25868	2.19147	0.000242275	0.000820009	IL2RB, ANXA2, ARHGEF16, BBC3, BCAR3, CD74, CDH1, DGKD, ENPP2, FAM102A, FOXN3, GDF15, INSR, ITGB5, ITPR2, KCNMA1, PLEC, SBNO2, SCNN1A, SIPA1L1, SLC16A1, STAT1, TACC2, TGFBI, TIMP2, UBE2H, VPS13D, YAP1
NEUROD1	27/667	496/25868	2.22466	0.000246537	0.000828063	ANK1, ATP6V0A1, BAIAP2, BBC3, BCR, CLIC1, DVL1, ELL, FAM102A, FKBP5, GABBR1, GDF15, GDPD5, GNB2, ITGA2B, KCNH2, MAST1, MECOM, NFIX, NR4A1, NR4A2, PLEC, RCC1, RGS10, SBNO2, SLC43A1, VPS13D
ARID2	27/667	497/25868	2.21983	0.000254512	0.000848374	ANXA2, BCAR3, BLMH, CDC14A, CDC14B, CDKN1A, CYHR1, DBP, ERF, GM2A, GRB7, H3F3A, HIST4H4, LRP6, PDE4C, PLEC, RCC1, ROCK2, SEMA3B, SH3BP1, SLC16A1, SLC25A42, SLC39A14, SLC43A1, SUN2, TBC1D8, YAP1
SSRP1	15/667	203/25868	3.06065	0.000269027	0.000890014	AKR1C3, BBC3, BCAR3, CACNA1D, CDKN1A, DDX17, DHCR24, FGFR4, GDF15, GRB7, PCK2, RBCK1, RCC1, SLC39A14, TBC1D8
NFE2	27/667	499/25868	2.21023	0.000271152	0.00089035	AIM1, ANK1, ATP6V0A1, BBC3, BCAR3, CDH1, DTNB, ELL, FKBP5, GDF15, GDPD5, GMDS, ITGB5, ITPR2, KCNH2, KCNMA1, MKL1, NFIX, NUP210, PLEC, RHOBTB3, TBC1D5, TK2, TNRC6B, UBE2H, VPS13D, WIPI1
CDX2	27/667	503/25868	2.19129	0.00030735	0.00100173	APC, CDKN1A, CDX2, AGR2, ANXA2, BCAR3, CLDN4, DTNA, ETV1, FHL2, GMDS, GPA33, INSR, ITPR2, KCNMA1, MECOM, MID1, NR2E3, NR3C2, NRXN3, PCSK5, PRLR, PTPRO, SIPA1L1, TACC2, VPS13D, YAP1
ATF2	28/667	536/25868	2.12978	0.000370278	0.00119796	BCL2, CCND1, CDKN1A, FAS, NR4A2, PCK2, PENK, BCAR3, CD86, CDH1, DDX17, DTNB, FGFR1, FOXN3, FUS, H3F3A, INSR, ITPR2, KCNMA1, PSIP1, PTPN3, RBMS3, RCC1, SIPA1L1, STAT1, TBC1D5, TNRC6B, UBE2H
HNF1B	25/667	457/25868	2.23268	0.000383821	0.00123271	MMP7, UMOD, ABLIM3, AIM1, AKR1C3, ANXA2, BCAR3, BMPR1B, GMDS, ITGB5, JAG1, KCNJ15, KYNU, MECOM, MID1, NR2E3, NR2F1, NR3C2, NRXN3, RHOBTB3, SLC4A4, SPOCK1, TNRC6B, VPS13D, YAP1
NANOG	27/667	511/25868	2.15435	0.000392791	0.00125238	CCND1, CDC25A, CDX2, DKK1, ATXN7L1, BCAR3, CDC14B, DAZL, DTNA, FLT1, FOXN3, GMDS, ITPR2, JAG1, KCNMA1, MAN1C1, MECOM, MID1, NRXN3, PAX2, PCCA, PTPRM, RBMS3, SIPA1L1, TACC2, UBE2H, YAP1
DNMT3B	27/667	512/25868	2.14982	0.000404823	0.00128145	SFRP4, BAIAP2, BCAR3, CCND1, CDKN1A, DTNB, ELL, FBXO7, FOXN3, FUS, GART, GDF15, GGA1, HIST1H4H, ISG20L2, ITGB5, JAG1, NFIX, OBSL1, PCNA, PDE4C, PLEC, ROCK2, TAF4, TK2, TNRC6B, ZNF787
ZEB2	26/667	488/25868	2.1719	0.000441317	0.001387	CDH1, ITGA5, ANK1, APC, BBC3, BCR, BRD4, CYFIP2, DEPDC5, ELL, FAM102A, FKBP5, GDF15, GDPD5, ITGB5, KCNH2, MKL1, NCK2, PLEC, RBCK1, RCC1, ROCK2, TBC1D5, TK2, TNRC6B, UBE2H
MAFK	26/667	490/25868	2.16236	0.00046917	0.00146408	ABLIM3, ALK, ANXA2, BCAR3, BMPR1B, CACNA1D, DTNA, DTNB, GMDS, ITGB5, ITPR2, KCNJ15, KCNMA1, MECOM, MID1, NAV3, NRXN3, PCSK5, PRUNE2, PTPRM, RBMS3, SIPA1L1, SPOCK1, TACC2, TBC1D5, VPS13D
NR1H2	26/667	491/25868	2.15762	0.000483667	0.00149869	PCK2, ABLIM3, AIM1, ALDH3B1, ANXA2, BAIAP2, BCAR3, BMPR1B, CA12, CLDN4, DGKD, ELF3, FAM102A, FHL2, GDF15, GMDS, ITGB5, MECOM, PLEC, PRLR, PTPRO, RBCK1, ROCK2, TACC2, TGFBI, VPS13D
MYBL2	25/667	465/25868	2.19132	0.000494779	0.0015224	CCND1, ABLIM3, AKR1C3, ANXA2, BCAR3, C8B, CDKN3, DHCR24, DHRS2, FOXN3, GDF15, HIST1H2BC, HIST1H2BN, HIST1H2BO, ITGB5, ITPR2, MAT1A, RCC1, ROCK2, SCGN, SLC39A14, TBC1D8, TOP2A, VPS13D, YAP1
MNT	26/667	495/25868	2.13887	0.000545666	0.00166588	ALDH3B1, ANXA2, ATXN7L1, B3GNTL1, BAIAP2, BCAR3, BCR, CACNA1D, CCND1, CLDN4, ELL, FAM102A, GRB7, GRIN1, ITGB5, KIF17, MAST1, NR4A1, PC, PLEC, SCNN1A, TACC2, TBX2, TGFBI, TJP1, TSC22D3
MYBL1	3/667	7/25868	28.4323	0.000552769	0.00166588	BCL2, DHRS2, TSC22D3
SALL4	3/667	7/25868	28.4323	0.000552769	0.00166588	ABCA3, CDH1, HOXA9
ZNF644	23/667	420/25868	2.23136	0.000637528	0.00190825	ANK1, BAIAP2, F2RL3, FHL2, H3F3A, H3F3B, HIST1H4H, IFIT3, ITGA9, ITPR2, KCNH2, KLF1, MAP7, MAPK8, NFIX, NNMT, PDE4C, RBCK1, RHOBTB3, ROCK2, THRB, VPS13D, WIPI1
ZBED1	25/667	475/25868	2.14175	0.000672301	0.00199873	ARHGAP4, BBC3, BCL2, BCR, CALR, CD74, CD86, CDKN1A, F2RL3, FUS, GDF15, H3F3B, HIST1H2AG, HIST1H2BC, HIST1H2BN, HIST1H2BO, HIST1H3D, HIST1H3J, ITPR2, KCNH2, PLEC, RCC1, RHOBTB3, STAT1, UBE2H
NR2F1	26/667	504/25868	2.09782	0.000711201	0.00210019	EPO, ANK1, ARHGEF16, ARHGEF4, BAIAP2, BCAR3, BCR, CACNA1H, COL7A1, DNAH17, ELL, FAM102A, GDPD5, GRIN1, ITGB2, KCNH2, NFIX, NUP210, OLFM1, PC, PLEC, RGS12, SSPO, TACC2, TRAF2, TRIOBP
MAFG	25/667	478/25868	2.12724	0.000735398	0.00215717	ABLIM3, ANK1, DPP6, DTNA, DTNB, FHL2, GMDS, ITPR2, KCNH2, KCNMA1, MAP1B, MAPK8, MECOM, MID1, MYO18B, NCK2, NUP214, PTPRM, RBMS3, RHOBTB1, RHOBTB3, SPOCK1, TBC1D5, UBE2H, VPS13D
ZC3H8	24/667	453/25868	2.1552	0.000779566	0.00225174	ANXA2, BAIAP2, BCAR3, CDC14B, CLDN4, FAM102A, FHL2, GDF15, GDPD5, HIST1H3J, ITGB5, KATNB1, KCNMA1, MKL1, MPO, PC, PDE4C, RCC1, RGS10, SYT17, TACC2, TGFBI, UBE2H, WIPI1
NCOR2	25/667	480/25868	2.11774	0.000780275	0.00225174	PCK2, AIM1, ATP6V0A1, BCAR3, BRD4, CD86, CLDN4, CXCR4, DGKD, FOXN3, GMDS, ITPR2, KCNMA1, NAV3, NCK2, NR3C2, NR4A2, PLEC, PTPRM, RBMS3, SIPA1L1, TACC2, TK2, TNRC6B, VPS13D
RARB	7/667	59/25868	5.12868	0.000782992	0.00225174	BCL2, CCND1, CRABP2, EP300, FGFR1, HOXA5, NOL3
NR2F2	26/667	510/25868	2.07146	0.00084453	0.00241294	PENK, ANXA2, ATP6V0A1, ATXN7L1, BCAR3, BCR, BRD4, ELL, FAM102A, FHL2, FOXN3, GDF15, INSR, ITGB5, ITPR2, KCNH2, KCNMA1, MECOM, PLEC, PRLR, RHOBTB3, TBC1D5, TBC1D8, TNRC6B, UBE2H, VPS13D
MEF2C	24/667	456/25868	2.13997	0.000853731	0.00242349	CDKL5, MECP2, NR4A1, AIM1, BCAR3, BCL2, CD86, CDH1, DGKD, DNAJB2, DTNB, FLT1, GMDS, IL15, INSR, ITPR2, KCNMA1, MKL1, NR4A2, PPP3CC, SIPA1L1, SLC12A3, STAT1, VPS13D
TCF7	25/667	484/25868	2.09897	0.000877227	0.00245001	BCL2, CCND1, MMP7, MSLN, AIM1, ATP6V0A1, BAIAP2, BCAR3, BCR, CD86, CDC14B, DTNB, FKBP5, GMDS, IL15, INSR, ITPR2, KCNH2, PLEC, PPP3CC, RHOBTB3, SIPA1L1, TBC1D5, TLR1, VPS13D
HOXB13	25/667	484/25868	2.09897	0.000877227	0.00245001	ALK, BCKDHB, BMPR1B, DTNB, FBXL7, FOXN3, GMDS, ITPR2, KCNMA1, MAP1B, MECOM, MID1, NAV3, NEK1, NR3C2, PCCA, PCSK5, PTPRM, RBMS3, SIPA1L1, SPOCK1, TACC2, TBC1D8, THRB, VPS13D
NCOR1	24/667	457/25868	2.13485	0.000879777	0.00245001	ACPP, DHCR24, KLK3, ANK1, BAIAP2, BBC3, BCR, DBP, DNAJB2, ELF3, GAS6, GDF15, HDAC6, HIST1H4E, ITGB5, KLF1, LGALS1, MAZ, NR4A1, PLEC, PPARD, SLC16A1, SSH1, ZNF467
PAX6	24/667	458/25868	2.12986	0.000906509	0.00250858	ITGA5, L1CAM, ANXA2, DKK1, ENPP2, ETV1, H3F3B, HIST1H4E, IL15, ITGB5, KCNMA1, LOXL2, MECOM, MID1, PRUNE2, RBMS3, RCC1, RPS26, SHOX2, SIPA1L1, TBC1D8, UBE2H, UBE2S, VPS13D
RUNX1	103/667	2958/25868	1.42937	0.000934945	0.0025711	ALK, ANK1, APBB1, ARL4C, ATP6V0A1, BCAR3, BCKDHB, BCR, BRD4, C16orf62, CBX6, CCDC69, CCND1, CD300C, CDC14A, CKS2, CLIC1, CST7, CXCR4, DIAPH2, DOPEY2, DPP6, DVL1, DYRK2, ETV1, FAH, FHL2, FKBP5, FLT1, FOXN3, GABRG3, GADD45G, GM2A, GMDS, H3F3A, HIST1H2BC, HIST1H3D, HIST4H4, HNF1B, HOMER2, IFIT3, ITGA2B, ITGA9, ITGB2, ITPR2, KCNMA1, KLK3, MAN1C1, MAPK8, MECOM, MKI67, MMP16, MPO, MYO18B, NAV3, NBEAL2,…
FOXK2	25/667	488/25868	2.08051	0.000984478	0.0026905	AGFG2, ANK1, APC, BBC3, BCAR3, BCR, CDC14A, CLIC1, ETV1, FKBP5, GDF15, HIST1H2BN, ITGB5, NFIX, NMU, NR4A2, NUP214, PLEC, RCC1, RHOBTB3, ROCK2, TBC1D5, TBC1D8, TNRC6B, VPS13D
SIX2	24/667	461/25868	2.11502	0.000990973	0.00269153	ALK, BCL2, BMPR1B, DPP6, DTNA, ETV1, GMDS, KCNMA1, MID1, NAV3, NCAM1, NCK2, NR3C2, NRXN3, PC, PCSK5, PRUNE2, PTPRM, RBMS3, SIPA1L1, SLIT1, SPOCK1, TACC2, VPS13D
ZKSCAN1	25/667	489/25868	2.07601	0.001013	0.00273449	ALDH3B1, ARHGEF16, BAIAP2, BBC3, BCAR3, BCR, EDN2, ELL, FAM102A, FKBP5, GDF15, GDPD5, ITGB2, KCNH2, MAN1C1, MAST1, NFIX, NR4A1, PDE4C, PLEC, SBNO2, SCNN1A, TBC1D8, TOP3B, VPS13D
SOX11	24/667	462/25868	2.11011	0.0010206	0.0027382	ALK, CACNA1D, DEPDC5, DIAPH2, DPP6, DTNA, DTNB, FLT1, GABRG3, GMDS, IL15, ITPR2, KCNMA1, MECOM, MID1, NCAM1, NEO1, PCSK5, RBMS3, RGS12, RHOBTB1, SIPA1L1, SPOCK1, TNRC6B
HNF4G	25/667	490/25868	2.07153	0.00104224	0.00277931	AGFG2, ALDH3B1, BAIAP2, BCAR3, BCR, C8B, DIO1, ELL, FAH, FOXN3, GDF15, GRB7, HNF1B, INSR, ITGB5, ITPR2, NFIX, PLEC, PRLR, PTPRM, SLC43A1, TACC2, TBC1D8, TGFBI, VPS13D
NFIC	29/667	606/25868	1.93975	0.00116859	0.00309746	CYP27B1, INSR, ITGA5, MATN1, NOL3, PCK2, TFPI2, ALK, ANXA2, BCAR3, BCKDHB, DTNB, ENPP2, FAM102A, GMDS, IL15, ITGB5, ITPR2, KCNMA1, MECOM, MID1, NAV3, PLEC, PPP1R12B, RBMS3, SIPA1L1, UBE2H, VPS13D, YAP1
TBP	27/667	551/25868	1.98669	0.00121254	0.00319472	BCL2, CCNB1, CDKN1A, FUS, HIST1H2AG, PENK, ANXA2, BBC3, BCAR3, BCR, CLIC1, FAM102A, FKBP5, GDF15, H3F3A, ITGB5, MECOM, NFIX, NR4A1, NR4A2, PC, PLEC, TBC1D5, TBC1D8, TK2, TNRC6B, UBE2H
TEAD1	24/667	469/25868	2.07642	0.00125029	0.00325519	MSLN, ABLIM3, ANXA2, BCAR3, BMPR1B, CDH1, FAP, FHL2, GMDS, ITGB5, ITPR2, KCNMA1, LOXL2, MECOM, MID1, NAV3, NRXN3, PRUNE2, PTPRM, RBMS3, SPOCK1, UBE2H, VPS13D, YAP1
ZNF24	24/667	469/25868	2.07642	0.00125029	0.00325519	CCND1, MSLN, ANK1, BBC3, BCR, BRD4, FHL2, GDF15, GDPD5, ITPR2, KCNH2, MAN1C1, MATN1, MKL1, NR4A2, NUP210, PC, RCC1, RHOBTB1, SELPLG, SLC16A1, TRIOBP, UBE2H, VPS13D
ETV1	25/667	497/25868	2.04005	0.00126814	0.00328226	ARHGAP4, ETV1, FKBP5, GART, GDF15, HOMER2, ISG20L2, ITGB5, JUNB, MAN1C1, MCM7, NR4A1, NR4A2, PLEC, RBCK1, RGS12, RHOBTB3, ROCK2, SFI1, SSFA2, STAT1, TBC1D8, TK2, TSC22D3, VPS13D
TP73	24/667	473/25868	2.05753	0.00140055	0.00360375	BBC3, CDK1, CDKN1A, BAIAP2, BCAR3, BCKDHB, CEP68, DRD2, ENPP2, FHL2, FOXN3, GMDS, KCNJ15, KCNMA1, MAN1C1, MID1, NAV3, NCAM1, NCK2, RGS12, SIPA1L1, SPOCK1, VPS13D, YAP1
MYOD1	25/667	502/25868	2.01832	0.00145431	0.00372032	ALK, ANK1, ARHGEF4, BCAR3, BCR, BRD4, DGKD, FHL2, GDPD5, GMDS, ITGB5, JPH2, KCNJ15, KCNMA1, LOXL2, MAN1C1, NCAM1, NCK2, NFIX, OLFML2B, PCCA, PRUNE2, RBMS3, SIPA1L1, TACC2
RELB	24/667	479/25868	2.02998	0.00165496	0.00420914	BCL2, CDKN1A, IL15, ANK1, BBC3, BMP10, CACNA1D, CD86, CDC14A, DPP6, FLOT2, KCNMA1, LGALS1, LRP4, NCK2, NFIX, NR4A2, PLEC, PTPRM, RBMS3, SLC39A14, STAT1, TRAF2, UNC13B
SPIB	24/667	481/25868	2.02087	0.00174812	0.00441049	ATXN7L1, BCAR3, BCL2, BRD4, CACNA1D, CD86, CXCR4, CYFIP2, DEPDC5, DTNB, GM2A, GMDS, IFNAR2, ITPR2, KCNMA1, MKL1, NAV3, NCK2, NUP210, PRUNE2, PTPRM, SLC12A3, TBC1D5, TNRC6B
ZEB1	25/667	509/25868	1.98856	0.00175417	0.00441049	CDH1, AIM1, ANXA2, ARHGEF16, BAIAP2, BBC3, BCAR3, BCL2, BCR, CCND1, CDKN1A, DGKD, FAM102A, GGA1, GMDS, GRB7, ITGB2, ITGB5, NR4A1, PLEC, RGS12, SBNO2, SCNN1A, SUN2, TK2
CLOCK	24/667	483/25868	2.0119	0.00184574	0.00461435	KAT5, STAR, ABLIM3, ALK, ANK1, ARHGEF4, BAIAP2, BBC3, DRD2, GABRG3, GMDS, GRK1, ITGB2, ITGB5, KCNMA1, KIF17, MYBPC3, MYO18B, NRXN3, PLEC, PTPRM, RGS12, RHOBTB1, SIPA1L1
PPARD	5/667	35/25868	6.33593	0.00192075	0.00477474	CCND1, GADD45G, NOL3, PDHA1, PDK4
KAT6A	2/667	3/25868	75.7033	0.00195751	0.00481176	HOXA5, HOXA9
ZNF76	2/667	3/25868	75.7033	0.00195751	0.00481176	CDKN1A, PCYT1A
GATA6	24/667	487/25868	1.9942	0.00205502	0.00502337	ABCA3, DKK1, BBC3, BCAR3, BMPR1B, CACNA1D, CDH1, CLDN4, DGKD, DTNB, GMDS, ITGB5, ITPR2, KCNMA1, MECOM, MID1, PCSK5, PLEC, PRUNE2, RBMS3, RHOBTB3, SIPA1L1, VPS13D, YAP1
MSC	3/667	11/25868	14.2202	0.00241228	0.00580003	CDC25A, DKK1, MCM7
NKX3-1	3/667	11/25868	14.2202	0.00241228	0.00580003	CCND1, KLK3, SIX6
SPDEF	3/667	11/25868	14.2202	0.00241228	0.00580003	AGR2, CDH1, KLK3
SREBF2	25/667	522/25868	1.93554	0.00245296	0.00586577	FAS, ALDH3B1, ARHGEF11, ARHGEF16, BAIAP2, BRD4, COL7A1, ELL, FADS3, FAM102A, GDPD5, GRIN1, LRCH4, LRP3, MAPK8IP1, NFIX, NR4A1, PC, PFAS, PLEC, SBNO2, SEC16A, TACC2, TRAF2, TRIOBP
CEBPD	25/667	527/25868	1.91588	0.00277862	0.00660861	CCND1, GADD45G, ATP6V0A1, BBC3, BCR, CLIC1, DHRS2, ETFB, FKBP5, GDF15, H3F3B, ITGB5, KHK, LPIN2, NFIX, NR4A2, NUP214, PLEC, RCC1, RHOBTB3, SLC43A1, TBC1D8, TNRC6B, UBE2H, VPS13D
BCL3	24/667	500/25868	1.93873	0.00288045	0.00681398	ANXA2, BBC3, CCND1, CEP68, DGKD, DNAH17, ELF3, FAM102A, GNB2, INSR, ITGB5, ITGB7, ITPR2, KCNMA1, MID1, PC, PLEC, RCC1, SBNO2, SGSM3, STAT1, TGFBI, TRAF2, XRCC3
RBPJ	24/667	502/25868	1.93046	0.00302948	0.00712819	CDKN1A, AIM1, BCAR3, BCL2, CD86, CDH1, CXCR4, CYFIP2, DGKD, DTNB, FAM102A, FKBP5, INSR, ITPR2, JAG1, KCNMA1, MKL1, PLEC, PTPN2, PTPN3, SIPA1L1, SLC12A3, SSH1, VPS13D
FOXA1	343/667	11930/25868	1.24382	0.00305922	0.00714357	ABI2, ABLIM3, ACPP, ACTL6B, AGR2, AIM1, AIM2, AKR1C3, ALAD, ALDH3B1, ALDH7A1, ALK, ANK1, ANP32E, ANXA2, ANXA9, APC, APOD, ARHGAP4, ARHGEF11, ARHGEF4, ARL4C, ARSD, ATG4A, ATP6V0A1, ATP6V1H, ATXN7L1, AURKB, B3GNTL1, BAIAP2, BBC3, BCAP29, BCAR3, BCKDHB, BCL2, BCR, BLMH, BMP2K, BMPR1B, BRAF, BRCA1, BRD4, C14orf1, C16orf62, CA12, CA5B, CACNA1D, CACNA1H, CAP2, CCNA2, CCND1, CDC14A, CDC14B, CDH1, CDK1, …
PRDM14	140/667	4370/25868	1.31702	0.00306849	0.00714357	ACTL6B, ALK, ANK1, ANXA2, APC, ARL4C, ATP6V0A1, ATXN7L1, BCAR3, BMP10, BMP2K, BRAF, BTAF1, BTN3A2, C10orf10, C1orf61, CA12, CACNA1D, CAP2, CDC14A, CDC14B, CDH1, CDK13, CDKL5, CDX2, COL4A6, CRIP1, CXCL12, DDAH2, DKK1, DTNA, EFNB1, FGF9, FGFR1, FLT1, FOXJ1, FOXN3, GABBR1, GABRG3, GAD2, GDPD5, GMDS, GSTZ1, H3F3B, HIPK3, HMMR, HNF1B, IQCK, ITGA10, ITGA5, ITGB5, ITPR2, JAG1, KCNMA1, KCTD17, KYNU, LAS1…
MTA2	23/667	475/25868	1.95545	0.00313225	0.00725364	CDH1, ATP6V0A1, BAIAP2, BBC3, BCR, CLDN4, FKBP5, ITGB5, KCNH2, MECOM, MKL1, NFIX, NR4A2, PDE4C, PLEC, RGS10, RHOBTB1, RHOBTB3, SBNO2, TBC1D5, TNRC6B, UBE2H, VPS13D
JUNB	24/667	504/25868	1.92226	0.00318497	0.0073371	CDKN1A, IVL, BBC3, BCAR3, CD86, DTNB, EDN2, FKBP5, GDF15, GMDS, ITPR2, KCNH2, KCNMA1, MAST1, MKL1, NCK2, PLEC, RHOBTB1, RHOBTB3, ROCK2, SIPA1L1, TBC1D5, TNRC6B, VPS13D
TWIST2	4/667	25/25868	7.23157	0.00360088	0.00825202	CDH1, DKK1, GDF15, NR2F1
TAL1	119/667	3648/25868	1.33355	0.00368853	0.00840909	ABCA3, AIM1, AIM2, AKR1C3, ANXA2, ARHGAP4, ARL4C, ATP6V0A1, BBC3, BCAR3, BCKDHB, BCL2, BCR, BMPR1B, CACNA1D, CALR, CD74, CDC14A, CENPA, CHAF1B, CXCR4, CYB561, CYFIP2, DIAPH2, DNAH3, DTNA, DTNB, DUSP3, DYRK2, EMILIN1, ETV1, F2RL3, FHL2, FLT1, FOXN3, GABRG3, GMDS, GRIK1, HIPK3, HIST1H3D, HIST1H3J, HIST1H4D, HIST1H4E, HIST1H4H, HIST1H4I, HIST1H4J, IFNAR2, ITGA2B, ITGA5, ITGA9, ITGB5, ITPR2, KCNJ15, …
ESR2	25/667	539/25868	1.87028	0.00371278	0.00842075	BMP10, CDKN1A, CYP27B1, FEN1, INSR, NINJ1, PENK, TFDP1, TNFRSF10C, ANP32E, BCR, BLMH, FGFR4, FOXN3, GAS6, NAB2, PCYT1A, PTPRO, RGS10, SLC25A42, SMARCD3, TACC2, TBX2, TFAP2C, VPS13D
OTX2	21/667	426/25868	1.9902	0.00378019	0.00850828	RBP3, AIM1, ANXA2, DKK1, ENPP2, ETV1, IL15, ITPR2, KCNJ15, KCNMA1, MAPK8, NAV3, NID2, PRUNE2, RBMS3, SIPA1L1, SPOCK1, TBC1D5, UBE2H, VPS13D, YAP1
ID3	23/667	483/25868	1.92083	0.00383756	0.00850828	CDKN1A, ANK1, BBC3, BCAR3, BCR, FAM102A, FHL2, GDF15, GDPD5, ITGB5, MAN1C1, NFIX, NNMT, NR4A1, NUP210, NUP214, PDE4C, PLEC, RBCK1, TOP3B, TSC22D3, UBE2H, VPS13D
MIER1	23/667	483/25868	1.92083	0.00383756	0.00850828	ANK1, APC, BBC3, BCR, CDC14A, FKBP5, GABBR1, GRIN1, KCNH2, L1CAM, MAPK8, NFIX, NR4A2, NUP210, NUP214, PDE4C, PLEC, RCC1, RHOBTB1, SBNO2, STAT1, TFR2, VPS13D
NRL	2/667	4/25868	37.8536	0.00384806	0.00850828	NR2E3, RBP3
PURA	2/667	4/25868	37.8536	0.00384806	0.00850828	FAS, PCNA
SP2	15/667	266/25868	2.28671	0.00403001	0.00886601	BAIAP2, CENPA, CYHR1, EIF5A, FKBP5, GGA1, MCM7, NUP214, PC, SLC25A42, SUN2, TNRC6B, TOP2A, WIPI1, ZNF197
STAT5A	24/667	515/25868	1.87839	0.00416561	0.00911875	BCL2, CCND1, AIM1, AIM2, ANK1, ATP6V0A1, BBC3, BCAR3, CD74, CD86, CEP68, DEPDC5, FUS, INSR, ITGB7, ITPR2, PSIP1, RHOBTB3, STAT1, STXBP2, TBC1D5, TFDP1, TK2, VPS13D
ELF3	23/667	487/25868	1.90398	0.00423734	0.00922984	AIM1, ANXA2, BCAR3, BMPR1B, DTNA, FHL2, GMDS, JAG1, KCNJ15, MECOM, MID1, NNMT, NR2F1, PLEC, RHOBTB3, SPOCK1, TACC2, TBC1D8, TGFBI, TSC22D3, UBE2H, VPS13D, YAP1
SOX2	123/667	3806/25868	1.32099	0.00428595	0.00928975	ABI2, ABLIM3, ALK, APC, ARHGAP4, ARL4C, ATP6V1H, ATXN7L1, BCL2, BCR, BMP2K, BMPR1B, C1orf61, CACNA1D, CAP2, CCDC69, CCNB2, CCND1, CDC20, CDO1, COL4A6, CXCR4, CYB561D2, DAZL, DEPDC5, DGKD, DKK1, DNAH17, DOPEY2, DPP6, DTNA, DTNB, DYRK2, EDN3, ETV1, FAS, FHL2, FKBP5, FLT1, FOXN3, GADD45G, GCDH, GDPD5, GM2A, GNLY, HIPK3, HMHB1, HOMER2, IL15, ITPR2, JAG1, KCNH2, KYNU, LAMP2, LOXL2, MAP1B, MATN1, MECOM…
RUNX3	24/667	517/25868	1.87063	0.00436862	0.0094225	CCND1, CDKN1A, JAG1, BCAR3, BCL2, BCR, CD86, CXCR4, DGKD, DTNB, FOXN3, GMDS, INSR, ITPR2, KCNMA1, MKL1, NCK2, PTPN2, PTPN3, RBMS3, SIPA1L1, TBC1D5, TNRC6B, VPS13D
SMAD2	21/667	432/25868	1.96068	0.00443046	0.00950467	BCL2, CDKN1A, COL7A1, GLI1, ALK, ARHGEF4, BCAR3, BCR, BMPR1B, C8B, DPY19L1, DTNB, GADD45G, GMDS, LRP4, MECOM, NCAM1, PTPRM, RCAN2, SPOCK1, VPS13D
MAFF	23/667	489/25868	1.89566	0.00444992	0.00950467	ABLIM3, ANK1, ANXA2, BCAR3, DTNA, DTNB, GMDS, ITGB5, ITPR2, KCNMA1, MECOM, NAV3, PLEC, PTPRM, RBMS3, RHOBTB3, SIPA1L1, SPOCK1, STAT1, TACC2, TBC1D5, UBE2H, VPS13D
HOXA9	21/667	434/25868	1.95103	0.00466684	0.00991986	SHOX, ARHGEF4, ARL4C, ATP6V0A1, BCKDHB, BTN3A2, CXCR4, DTNA, FOXN3, HIST1H2BG, INSR, ITGB5, KCNMA1, MAN1C1, MAP7, MMP7, PRUNE2, PTPN2, SIPA1L1, SPOCK1, TBC1D8
TAF1	23/667	492/25868	1.88331	0.00478541	0.010123	CDKN1A, ANXA2, ARHGAP4, BBC3, BCAR3, BCL2, CCND1, CLIC1, EIF5A, FKBP5, H3F3B, HIST1H2BN, HIST1H2BO, ITGB5, JUNB, NR4A1, NR4A2, PLEC, RCC1, TBC1D8, TNRC6B, TULP3, UBE2H
ZNF584	17/667	325/25868	2.11367	0.00488776	0.01029	ABLIM3, BBC3, BRD4, CYFIP2, F2RL3, FHL2, GDF15, H3F3B, ITGA9, ITPR2, KCNH2, PRSS23, RBCK1, ROCK2, UBE2H, VPS13D, WIPI1
CREB3	21/667	436/25868	1.94147	0.00491358	0.0102951	CXCR4, PCNA, ANK1, CA12, CYFIP2, FHL2, GDF15, ITPR2, KCNH2, MAP7, NNMT, NUP210, RHOBTB3, SFI1, THRB, TK2, TNRC6B, TSC22D3, UBE2H, VPS13D, WIPI1
TCF4	22/667	465/25868	1.90618	0.00498396	0.0103931	BCL2, CCND1, ANXA2, BCAR3, CDC14B, CDH1, ELF3, GMDS, HPGD, ITPR2, MMP15, NFIX, NR3C2, NR4A2, PCCA, POU2F3, PRLR, PTPRO, SIPA1L1, TACC2, TBC1D8, YAP1
PBX2	23/667	495/25868	1.87112	0.00514169	0.0106714	VCP, ANK1, ATXN7L1, BAIAP2, BCAR3, BCR, BRD4, ELL, FHL2, FLT1, GDPD5, GMDS, KCNH2, KCNMA1, MAN1C1, MECP2, MKL1, NCK2, PC, TNRC6B, TSC22D3, UBE2H, VPS13D
GLI1	7/667	82/25868	3.55281	0.005256	0.0108257	BCL2, CXCR4, FAS, FOXA2, H2AFX, SPP1, WNT10B
RFX5	23/667	496/25868	1.8671	0.00526524	0.0108257	CD74, HLA-DOA, ATP6V0A1, BBC3, BCAR3, BRCA1, BTN3A2, CCND1, DBP, ELL, GART, MBOAT7, MCM7, NR4A1, PC, PCNA, SIPA1L1, TACC2, TULP3, UBE2H, UNC13B, VCP, WIPI1
MXI1	23/667	497/25868	1.86309	0.00539124	0.0110165	ANXA2, BAIAP2, BBC3, BCAR3, BCR, BRD4, CCND1, ELL, FAM102A, FKBP5, FOXN3, ITGB5, NFIX, PC, PLEC, RCC1, SBNO2, SIPA1L1, TACC2, TBC1D8, TIMP2, USP2, VGF
CREB3L1	11/667	173/25868	2.59158	0.00540809	0.0110165	STAR, BCR, CLIC1, DYRK4, FKBP5, H3F3B, MAST1, MBOAT7, NR4A2, PLEC, TK2
GATA1	25/667	557/25868	1.80557	0.00560055	0.011356	EPO, ITGA2B, KLF1, PPOX, ANK1, BCAR3, BCR, CDH1, DEPDC5, FHL2, FOXN3, GMDS, ITPR2, KCNMA1, MECOM, MID1, MKL1, NRXN3, NUP214, PRUNE2, RHOBTB3, TBC1D5, TNRC6B, UBE2H, VPS13D
ZNF639	22/667	471/25868	1.88027	0.00576985	0.0116456	ANK1, ARHGAP4, ATP6V0A1, CYB561, EIF5A, FBXO7, H3F3B, HCFC1, HIPK3, KCNH2, KHK, MAPK8, MAZ, NFIX, NR4A2, RHOBTB3, S100A4, SELPLG, TAF4, TK2, TNRC6B, VPS13D
ZNF83	15/667	277/25868	2.18982	0.00582226	0.0116977	ABLIM3, BBC3, BRD4, GDF15, H3F3B, HIST1H4H, HIST1H4I, ITGA9, MAZ, MYO18B, NFIX, PDE4C, RHOBTB1, RHOBTB3, VPS13D
TEAD2	20/667	415/25868	1.94121	0.00592597	0.0118519	BCR, CYFIP2, DBP, DDX17, DUSP3, ELF3, FAH, FLT3LG, H3F3B, HIST1H4H, HIST1H4I, ITPR2, LRP6, NAB2, NNMT, RHOBTB3, SNRPC, TJP1, TK1, TYRO3
IRF3	21/667	444/25868	1.90416	0.00601104	0.0119677	APOBEC3G, ANP32E, CALR, CCDC94, CDKN3, CENPA, CEP68, FBXO24, HIST1H2BC, HIST1H2BN, KATNB1, LRCH4, NPHP4, SLC25A42, SLC26A2, TMEM161A, TNRC6B, TOP2A, TRAF2, VCP, XRCC3
NR1I2	11/667	176/25868	2.54416	0.00613636	0.0121621	AURKB, BBC3, BCL2, CYP2B6, CYP2C19, DBP, DPY19L1, PRLR, SCNN1A, SLC25A42, SLC43A1
CRX	2/667	5/25868	25.2398	0.00630399	0.0122733	NR2E3, RBP3
GTF3A	2/667	5/25868	25.2398	0.00630399	0.0122733	FUS, STAT1
NR1I3	2/667	5/25868	25.2398	0.00630399	0.0122733	CYP2B6, CYP2C19
TSC22D3	2/667	5/25868	25.2398	0.00630399	0.0122733	CCND1, CDKN1A
DNMT1	5/667	48/25868	4.41881	0.00770496	0.0149347	BMPR1B, CDH1, CXCR4, RGS10, SFRP4
SRF	23/667	514/25868	1.79724	0.00794505	0.0153326	FHL2, UBE2S, ATP6V0A1, BAIAP2, GADD45G, ISG20L2, JUNB, KAT5, KCNH2, KCNMA1, NR4A1, NR4A2, NUP214, PCYT1A, PLEC, PPP1R12B, PRUNE2, SCNN1A, SIPA1L1, SUN2, TACC2, VPS13D, YAP1
ZNF92	21/667	458/25868	1.84217	0.00841279	0.0161643	ALDH3B1, ANK1, BBC3, BCAR3, BCKDHB, BMPR1B, CLEC19A, GDF15, GDPD5, GMDS, ITPR2, KCNMA1, MAN1C1, PDE4C, PTPRM, RBMS3, SIPA1L1, SPOCK1, TGFBI, TMEM161A, TRIOBP
UBTF	22/667	489/25868	1.80638	0.00876161	0.0167613	ARHGEF16, BAIAP2, BCAR3, BCR, CACNA1H, CDK13, CYB561, CYHR1, DVL1, DYRK2, FKBP5, GABRD, GNB2, ITGB5, JUNB, KCNH2, MALT1, MECOM, NR4A2, PLEC, RBCK1, RGS10
EOMES	20/667	432/25868	1.85989	0.00902686	0.0171699	ALK, ATXN7L1, BCAR3, BCKDHB, BMPR1B, C8B, DIAPH2, DTNA, EFNB1, GMDS, KCNMA1, MECOM, MID1, NCAM1, NRXN3, PCSK5, PTPRM, RBMS3, SIPA1L1, SPOCK1
HSF1	23/667	520/25868	1.77516	0.00905392	0.0171699	CDKN1A, ALDH3B1, ARHGEF4, BAIAP2, BCR, DGKD, DNAH17, DPP6, ELL, GDPD5, INSR, ITGB2, KCNH2, KCNMA1, NFIX, NR4A1, PC, PLEC, RGS12, SLIT1, TACC2, TRAF2, TRIOBP
E2F5	18/667	375/25868	1.93005	0.00909224	0.0171699	BRCA1, LOXL2, MT1G, BBC3, BCR, BRD4, F2RL3, GDF15, ITGA9, KCNH2, KHK, NFIX, RHOBTB3, RNF144A, TBC1D5, TNRC6B, VPS13D, WIPI1
XBP1	22/667	491/25868	1.79855	0.00916028	0.0172244	ARHGEF4, BMPR1B, CACNA1D, DPP6, DTNA, DTNB, GMDS, INSR, KCNMA1, MECOM, MID1, NAV3, NCAM1, NR3C2, NRXN3, PRLR, PTPRM, RBMS3, SIPA1L1, SPOCK1, TACC2, VPS13D
HOXA7	2/667	6/25868	18.9374	0.00929496	0.0173296	CDH1, IVL
PHOX2B	2/667	6/25868	18.9374	0.00929496	0.0173296	ALK, TLX2
SMAD4	22/667	492/25868	1.79466	0.00936506	0.0173866	BCL2, CDKN1A, COL7A1, EPO, GLI1, IHH, ALK, BCAR3, BCR, C8B, CXCR4, DTNA, DTNB, GADD45G, GMDS, MECOM, PC, PCCA, PTPRM, RCAN2, SIPA1L1, SPOCK1
PBX3	22/667	495/25868	1.78308	0.0100017	0.0184906	ANK1, ANXA2, BBC3, BCAR3, BCKDHB, CCND1, GMDS, ITGB5, ITPR2, KCNMA1, LOXL2, MID1, NAV3, PLEC, PRUNE2, RBMS3, SIPA1L1, TGFBI, TNRC6B, UBE2H, VPS13D, YAP1
HINFP	14/667	272/25868	2.07277	0.0114853	0.0211444	ANK1, BBC3, FHL2, GDF15, HIST1H4B, HIST1H4E, HIST1H4I, HIST1H4J, ITPR2, MMP15, PC, RHOBTB3, SUN2, UBE2H
ARID3A	22/667	504/25868	1.74918	0.0121242	0.0222276	CDK1, ANXA2, ATP6V0A1, BCAR3, BCR, CLIC1, FKBP5, FOXN3, INSR, ITGB5, ITPR2, MKL1, NR4A2, NUP210, PLEC, PRLR, PTPRM, RHOBTB3, ROCK2, SFI1, TBC1D5, VPS13D
ZNF740	14/667	274/25868	2.05654	0.0121827	0.0222423	BAIAP2, BBC3, CYB5R1, EIF5A, ERF, KCNH2, MAP1B, MAZ, MECP2, NR4A1, NR4A2, PLEC, TMEM161A, TSC22D3
BATF	21/667	476/25868	1.76794	0.0125879	0.022887	BCAR3, BCL2, CD74, CD86, DTNB, GM2A, GMDS, IL15, INSR, ITPR2, KCNMA1, NAV3, NCK2, PRLR, PTPN2, PTPN3, RBMS3, SIPA1L1, TBC1D5, TNRC6B, VPS13D
ARNTL	20/667	448/25868	1.78912	0.013032	0.023597	DBP, ARHGEF4, BBC3, CDKN3, DEPDC5, DTNB, FBXL7, GABRG3, ITPR2, KCNMA1, MYBPC3, MYO18B, NRXN3, PCSK5, PTPN2, ROCK2, SFRP4, SIPA1L1, SLC4A4, VPS13D
IKZF1	21/667	479/25868	1.75615	0.0134216	0.024203	FGFR4, ABLIM3, APC, BCR, BRD4, CDC14A, FAM102A, FLT1, GABRE, ITGB5, KCNH2, MAN1C1, MKL1, NFIX, NNMT, RHOBTB3, TK2, TNRC6B, TSC22D3, UBE2H, VPS13D
ZNF589	19/667	422/25868	1.8041	0.0140704	0.0252693	ABLIM3, ANK1, ATP6V0A1, BBC3, BCR, BRD4, CYFIP2, DNAH17, F2RL3, FHL2, GDF15, HIST1H4H, ITPR2, KCNH2, NCK2, NRXN3, PRSS23, VPS13D, WIPI1
SOX6	21/667	484/25868	1.73683	0.0149082	0.0266652	CCNA2, CCND1, CDKN1A, APC, BBC3, BCR, DEPDC5, ETV1, GDF15, MAN1C1, NMU, NR4A2, NUP210, PLEC, RBCK1, RCC1, RHOBTB1, TBC1D5, TNRC6B, UBE2H, VPS13D
MEIS1	21/667	485/25868	1.73302	0.0152206	0.0271136	ITGA9, ANK1, APC, ATP6V0A1, BCAR3, DTNA, DTNB, ENPP2, FLT1, FOXN3, GMDS, HOMER2, ITPR2, KCNMA1, MAN1C1, MID1, MKL1, NAV3, SIPA1L1, TBC1D5, VPS13D
STAT5B	22/667	516/25868	1.70586	0.015499	0.0274983	BCL2, CCND1, CDKN1A, AIM1, ARL4C, CD86, DGKD, FOXN3, GMDS, ITPR2, MAN1C1, NCK2, NR4A2, PCCA, PLEC, PTPN2, RGS10, SIPA1L1, TK2, TNRC6B, TULP3, VPS13D
ATF5	2/667	8/25868	12.6223	0.0167666	0.0292751	BCL2, CYP2B6
FOXD3	2/667	8/25868	12.6223	0.0167666	0.0292751	CYFIP2, SPP1
GFI1	2/667	8/25868	12.6223	0.0167666	0.0292751	CDKN1A, CYP27B1
MSX2	2/667	8/25868	12.6223	0.0167666	0.0292751	BCL2, SPP1
NR4A1	21/667	491/25868	1.71048	0.0172047	0.0298035	CCNA2, CDKN1A, STAR, TIMP2, BCR, FOXN3, GMDS, ITGB2, ITPR2, KCNMA1, MKL1, NCK2, NUP210, NUP214, PLEC, RCC1, RNF144A, SIPA1L1, TGFBI, TNRC6B, VPS13D
MEF2A	21/667	491/25868	1.71048	0.0172047	0.0298035	AIM1, BBC3, BCAR3, BCL2, CD74, CD86, CDH1, DTNB, GMDS, INSR, ITPR2, KCNMA1, NAV3, NR4A2, PTPRO, RBMS3, RCC1, SIPA1L1, TNRC6B, UBE2H, VPS13D
PRDM1	18/667	403/25868	1.78763	0.0177819	0.0306619	MKI67, PCNA, AIM1, BCAR3, CDH1, DTNA, HTATIP2, MECOM, MID1, NFIX, PRPS1, PTPRO, RBMS3, RHOBTB3, SIPA1L1, SLC7A2, TGFBI, UBE2H
PAX8	21/667	493/25868	1.70309	0.0179094	0.0306619	BCL2, L1CAM, NCAM1, ALK, ARHGEF4, ATXN7L1, CDH1, DPP6, FBXL7, GMDS, ITPR2, KCNMA1, MECOM, NAV3, NCK2, PCCA, PRIM2, PTPRM, RBMS3, SPOCK1, UBE2H
NONO	21/667	493/25868	1.70309	0.0179094	0.0306619	BAIAP2, BBC3, BCR, ELL, FLT3LG, GDF15, GLI1, JUNB, KCNH2, KLF1, MCM7, NUP210, PLEC, RCC1, RHOBTB3, SBNO2, SLC25A42, SSPO, TIMM17B, UBE2H, USP2
BHLHE22	20/667	468/25868	1.7079	0.0198906	0.0339219	ALDH3B1, BAIAP2, BCR, CLDN4, DOPEY2, ELL, FAM102A, GAS6, GGA1, INSR, KCNH2, KCNMA1, MKL1, OLFML2B, PLEC, RGS12, SCNN1A, SLC12A3, TBC1D8, TIMP2
MTA3	21/667	499/25868	1.68131	0.0201592	0.0342473	ANK1, BAIAP2, BBC3, BCL2, BCR, CDH1, DTNB, GDPD5, ITGB7, ITPR2, KCNH2, MAN1C1, MKL1, PLEC, RCC1, SIPA1L1, STAT1, TK2, TNRC6B, UBE2H, VPS13D
KLF10	2/667	9/25868	10.8196	0.0211924	0.0357267	CDKN1A, FGFR1
PAX2	2/667	9/25868	10.8196	0.0211924	0.0357267	L1CAM, NCAM1
RFX1	8/667	134/25868	2.4157	0.0230406	0.0385707	MSLN, PCNA, BRCA1, CLIC1, FOXN3, KIF17, PLEC, USP2
SREBF1	21/667	506/25868	1.65657	0.0230547	0.0385707	ABCA3, FAS, BAIAP2, BBC3, BCR, CDKN1A, CLIC1, DDAH2, FKBP5, FUS, GDF15, HYAL3, KCNH2, MAST1, PLEC, RDH11, TIMM17B, TOP3B, TULP3, WIPI1, XRCC3
ELF1	21/667	509/25868	1.64619	0.0243894	0.040649	ANK1, BBC3, BCAR3, BCR, ELL, FAM102A, FOXN3, GDPD5, ITGB2, ITGB5, JUNB, MKL1, NR4A1, NR4A2, PC, PLEC, SBNO2, SIPA1L1, TBC1D8, UBE2H, VPS13D
SMARCC2	19/667	449/25868	1.68904	0.0249315	0.0408104	ANK1, BRD4, CDH1, EDN2, ELL, FAM102A, FAS, GDF15, GMDS, GNLY, ITGB5, NR4A1, RHOBTB3, SBNO2, SCNN1A, TACC2, TBC1D8, TGFBI, TIMP2
CXXC1	1/667	1/25868	#DIV/0!	0.0257848	0.0408104	CDKN1A
E4F1	1/667	1/25868	#DIV/0!	0.0257848	0.0408104	CCNA2
EBF3	1/667	1/25868	#DIV/0!	0.0257848	0.0408104	CDKN1A
FOXG1	1/667	1/25868	#DIV/0!	0.0257848	0.0408104	CDKN1A
HOXB8	1/667	1/25868	#DIV/0!	0.0257848	0.0408104	NCAM1
HOXB9	1/667	1/25868	#DIV/0!	0.0257848	0.0408104	NCAM1
KLF16	1/667	1/25868	#DIV/0!	0.0257848	0.0408104	CDKN1A
NPAS3	1/667	1/25868	#DIV/0!	0.0257848	0.0408104	VGF
NR2C1	1/667	1/25868	#DIV/0!	0.0257848	0.0408104	EPO
ZBTB14	1/667	1/25868	#DIV/0!	0.0257848	0.0408104	FHL2
ZBTB5	1/667	1/25868	#DIV/0!	0.0257848	0.0408104	CDKN1A
ZNF239	1/667	1/25868	#DIV/0!	0.0257848	0.0408104	RBP3
ZNF423	1/667	1/25868	#DIV/0!	0.0257848	0.0408104	BRCA1
NR0B1	2/667	10/25868	9.46949	0.0260434	0.041072	NR5A1, STAR
REL	4/667	44/25868	3.79488	0.0263487	0.0414051	CD74, CDKN1A, JAG1, KLK3
ESRRA	20/667	483/25868	1.65157	0.0266568	0.0417403	ESRRA, NR2F1, PDK4, BAIAP2, BCAR3, CLDN4, ELF3, FAM102A, GMDS, GRB7, ITGB5, KCNMA1, MAN1C1, NRXN3, PLEC, PRLR, TACC2, TBC1D8, TRIOBP, VPS13D
TGIF2	20/667	484/25868	1.64794	0.0271633	0.0423824	ABCB6, ABI2, BBC3, CLIC1, FAM102A, FOXN3, FUS, GART, GDF15, GRB7, KHK, MAZ, MCM7, PAICS, RCC1, ROCK2, SLC16A1, TGIF2, TRAF2, TULP3
MEIS2	20/667	486/25868	1.64073	0.0281979	0.0438412	APC, BCR, CDC14A, CDC14B, ETV1, FLT1, GDPD5, GMDS, KCNH2, MAN1C1, MKL1, NCK2, NR4A2, RHOBTB1, SMARCD3, SSH1, TBC1D5, TNRC6B, UBE2H, VPS13D
NCOA3	19/667	459/25868	1.64999	0.0302655	0.0468902	BCL2, BRCA1, EPO, MMP7, DTNA, FBXL7, GMDS, KCNMA1, MECOM, NAV3, NRXN3, PCSK5, PRLR, PRUNE2, RBMS3, SIPA1L1, SPOCK1, TACC2, TBC1D5
SP3	10/667	196/25868	2.04692	0.0313428	0.0483502	CCND1, CDKN1A, CYP2F1, DNASE2, ID4, ITGA5, KLK3, LTC4S, NOL3, TIMP2
SOX13	19/667	461/25868	1.64239	0.0314277	0.0483502	ANXA2, CLIC1, DHCR24, DHRS2, ETFB, FAM102A, FOXN3, GDF15, HNF1B, INSR, ITGB5, ITPR2, JAG1, KYNU, PC, PCCA, RGS12, TBC1D8, YAP1
ZNF165	7/667	117/25868	2.41906	0.0320463	0.0491302	ARHGAP4, ITGB2, KCNMA1, NUP214, PDLIM4, RRAD, SAC3D1
EBF1	20/667	495/25868	1.60906	0.0332257	0.0507614	ANK1, BCL2, BCR, CACNA1D, CD86, DGKD, DTNB, FAM102A, FOXN3, INSR, ITGB2, ITPR2, KCNMA1, MKL1, NCK2, NUP210, PLEC, PRLR, SIPA1L1, SPOCK1
T	19/667	466/25868	1.62369	0.0344785	0.0524932	ALK, ATXN7L1, BCAR3, BCKDHB, BCR, BMPR1B, EFNB1, GMDS, MECOM, MID1, NCAM1, NRG2, PAX2, PRUNE2, PTPRM, RBMS3, SIPA1L1, SPOCK1, TACC2
FOXP3	2/667	12/25868	7.57611	0.0369227	0.0556369	BRCA1, CDKN1A
KLF2	2/667	12/25868	7.57611	0.0369227	0.0556369	CDKN1A, CXCR4
TFCP2	2/667	12/25868	7.57611	0.0369227	0.0556369	SPP1, TYMS
KLF3	13/667	295/25868	1.75644	0.0435126	0.0653432	DTNA, ETV1, GMDS, HOXA9, KCNMA1, MAN1C1, MECOM, NR2F1, PRUNE2, RHOBTB1, TBC1D5, VPS13D, YAP1
ONECUT1	19/667	480/25868	1.57348	0.0441822	0.0658988	BMPR1B, DTNA, FOXN3, GMDS, ITPR2, KCNMA1, MECOM, MID1, NNMT, NR3C2, PCDH17, PTPRM, RBMS3, SLC4A4, SPOCK1, TBC1D5, VPS13D, YAP1, ZNF516
ZBTB11	19/667	480/25868	1.57348	0.0441822	0.0658988	ARHGAP4, CD2BP2, GDF15, GNB2, H3F3B, HOMER2, ISG20L2, LAS1L, MCM7, NDUFAF1, NOL12, NR4A2, PDE4C, PRIM2, STARD3, TOP3B, UNC50, WAS, ZNF646
NFKB2	19/667	482/25868	1.56656	0.0457146	0.0679541	BCL2, IL15, TRAF2, ANK1, CACNA1D, CD86, CDH1, DPP6, EDN2, KCNMA1, MMP7, NCK2, NFIX, NUP214, PLEC, PTPN3, RBMS3, TACC2, WIPI1
FOXO3	5/667	76/25868	2.67302	0.0465243	0.0689249	BBC3, CCND1, CDKN1A, HPGD, TSC22D3
RARG	4/667	53/25868	3.09659	0.0475317	0.0701811	BCL2, CCND1, CRABP2, FGFR1
BHLHE41	1/667	2/25868	37.7986	0.0509056	0.0715606	CCND1
DLX4	1/667	2/25868	37.7986	0.0509056	0.0715606	BRCA1
E2F8	1/667	2/25868	37.7986	0.0509056	0.0715606	CCND1
FOXF1	1/667	2/25868	37.7986	0.0509056	0.0715606	CDH1
HOXD9	1/667	2/25868	37.7986	0.0509056	0.0715606	CDH1
ID4	1/667	2/25868	37.7986	0.0509056	0.0715606	BRCA1
MAFA	1/667	2/25868	37.7986	0.0509056	0.0715606	PC
MEOX2	1/667	2/25868	37.7986	0.0509056	0.0715606	CDKN1A
PHOX2A	1/667	2/25868	37.7986	0.0509056	0.0715606	TLX2
RREB1	1/667	2/25868	37.7986	0.0509056	0.0715606	KLK3
SIX1	1/667	2/25868	37.7986	0.0509056	0.0715606	CDH1
SMAD9	1/667	2/25868	37.7986	0.0509056	0.0715606	ID4
TBX2	1/667	2/25868	37.7986	0.0509056	0.0715606	CDKN1A
TBX3	1/667	2/25868	37.7986	0.0509056	0.0715606	CDKN1A
ZBTB17	1/667	2/25868	37.7986	0.0509056	0.0715606	CDKN1A
MBD1	19/667	489/25868	1.54279	0.0513789	0.0719959	ALAD, ANXA2, B3GNTL1, BAIAP2, BCR, CCND1, FAM102A, FOXN3, GDF15, INSR, ITGB5, KHK, NFIX, NINJ1, PC, PCK2, PDE4C, RGS12, TBC1D8
TSC22D4	9/667	186/25868	1.93369	0.0525422	0.0733923	ACTL6B, ARHGEF4, GABRG3, GAS6, INSR, JPH2, LRCH4, MAN1C1, NCK2
IRF4	19/667	494/25868	1.52624	0.0557182	0.0772657	AIM2, BCL2, CD86, DTNB, GMDS, INSR, ITGB7, ITPR2, KCNMA1, MKL1, NCK2, PRLR, PRUNE2, PTPN2, RBMS3, SIPA1L1, TBC1D5, TNRC6B, VPS13D
CEBPE	2/667	15/25868	5.8262	0.055842	0.0772657	MPO, NOL3
NFIA	2/667	15/25868	5.8262	0.055842	0.0772657	CDKN1A, PCK2
BCL11A	19/667	495/25868	1.52297	0.056616	0.078091	ANK1, BBC3, BCAR3, BCL2, CD86, DTNB, GMDS, H3F3B, INSR, ITPR2, JAG1, KCNMA1, PLEC, PRLR, RBMS3, RCC1, RGS12, SIPA1L1, TBC1D5
ZFX	18/667	469/25868	1.52198	0.0623038	0.0856677	BBC3, BCAR3, CDK13, GNB2, H2AFX, H3F3A, H3F3B, HIPK3, MAZ, MCM7, NUP210, PLEC, RCC1, SETD4, SRSF10, TK2, TULP3, ZFR
NFYC	2/667	16/25868	5.40956	0.0627569	0.0860219	FAS, HIST1H1B
NCOA2	12/667	287/25868	1.66053	0.0698113	0.0953944	CDH1, FAM102A, GMDS, KCNMA1, MECOM, NAV3, PLEC, PRLR, PRUNE2, SIPA1L1, TACC2, VPS13D
POU4F2	18/667	479/25868	1.48837	0.0728541	0.099244	CCND1, BCAR3, BMPR1B, DPP6, GABRG3, GMDS, MAP1B, MECOM, NAV3, NR3C2, PCCA, PCSK5, PTPRM, RBMS3, RHOBTB1, SIPA1L1, SPOCK1, VPS13D
ELF2	1/667	3/25868	18.9105	0.0753797	0.0999008	VCP
HLF	1/667	3/25868	18.9105	0.0753797	0.0999008	DBP
HOXB4	1/667	3/25868	18.9105	0.0753797	0.0999008	NOL3
ID1	1/667	3/25868	18.9105	0.0753797	0.0999008	CDKN1A
NFIB	1/667	3/25868	18.9105	0.0753797	0.0999008	CDKN1A
NFIX	1/667	3/25868	18.9105	0.0753797	0.0999008	CDKN1A
NR2E1	1/667	3/25868	18.9105	0.0753797	0.0999008	PAX2
SIM2	1/667	3/25868	18.9105	0.0753797	0.0999008	BCL2
TRPS1	1/667	3/25868	18.9105	0.0753797	0.0999008	KLK3
CREB5	2/667	18/25868	4.73351	0.0773817	0.102246	STAT1, ZNF516
NFKBIA	17/667	451/25868	1.49246	0.0778634	0.102574	FAS, ANK1, BCR, CDKN1A, DPP6, HIST1H2BG, NCK2, NPY2R, NR2F1, NUP214, PPIH, PRLR, RNF144A, SSH1, TBC1D8, TFDP1, TNFRSF10C
PKNOX1	18/667	485/25868	1.46889	0.0797284	0.10454	APC, BAIAP2, BCR, CA12, CDC14A, FAM102A, FHL2, FLT1, KCNH2, MAN1C1, MKL1, NCK2, NR4A2, RBCK1, RHOBTB1, TBC1D5, TNRC6B, VPS13D
THAP11	13/667	325/25868	1.58564	0.0798303	0.10454	ATG4A, CHRNB1, CYB561D2, GPKOW, HCFC1, IFRD2, PAFAH2, PPP1R12B, PSMD10, TFR2, TMEM161A, UBE2H, ZNF862
LEF1	17/667	453/25868	1.4855	0.0802979	0.10484	BCL2, CCL7, CCND1, MMP7, NCAM1, NOL3, RAG2, SPP1, CDX2, FOXN3, KCNMA1, MID1, MYO18B, PRUNE2, RBMS3, SIPA1L1, WNT10B
LHX2	7/667	145/25868	1.92618	0.0820255	0.106779	ANXA2, CCND1, KCNMA1, MID1, RBMS3, SPOCK1, VPS13D
STAT6	3/667	40/25868	3.0725	0.0835945	0.1085	CCL11, ITGA2B, STAT1
STAT4	2/667	19/25868	4.4548	0.0850555	0.110072	CDKN1A, S100A4
PPARA	5/667	91/25868	2.20565	0.0862918	0.111344	CCND1, GADD45G, NOL3, PDHA1, PDK4
LYL1	17/667	459/25868	1.46498	0.0878988	0.113086	AIM1, ATP6V0A1, BCR, FLT1, FOXN3, GMDS, ITGB2, ITPR2, KCNMA1, LAMP2, LRP3, MKL1, MPO, NCK2, PLEC, TK2, VPS13D
ZNF592	9/667	208/25868	1.7184	0.0908079	0.116488	B3GNTL1, CYB561, FARSA, H3F3B, LY6E, REN, RHOBTB3, SBNO2, ZNF646
PROX1	17/667	463/25868	1.45161	0.0932152	0.119229	ALK, ANXA2, BAIAP2, BCAR3, CDKN3, CLDN4, EFNB1, FHL2, GMDS, GPA33, KCNMA1, MID1, NAV3, PCCA, PTPRO, TACC2, TGFBI
E2F2	10/667	240/25868	1.65245	0.0937433	0.119557	BRCA1, C16orf62, HIST1H2BL, IQCK, LRP3, MCM7, MOSPD3, MT1G, PCOLCE, SSFA2
JARID2	13/667	336/25868	1.53095	0.0969228	0.123254	CDX2, FGF9, FOXA2, GMDS, HOXA5, HOXA9, MECOM, MSX2, NFIX, NR2F1, PAX2, SHOX2, TBX2
ARX	1/667	4/25868	12.6046	0.0992236	0.124383	SHOX2
DMAP1	1/667	4/25868	12.6046	0.0992236	0.124383	CDKN1A
ID2	1/667	4/25868	12.6046	0.0992236	0.124383	CDKN1A
KLF15	1/667	4/25868	12.6046	0.0992236	0.124383	RBP3
ZFHX3	1/667	4/25868	12.6046	0.0992236	0.124383	CDKN1A
FOXO4	2/667	21/25868	3.9857	0.101041	0.125943	CDKN1A, PCK2
SMAD7	2/667	21/25868	3.9857	0.101041	0.125943	CDK1, CDKN1A
KMT2A	17/667	479/25868	1.40044	0.116488	0.144787	HOXA5, HOXA9, MSX2, ANP32E, BCAR3, BCL2, CDK13, CDKN1A, FAS, FGF9, KDM1A, KDSR, PPP3CC, RHOBTB3, TBC1D5, TBC1D8, VLDLR
CREB3L3	1/667	5/25868	9.45634	0.122453	0.150082	STAR
HOXD3	1/667	5/25868	9.45634	0.122453	0.150082	ITGA5
TBX5	1/667	5/25868	9.45634	0.122453	0.150082	ITGA9
ZBTB2	1/667	5/25868	9.45634	0.122453	0.150082	CDKN1A
ZNF300	1/667	5/25868	9.45634	0.122453	0.150082	CDKN1A
ELK4	5/667	103/25868	1.93463	0.127615	0.155974	GGA1, MCM7, NR4A1, NR4A2, STAT1
ZNF217	15/667	424/25868	1.3945	0.136412	0.166264	CDH1, ABLIM3, AGR2, ANXA2, ATP6V1H, ATXN7L1, DTNA, KCNMA1, POU2F3, PRLR, SFI1, SIPA1L1, SLC7A2, TBC1D8, VLDLR
NR5A1	2/667	26/25868	3.15471	0.144008	0.171606	CYP2B6, STAR
EGR3	1/667	6/25868	7.56627	0.145085	0.171606	NAB2
FOXA3	1/667	6/25868	7.56627	0.145085	0.171606	CYP2C19
FOXQ1	1/667	6/25868	7.56627	0.145085	0.171606	CDH1
HMGA2	1/667	6/25868	7.56627	0.145085	0.171606	CDH1
KAT5	1/667	6/25868	7.56627	0.145085	0.171606	HOXA9
MSX1	1/667	6/25868	7.56627	0.145085	0.171606	DKK1
NFATC3	1/667	6/25868	7.56627	0.145085	0.171606	ABCA3
NR4A2	1/667	6/25868	7.56627	0.145085	0.171606	SPP1
TCF7L1	1/667	6/25868	7.56627	0.145085	0.171606	CCND1
TEF	1/667	6/25868	7.56627	0.145085	0.171606	DBP
ZNF384	17/667	497/25868	1.34696	0.14648	0.172791	BCR, BRD4, CDH1, ELL, FAM102A, GDF15, INSR, ITGB5, LRP4, MKL1, NFIX, RBCK1, RCC1, TACC2, TBC1D5, TBC1D8, TRIOBP
NFE2L1	13/667	370/25868	1.38327	0.162707	0.19142	AKR1C3, CLEC19A, DTNB, GDF15, KCNMA1, MAPK8, NUP214, PC, RBMS3, SMARCD3, STAT1, TBC1D5, UBE2H
HOXA5	1/667	7/25868	6.30388	0.167134	0.194548	NCAM1
HSF2	1/667	7/25868	6.30388	0.167134	0.194548	MAPK8
NFAT5	1/667	7/25868	6.30388	0.167134	0.194548	S100A4
PBX1	1/667	7/25868	6.30388	0.167134	0.194548	VCP
EPAS1	18/667	545/25868	1.29853	0.171494	0.199096	DAZL, ELF3, EPO, FLT1, HIST1H4H, ITGA5, ITGB5, KCNMA1, LOXL2, NUP210, S100A4, TGFBI, CA12, DNAH17, EDN2, NOL3, PDLIM4, VPS13D
GATA4	5/667	114/25868	1.73863	0.17197	0.199123	STAR, BCAR3, DTNB, GMDS, MECOM
FOXF2	1/667	8/25868	5.40296	0.188615	0.21556	CXCL12
KLF8	1/667	8/25868	5.40296	0.188615	0.21556	CDH1
MZF1	1/667	8/25868	5.40296	0.188615	0.21556	BLMH
SOX4	1/667	8/25868	5.40296	0.188615	0.21556	NCAM1
TRERF1	1/667	8/25868	5.40296	0.188615	0.21556	CD86
NKX2-1	1/667	9/25868	4.7279	0.209543	0.237626	ABCA3
NR3C2	1/667	9/25868	4.7279	0.209543	0.237626	SCNN1A
RORA	1/667	9/25868	4.7279	0.209543	0.237626	EPO
SOX10	14/667	425/25868	1.29314	0.210826	0.238467	SOD3, AIM1, BCAR3, DTNB, GMDS, IQCK, MID1, PTPRM, RBMS3, RNF144A, ROCK2, SPOCK1, VPS13D, YAP1
SATB1	14/667	431/25868	1.27422	0.225419	0.254319	BCL2, MKI67, AMY2B, ANK1, ATP6V1H, DEPDC5, DIAPH2, DNALI1, GLI1, KCNMA1, MECOM, MID1, RAB32, USP2
CDX1	1/667	10/25868	4.20239	0.229932	0.25743	PCNA
NR0B2	1/667	10/25868	4.20239	0.229932	0.25743	PCK2
PAX3	1/667	10/25868	4.20239	0.229932	0.25743	CXCR4
HHEX	14/667	440/25868	1.24685	0.248069	0.276851	CDH1, CLIC1, CYFIP2, GDF15, HAL, IQCK, ITGB5, LPIN2, NFIX, RBCK1, TGFBI, TTR, VPS13D, YAP1
HMBOX1	15/667	476/25868	1.23463	0.249568	0.276851	APC, BMP2K, CDC14A, CEP68, ETV1, FHL2, GMDS, MAPK8, RHOBTB3, ROCK2, TBC1D5, TNRC6B, TOP2A, UBE2H, VPS13D
NFIL3	1/667	11/25868	3.78232	0.249795	0.276851	HPGD
POU1F1	1/667	11/25868	3.78232	0.249795	0.276851	REN
ZNF766	13/667	410/25868	1.24192	0.26229	0.289968	ANXA2, CDH1, HIST1H4H, IRAK1, ITPR2, MAPK8, MAST1, PDCD2, RCC1, RHOBTB3, SERPINB9, SLC16A1, TNRC6B
SIX5	14/667	448/25868	1.22347	0.268898	0.295324	ALDH3B1, ANXA2, BRCA1, CCND1, DBP, ERF, H3F3B, KHK, PLEC, PSMD10, RCC1, RNASEH2A, SBNO2, ZNF646
DNMT3A	1/667	12/25868	3.43811	0.269148	0.295324	CDKN1A
HIC1	1/667	12/25868	3.43811	0.269148	0.295324	VLDLR
FOXJ2	14/667	452/25868	1.2121	0.279535	0.305958	BCAR3, DNAL4, DYRK2, FOXJ1, GDF15, MCM7, OR2B2, PPOX, PPP1R12B, RHOBTB1, SUN2, TREX1, USP2, ZFR
GLI3	1/667	13/25868	3.15148	0.288001	0.314443	FOXA2
KMT2B	4/667	106/25868	1.48452	0.292312	0.31836	EP300, MCM7, SMC4, TNRC6B
ATF4	14/667	459/25868	1.1927	0.298467	0.32426	HPGD, PCK2, BBC3, BRD4, DNAH17, FAM102A, FHL2, L1CAM, PCCA, PRUNE2, SLC6A9, TGFBI, TSC22D3, VLDLR
ELK1	11/667	353/25868	1.21883	0.30398	0.329436	JUNB, KCNMA1, MECOM, NR4A1, BTAF1, FHL2, GGA1, KAT5, MCM7, ZNF646, ZNF787
NFATC2	1/667	14/25868	2.90898	0.306369	0.33121	ENPP2
TBX21	15/667	501/25868	1.16994	0.313974	0.338599	BCL2, BCR, CD86, CXCR4, DTNB, GM2A, GMDS, INSR, ITPR2, KCNMA1, NCK2, PLEC, PRLR, SIPA1L1, TNRC6B
RFXANK	1/667	15/25868	2.70103	0.324264	0.34799	HLA-DOA
RFXAP	1/667	15/25868	2.70103	0.324264	0.34799	HLA-DOA
CEBPG	14/667	471/25868	1.16082	0.331732	0.355139	ABLIM3, BRAF, BRD4, DNAH17, FLT1, GMDS, ITPR2, KCNMA1, NCK2, PCCA, PRSS23, RHOBTB3, ROCK2, TBC1D5
HOXA10	1/667	16/25868	2.52103	0.341698	0.36492	IL15
ATF6	1/667	17/25868	2.36332	0.358682	0.381208	CALR
SNAI1	1/667	17/25868	2.36332	0.358682	0.381208	CDH1
TCF25	14/667	485/25868	1.12568	0.371512	0.393893	ABCB6, ANXA2, BAIAP2, CDKN1A, CLIC1, DBP, GDF15, H3F3B, HIST1H4H, HYAL1, ITGA9, PCK2, PCNA, STAT1
MEF2B	13/667	449/25868	1.12905	0.374726	0.396345	AIM1, AIM2, BCAR3, CD2BP2, CD86, CKS2, DGKD, NAV3, NCK2, NR4A1, NUP210, TMEM161A, USP2
EGR2	1/667	19/25868	2.10058	0.39135	0.412935	FAS
DUX4	12/667	419/25868	1.11607	0.39679	0.417674	DTNA, ETV1, FBXL7, NAV3, NCK2, PTPRM, RBMS3, RCAN2, RHOBTB3, SIPA1L1, SPOCK1, TBC1D5
BACH2	13/667	458/25868	1.10582	0.401729	0.421863	BCL2, AIM1, BRD4, CD1C, DGKD, DTNB, FKBP5, LOXL2, MKL1, NUP210, TK2, TLR1, TNRC6B
NR5A2	12/667	434/25868	1.07572	0.443931	0.46507	STAR, ATXN7L1, BCKDHB, FOXN3, INPP5J, ITGB5, NR3C2, PDE6A, POU2F3, PRLR, RHOBTB1, VPS13D
STAT2	13/667	474/25868	1.06672	0.449939	0.470245	CLDN4, IFIT3, STAT1, AIM2, APOD, APOL1, DEPDC5, LY6E, MKL1, RBCK1, TRIM22, VPS13D, ZNF862
ZNF197	12/667	443/25868	1.05293	0.472116	0.492254	CA12, DDX17, DNAJB2, EMILIN1, IFRD2, MAST1, MAZ, METTL3, PAFAH2, PDE4C, RHOBTB3, RPS26
HNF1A	2/667	63/25868	1.23948	0.485775	0.505297	MMP7, TTR
FOXL2	1/667	27/25868	1.4538	0.506228	0.525331	STAR
NR1H3	4/667	146/25868	1.06465	0.521737	0.540151	PCK2, CD74, ENPP2, NID2
EHF	3/667	110/25868	1.05962	0.542151	0.559968	GRB7, STARD3, TGFBI
ADNP	11/667	436/25868	0.977533	0.571797	0.589205	BBC3, CDH1, DEPDC5, GDF15, GDPD5, INSR, NUP210, RHOBTB1, SELPLG, SNUPN, TNFRSF1B
KDM5A	5/667	197/25868	0.983801	0.576502	0.592666	BRCA1, ISG20L2, NOL12, PSMD13, TULP3
ETV6	3/667	117/25868	0.994254	0.584035	0.59901	BBC3, CDKN1A, ITPR2
FOXK1	2/667	85/25868	0.910158	0.647688	0.66275	ETV1, HOXA9
HOXB7	3/667	147/25868	0.786182	0.734154	0.749484	CCND1, ETV1, MID1
DEAF1	3/667	148/25868	0.780729	0.738327	0.752	GRK1, KHK, MBOAT7
SNAPC4	9/667	429/25868	0.807028	0.77916	0.791385	AIM2, BTAF1, ELL, FLT3LG, LRP4, PCNA, PPP1R12B, PSKH1, TRAF2
RFX2	1/667	58/25868	0.662354	0.780593	0.791385	BRCA1
NFATC1	5/667	258/25868	0.744785	0.797914	0.806717	BCL2, ITPR2, PSIP1, STAT1, TFDP1
HES1	8/667	394/25868	0.780431	0.799383	0.806717	GLI1, DEPDC5, DTNB, FAH, HSPB11, PRUNE2, RAG2, RGS12
NR2C2	6/667	337/25868	0.682027	0.869102	0.875069	IQCK, PLEC, PPIH, SBNO2, VPS13D, ZFR
ZNF274	6/667	387/25868	0.591332	0.935962	0.940236	ANK1, BCR, CACNA1D, ITPR2, NPHP4, RCC1
NCOA1	3/667	233/25868	0.490535	0.94146	0.943604	CDKN1A, EPO, VPS13D
ELF5	1/667	192/25868	0.196592	0.99349	0.99349	ZNF646

## Sheet: DiazGimeno
ID	GeneRatio	BgRatio	OddsRatio	pvalue	padjust	geneID
STAT1	168/230	11944/25868	3.18953	9.13505e-17	3.24294e-14	ABCC3, ABLIM3, ACTA2, ADAMTS1, ADAMTS8, ADRA2A, AGR2, AIMP1, ALPL, AMIGO2, ANG, ANK3, ANO1, ANXA4, AOX1, AQP3, ARHGDIB, ARID5B, ASPM, ASS1, ATP1B1, ATP6V0E2, ATP6V1A, BARD1, BCL6, BIRC3, C3, C4BPA, CATSPERB, CBR3, CD7, CDA, CDC20, CDK1, CENPE, CFD, CKB, CLDN10, CLDN4, CLU, COBL, COL16A1, COMP, COTL1, CP, CREB3L1, CSRP2, CTNNA2, CXCL13, CYBRD1, DDX52, DEFB1, DFNB31, DHRS3, DKK1, DLGAP5, DPP4, DUOX…
SP1	36/230	1196/25868	3.91566	1.41495e-10	2.51153e-08	ABCC3, AOX1, BUB1B, CD7, CDK1, CES1, COMP, CXCL14, CYP3A5, EDNRB, EFEMP1, GAST, HSD11B2, ID4, IER3, IGF2, IGFBP1, IL2RB, MT2A, PAEP, SLC15A1, SLPI, SOD2, SPP1, STAR, TH, THBD, TIMP3, ANK3, ANXA4, ATP1B1, C3, DHRS3, GDF15, GPRC5C, PMEPA1
ESR1	108/230	7144/25868	2.34037	2.81886e-10	3.33565e-08	ABCC3, ABLIM3, ADAMTS8, ADRA2A, ANK3, ANO1, ANXA4, AOX1, AQP3, ARID5B, ASS1, ATP1B1, BARD1, BCL6, C10orf10, C3, CALB2, CATSPERB, CBR3, CD7, CDA, CENPE, CFD, CLDN10, CLDN4, COBL, COL16A1, CREB3L1, CTNNA2, CXCL13, CXCL14, CYBRD1, DEFB1, DFNB31, DHRS3, DKK1, ECM1, EDN3, EFEMP1, EMCN, ENPEP, FAM134B, FOSL2, FXYD2, G0S2, GADD45A, GALNT12, GDF15, GNLY, GPR64, GPX3, HAL, HEY2, HMHA1, HPGD, HPSE, HSD11B2…
GATA3	120/230	8491/25868	2.25019	9.43269e-10	8.37151e-08	ABCC3, ABLIM3, AGR2, AIMP1, AMIGO2, ANK3, ANO1, ANXA4, AQP3, ARG2, ARID5B, ASPM, ASS1, ATP1B1, ATP6V0E2, ATP6V1A, BCL6, C3, CALB2, CATSPERB, CDA, CENPE, CEP55, CKB, CLDN10, CLDN4, CLU, COBL, COL16A1, CP, CRABP2, CREB3L1, CRISP3, CSRP2, CTNNA2, CXCL13, CXCL14, CYBRD1, DEFB1, DFNB31, DHRS3, DKK1, DPP4, ECM1, EDN3, EFEMP1, EFNA1, EMCN, FAM134B, FAM169A, FANCI, GADD45A, GALNT12, GAS1, GBP2, GNLY, GPR…
FOXA1	151/230	11930/25868	2.24886	1.63245e-09	1.15904e-07	ABCC3, ABLIM3, ACADSB, ADAMTS1, ADAMTS8, ADRA2A, AGR2, AIMP1, AMIGO2, ANG, ANK3, ANO1, ANXA4, AOX1, AQP3, ARHGDIB, ARID5B, ASS1, ATP1B1, ATP6V0E2, BARD1, BCL6, BIRC3, CATSPERB, CBR3, CD7, CDA, CDK1, CENPE, CLDN10, CLDN4, CLU, COBL, COTL1, CP, CREB3L1, CRISP3, CSRP2, CXCL13, CXCL14, CYBRD1, CYP2J2, DDX52, DEFB1, DFNB31, DHRS3, DKK1, DLGAP5, DPP4, EDN3, EDNRB, EFEMP1, EFNA1, EMCN, ENPEP, EPHB3, EVC…
CEBPA	144/230	11455/25868	2.12085	1.52561e-08	9.02652e-07	ABCC3, ABLIM3, ACADSB, ACTA2, ADRA2A, ALPL, ANG, ANK3, ANO1, ANXA4, AQP3, ARID5B, ASS1, ATP1B1, ATP6V1A, BCL6, BIRC3, BUB1B, C3, C4BPA, CALB2, CBR3, CD7, CDA, CES1, CFD, CLDN10, CLDN4, CLU, COBL, COL16A1, COMP, CORO1A, COTL1, CP, CREB3L1, CRISP3, CTNNA2, CXCL14, CYBRD1, CYP2J2, DDX52, DEFB1, DHRS3, DKK1, DLGAP5, DPP4, EFEMP1, EFNA1, EMCN, FAM169A, FANCI, FGB, FOSL2, FXYD2, G0S2, GABARAPL1, GADD45…
CTCF	183/230	16552/25868	2.20471	1.8604e-07	8.39817e-06	ABCC3, ABLIM3, ACADSB, ACTA2, ADAMTS1, ADAMTS8, ADRA2A, AGR2, AIMP1, ALPL, AMIGO2, ANG, ANK3, ANO1, ANXA4, AOX1, AQP3, ARG2, ARID5B, ASPM, ASS1, ATP1B1, ATP6V0E2, BCL6, BIRC3, C10orf10, C3, CALB2, CAPN6, CATSPERB, CBR3, CD7, CDA, CDC20, CDK1, CENPE, CEP55, CFD, CKB, CLDN10, CLDN4, CLU, COBL, COL16A1, COMP, CORO1A, COTL1, CRABP2, CREB3L1, CSRP2, CTNNA2, CXCL13, CXCL14, CYBRD1, CYP2J2, DDX52, DEFB1…
SOX13	18/230	461/25868	4.82795	1.89254e-07	8.39817e-06	ABCC3, ANG, ARID5B, ATP1B1, BCL6, C3, CLU, CP, DHRS3, EFNA1, FAM169A, GADD45A, GDF15, GPRC5C, IGF2, IGFBP1, IMPA2, PPARGC1A
HNF4A	133/230	10693/25868	1.95774	3.09069e-07	1.21911e-05	ABCC3, ABLIM3, ACADSB, ADAMTS1, ADRA2A, ALPL, AMIGO2, ANG, ANK3, ANXA4, AOX1, AQP3, ARID5B, ASS1, ATP1B1, ATP6V0E2, ATP6V1A, BCL6, C10orf10, C3, CALB2, CD7, CDA, CENPE, CES1, CLDN10, CLDN4, CLU, COBL, COL16A1, COMP, CORO1A, COTL1, CP, CRABP2, CREB3L1, CTNNA2, CXCL13, CYP2J2, CYP3A5, DFNB31, DHRS3, DKK1, DPP4, ECM1, EDN3, EFNA1, EPHB3, FAM134B, FAM169A, FOSL2, GABARAPL1, GADD45A, GDF15, GLIPR1, GP…
FOXO4	5/230	21/25868	35.5521	9.63911e-07	3.42188e-05	BCL6, GADD45A, IGFBP1, PPARGC1A, SOD2
TFAP2A	22/230	804/25868	3.36159	3.3521e-06	0.000108181	CALB2, CD7, CLU, CRABP2, ECM1, GAST, HAL, IGF2, IL2RB, IMPA2, NPR1, NRG2, PENK, SLPI, SOD2, TH, ABCC3, ANK3, EFNA1, KRT7, SLC38A1, SYNE2
ETV4	18/230	576/25868	3.81595	4.52948e-06	0.000133997	HPGD, HPSE, SPP1, ABCC3, ANXA4, ATP1B1, BCL6, CP, DHRS3, EFNA1, GDF15, GPRC5C, IDH1, IGF2, IGFBP1, NDRG2, SOD2, TACC3
SMARCC1	16/230	480/25868	4.05596	7.00088e-06	0.000191178	GADD45A, ABCC3, CDA, CLDN4, COBL, COL16A1, CREB3L1, DHRS3, EFNA1, FOSL2, GDF15, GPRC5C, LAMB3, OLFM1, PMEPA1, TBC1D2
SPI1	51/230	3192/25868	2.04063	2.03711e-05	0.000516554	ACTA2, AIMP1, ANK3, ARHGDIB, ARID5B, ATP6V1A, BCL6, BIRC3, BUB1B, CENPE, CLU, CORO1A, COTL1, CP, CTNNA2, CYBRD1, EMCN, GLIPR1, GZMA, HMHA1, HPSE, IDH1, IL2RB, IMPA2, KIF20A, KMO, LEPREL1, NKG7, NR4A2, OFD1, PBK, PMEPA1, POLD4, PRKCQ, PROM1, PROS1, PSMB10, PTGER2, RAD54B, RASSF2, S100A4, SLC15A1, SLC16A6, SLC38A1, SLC7A1, SNX10, SORD, SPP1, TCN1, TIMP3, ANXA4
RELA	20/230	830/25868	2.919	5.74687e-05	0.00136009	AMIGO2, BIRC3, C3, G0S2, GADD45A, GDF15, HPSE, HSD11B2, IER3, NR4A2, OLFM4, PSMB10, SOD2, THBD, VCAM1, ANK3, ANXA4, ARID5B, SLC38A1, SYNE2
AR	23/230	1062/25868	2.63052	8.08445e-05	0.00179374	ARG2, CRABP2, CRISP3, CYP3A5, ECM1, FGB, GADD45A, MT2A, PMEPA1, PPARGC1A, PTGER2, RARRES3, RNASE4, SORD, SPDEF, TH, ANK3, ARID5B, COBL, KHDRBS3, MAOA, SLC38A1, SYNE2
FOXL2	4/230	27/25868	19.6976	9.0988e-05	0.001864	IER3, PPARGC1A, SOD2, STAR
FOS	113/230	9546/25868	1.65906	9.45125e-05	0.001864	ABCC3, ABLIM3, ADRA2A, AIMP1, ALPL, ANK3, ANXA4, AQP3, ARG2, ARID5B, ASPM, ASS1, ATP1B1, BCL6, C3, C4BPA, CATSPERB, CCNB2, CD7, CDC20, CDK1, CEP55, CKB, CLDN10, CLDN4, CLU, COBL, COL16A1, COTL1, CP, CRABP2, CREB3L1, CTNNA2, CXCL13, CXCL14, CYBRD1, CYP3A5, DDX52, DFNB31, DHRS3, DLGAP5, DUOX1, ECM1, EFEMP1, FOSL2, FXYD2, G0S2, GADD45A, GALNT12, GAS1, GBP2, GNLY, GPRC5C, GPX3, GZMA, HAND2, HEY1, HPG…
GLI2	7/230	121/25868	7.02507	0.000107249	0.00200386	BCL6, CDK1, EFEMP1, EFNA1, HPGD, LAMB3, TIMP3
TFAP2C	141/230	12700/25868	1.64982	0.000123419	0.00212561	ABCC3, ABLIM3, ADRA2A, AGR2, ALPL, AMIGO2, ANG, ANK3, ANO1, ANXA4, AOX1, AQP3, ARID5B, ASPM, ASS1, ATP1B1, ATP6V0E2, BARD1, BCL6, BUB1B, C10orf10, CALB2, CATSPERB, CBR3, CCNB2, CD7, CDA, CDC20, CEP55, CKB, CLDN10, CLDN4, CLU, COBL, COL16A1, CORO1A, COTL1, CP, CRABP2, CREB3L1, CSRP2, CXCL13, CXCL14, CYBRD1, DFNB31, DHRS3, DLGAP5, DPP4, ECM1, EDN3, EFEMP1, EFNA1, EMCN, ENPEP, EPHB3, FAM134B, FAM169…
ARID1B	14/230	486/25868	3.45546	0.00012574	0.00212561	ABCC3, ANG, ATP1B1, BCL6, C3, CP, DHRS3, DPP4, EFNA1, GDF15, GPRC5C, IMPA2, PPARGC1A, SOD2
NR1H2	14/230	491/25868	3.41856	0.000139838	0.00225648	ABCC3, ABLIM3, ANK3, ANXA4, ARID5B, CLDN4, DHRS3, FOSL2, GADD45A, GDF15, GPRC5C, LAMB3, PMEPA1, TSPAN8
JUN	19/230	823/25868	2.78119	0.000153567	0.00237027	CLU, CYP2J2, GNLY, HEY1, IL2RB, MMP26, MT2A, PENK, SLPI, SOD2, SPP1, STAR, TH, VCAM1, ABLIM3, ANK3, ANXA4, ARID5B, GADD45A
TP53	48/230	3280/25868	1.82831	0.000318961	0.00466323	ABCC3, ACTA2, AIMP1, AMIGO2, ANK3, ANXA4, AQP3, BCL6, BIRC3, CCNB2, CDK1, COBL, CTNNA2, CXCL14, DHRS3, DKK1, DLGAP5, EFEMP1, EMCN, FAM169A, FOSL2, GADD45A, GAS1, GDF15, HPGD, IER3, IGF2, IL15, KHDRBS3, LEPREL1, LIF, LRRC1, MAP2K6, MUC16, NDC80, NNMT, OLFM1, OPRK1, PPARGC1A, PRC1, RASSF2, S100A4, SLC38A1, SYNE2, THBS2, TIMP3, TOP2A, EVC
IRF1	14/230	535/25868	3.12438	0.000335212	0.00466323	CDK1, IL15, PSMB10, SLPI, VCAM1, ABCC3, ANXA4, ARID5B, DHRS3, GADD45A, PMEPA1, RARRES3, SOD2, SYNE2
NR3C1	14/230	536/25868	3.11827	0.000341532	0.00466323	ATP1B1, GZMA, HSD11B2, MAOA, S100P, SPP1, ABCC3, ABLIM3, ANK3, ANXA4, ARID5B, COBL, SLC38A1, SYNE2
TBP	14/230	551/25868	3.02937	0.000449344	0.00590805	PENK, ANG, ANXA4, ARID5B, BCL6, CREB3L1, DHRS3, FOSL2, GDF15, IDH1, IMPA2, NR4A2, RNASE4, SOD2
SSRP1	8/230	203/25868	4.7012	0.000487836	0.00618506	ABCC3, BCL6, C3, CP, DHRS3, GADD45A, GDF15, SOD2
EGR1	132/230	12035/25868	1.5542	0.000578995	0.00692953	ABCC3, ABLIM3, ADAMTS1, ADAMTS8, ADRA2A, ALPL, AMIGO2, ANK3, ANO1, AQP3, ARID5B, ASS1, ATP1B1, ATP6V0E2, BCL6, BUB1B, C10orf10, C3, CALB2, CATSPERB, CBR3, CD7, CDC20, CDK1, CFD, CKB, CLDN10, CLDN4, COBL, COL16A1, COMP, CORO1A, COTL1, CRABP2, CREB3L1, CTNNA2, CXCL14, CYBRD1, DEFB1, DFNB31, DHRS3, DKK1, DPP4, DUOX1, EDN3, EFEMP1, EFNA1, EMCN, ENPEP, EPHB3, EVC, FAM134B, FOSL2, FXYD2, GABARAPL1, GAD…
FOXO3	5/230	76/25868	8.00023	0.000588374	0.00692953	BCL6, GADD45A, HPGD, PPARGC1A, SOD2
EGR2	3/230	19/25868	21.1518	0.000605114	0.00692953	IDO1, IGF2, LIF
ETS2	5/230	78/25868	7.78061	0.000662749	0.00735237	CDK1, HPSE, LIF, SPP1, THBD
DNMT3B	13/230	512/25868	3.01782	0.000719624	0.00774141	SFRP4, TIMP3, ABCC3, ANXA4, AOX1, ARID5B, BCL6, EFNA1, GDF15, GPRC5C, IDH1, IGFBP1, SOD2
SOX9	13/230	518/25868	2.98126	0.000800673	0.00835997	COMP, ABCC3, CLDN4, DHRS3, EFNA1, FOSL2, GALNT12, GDF15, GPRC5C, NR4A2, PMEPA1, SOD2, TACC3
ATF4	12/230	459/25868	3.10186	0.00089192	0.00904661	HPGD, IGFBP1, NDC80, PPARGC1A, S100P, ARID5B, ASS1, BCL6, DHRS3, KCNG1, SLC38A1, SLC7A1
CREB1	16/230	743/25868	2.56176	0.00106436	0.0104958	AQP3, HLA-DOB, HPGD, IGFBP1, NDC80, NR4A2, PENK, SPP1, STAR, TH, TRH, ANK3, ANXA4, ARID5B, SOD2, SYNE2
MSX1	2/230	6/25868	56.0823	0.00115324	0.0107736	DKK1, HEY1
SRY	2/230	6/25868	56.0823	0.00115324	0.0107736	PROM1, TH
ONECUT1	12/230	480/25868	2.96023	0.00130564	0.0118042	ANK3, ANXA4, ARID5B, COBL, CP, CTNNA2, KHDRBS3, MAOA, NNMT, PPARGC1A, SLC1A1, SYNE2
PPARA	5/230	91/25868	6.60118	0.00133005	0.0118042	FGB, G0S2, GADD45A, IGFBP1, SOD2
TWIST2	3/230	25/25868	15.3823	0.00138091	0.0119567	DKK1, GDF15, POSTN
ELF3	12/230	487/25868	2.9158	0.00147464	0.0121744	TIMP3, ABCC3, ANK3, ANXA4, ARID5B, HABP2, NNMT, PMEPA1, PPARGC1A, PRKCQ, PROM1, SYNE2
GATA6	12/230	487/25868	2.9158	0.00147464	0.0121744	DKK1, ABCC3, ANK3, ANXA4, ARID5B, CLDN4, COBL, FOSL2, LMCD1, SLC15A2, SYNE2, TSPAN8
SMAD3	13/230	570/25868	2.69728	0.00188218	0.0151858	GAST, HEY1, TIMP3, ABCC3, ABLIM3, AMIGO2, ANK3, ARID5B, COBL, DHRS3, GADD45A, LMCD1, PMEPA1
FOXD3	2/230	8/25868	37.4349	0.00212756	0.0163878	CAPN6, SPP1
NFYB	12/230	510/25868	2.77861	0.00216197	0.0163878	CCNB2, CDK1, IGFBP1, C3, COTL1, CREB3L1, DLGAP5, GDF15, KIF20A, NR4A2, SOD2, TBC1D2
GATA2	75/230	6245/25868	1.52671	0.00216965	0.0163878	ABCC3, ABLIM3, AIMP1, ALPL, AMIGO2, ANK3, ANXA4, ARHGDIB, ARID5B, ASPM, ASS1, C4BPA, CATSPERB, CENPE, CLDN10, CLU, COBL, COTL1, CREB3L1, DHRS3, DKK1, DPP4, EDNRB, EFEMP1, EMCN, ENPEP, EVC, FOSL2, GABARAPL1, GADD45A, GALNT12, GBP2, GDF15, HEY2, HPSE, IDH1, IDO1, IGF2, IGFBP1, IL15, KCNJ2, KHDRBS3, KRT7, LAMB3, LEPREL1, LMCD1, LMOD1, LRRC1, MAOA, MAP2K6, MT2A, NDRG2, NNMT, OLFM1, PMEPA1, PPARGC1A, …
POU5F1	12/230	519/25868	2.72821	0.00249395	0.0184448	DKK1, GADD45A, SOX17, SPP1, ANK3, COBL, CTNNA2, EPHB3, HAND2, MPPED2, PROM1, SYNE2
HNF1B	11/230	457/25868	2.83689	0.00275307	0.0199457	FXYD2, ABCC3, ABLIM3, ANK3, ANXA4, ARID5B, ATP1B1, GADD45A, PPARGC1A, SYNE2, TSPAN8
CEBPD	12/230	527/25868	2.68499	0.00282291	0.0200426	C3, ABCC3, ANK3, ANXA4, DHRS3, GADD45A, GDF15, IDH1, IGF2, IMPA2, NR4A2, SOD2
HIF1A	22/230	1300/25868	2.016	0.00298477	0.0207763	ADAMTS1, ANXA4, ASS1, CP, CXCL13, EDNRB, GPX3, HEY1, IGFBP1, KCNJ2, LRP4, PRKCQ, S100A4, THBS2, ANK3, ARID5B, COBL, KHDRBS3, MPPED2, PTPRR, SLC38A1, SYNE2
MYBL2	11/230	465/25868	2.78602	0.00314057	0.0214404	ABLIM3, ANXA4, ARID5B, BCL6, CP, FAM169A, GDF15, IGFBP1, PPARGC1A, TOP2A, TSPAN8
JUND	12/230	536/25868	2.63795	0.0032343	0.0216637	BCL6, CLU, GADD45A, GAST, SPP1, ABCC3, ABLIM3, ANK3, ANXA4, ARID5B, CLDN4, PMEPA1
PGR	12/230	543/25868	2.60239	0.00358678	0.0235798	ATP1B1, IGFBP1, PAEP, PROS1, ABLIM3, ANK3, ARID5B, CLDN4, PMEPA1, PROM1, SLC38A1, SYNE2
PPARD	3/230	35/25868	10.5704	0.00368118	0.0237604	ANG, GADD45A, HSD11B2
PRDM14	55/230	4370/25868	1.55304	0.00392116	0.0248182	ACADSB, ADAMTS8, ADRA2A, AMIGO2, ANK3, ANO1, ARID5B, ASS1, C10orf10, CDA, CES1, COBL, COTL1, CSRP2, CTNNA2, CXCL14, DEFB1, DKK1, EDNRB, ENPEP, EPHB3, FOSL2, GPRC5C, HABP2, HAND2, KHDRBS3, LEPREL1, LRP4, LRRC17, MAOA, MPPED2, MSX1, MT2A, NDRG2, NPR1, NRG2, PMEPA1, PPARGC1A, PROM1, RAD54B, RANBP17, RRAS, SLC1A1, SOX17, SPP1, STEAP4, TH, TOP2A, TRH, XCL1, ALPL, COL16A1, COMP, CREB3L1, DHRS3
NCOR2	11/230	480/25868	2.69523	0.00398489	0.0248182	ANK3, ANXA4, ARID5B, BCL6, CLDN4, CTNNA2, GADD45A, NR4A2, PMEPA1, SYNE2, TSPAN8
ERG	12/230	553/25868	2.55343	0.00414351	0.0253612	ADAMTS1, CRISP3, HPGD, PLA1A, SPP1, ANK3, CBR3, COBL, KHDRBS3, PMEPA1, SOD2, SYNE2
TGIF2	11/230	484/25868	2.67202	0.00423822	0.0255011	ARID5B, C3, CES1, EFNA1, GDF15, GPRC5C, IDH1, KIF11, PPARGC1A, SLC38A1, SOD2
NFKB1	16/230	868/25868	2.17498	0.00495156	0.0291075	BIRC3, GADD45A, GNLY, HPSE, HSD11B2, IER3, MSX1, NR4A2, OLFM4, PSMB10, SOD2, THBD, VCAM1, BCL6, DPP4, MAOA
ZHX1	11/230	495/25868	2.61017	0.00500157	0.0291075	ABCC3, ANXA4, ARID5B, ASS1, CFD, CLDN4, DHRS3, GDF15, KRT7, SOD2, TBC1D2
CDX2	11/230	503/25868	2.567	0.00562226	0.032192	SLC15A1, AGR2, ANK3, ANXA4, ARID5B, CLDN4, FAM134B, GADD45A, MAOA, PTPRR, TSPAN8
ATF1	12/230	581/25868	2.425	0.0060795	0.0342575	AQP3, CDK1, TH, TOP2A, ABCC3, ABLIM3, ANK3, ARG2, GADD45A, GDF15, NR4A2, PTPRR
E2F1	76/230	6599/25868	1.44615	0.00623338	0.0345758	ABLIM3, ADAMTS1, ADRA2A, AMIGO2, ANK3, AOX1, ASS1, ATP6V0E2, CBR3, CDK1, CENPE, CLDN4, COBL, COL16A1, COTL1, CYBRD1, DDX52, DPP4, EDN3, ENPEP, EPHB3, FAM134B, FAM169A, FAM59A, FXYD2, GABARAPL1, GALNT12, GDF15, GPX3, HAND2, HEY2, HPGD, HPSE, ID4, IER3, IGFBP1, IMPA2, KCNJ2, KHDRBS3, KIF4A, KLRC1, KRT7, LMCD1, LRFN4, LRRC1, LRRC17, MAP2K6, MPPED2, MT1G, MUC16, NDC80, NR4A2, NRG2, OLFM1, PBK, PMEPA1…
MTA1	10/230	447/25868	2.62104	0.00698005	0.0377888	ANK3, CBR3, CLDN4, EFNA1, FOSL2, GDF15, LRFN4, NR4A2, PMEPA1, RNASE4
REL	3/230	44/25868	8.24874	0.00702553	0.0377888	BIRC3, IER3, SOD2
TCF7L2	11/230	521/25868	2.47478	0.00724143	0.0383688	BIRC3, DKK1, MMP26, ABCC3, ANK3, ANXA4, ARID5B, CLDN4, CLU, GADD45A, NR4A2
LEF1	10/230	453/25868	2.58487	0.00763098	0.0398382	BIRC3, EPHB3, SPP1, ALPL, ANK3, EDNRB, MAP2K6, MPPED2, STEAP4, SYNE2
STAT3	13/230	676/25868	2.25675	0.00779117	0.040085	BCL6, BIRC3, GAST, NNMT, PROS1, TIMP3, TRH, ANK3, ARID5B, COBL, PMEPA1, SOD2, SYNE2
SP3	6/230	196/25868	3.5876	0.00834294	0.0417596	ALPL, AOX1, CYP3A5, ID4, IGFBP1, RRAS
SOX11	10/230	462/25868	2.53264	0.0086942	0.0417596	ANK3, AOX1, COBL, CTNNA2, IL15, MPPED2, PROM1, SLC38A1, SYNE2, TSPAN8
HOXA10	2/230	16/25868	16.0478	0.00870097	0.0417596	IGFBP1, IL15
MYB	13/230	687/25868	2.21886	0.0088463	0.0417596	BCL6, BUB1B, CDK1, CLU, IL15, SPP1, TOP2A, ANXA4, ARID5B, DPP4, PMEPA1, PRKCQ, SYNE2
FOXJ1	1/230	1/25868	#DIV/0!	0.00889129	0.0417596	ASPM
HOXA4	1/230	1/25868	#DIV/0!	0.00889129	0.0417596	TH
DNMT1	3/230	48/25868	7.51501	0.00894008	0.0417596	PROM1, SFRP4, TIMP3
VDR	24/230	1626/25868	1.74796	0.0103674	0.0474546	ANK3, CDC20, CFD, COL16A1, CORO1A, CYP3A5, GADD45A, GLIPR1, HMHA1, POLD4, RAD54B, S100A4, TACC3, ABCC3, ABLIM3, AMIGO2, CLDN4, CREB3L1, DHRS3, GDF15, IDH1, LAMB3, PMEPA1, SLC7A1
MTA2	10/230	475/25868	2.46072	0.0104266	0.0474546	ABCC3, ANK3, ANXA4, C3, CLDN4, CREB3L1, GADD45A, LMOD1, NR4A2, SOD2
ESRRA	10/230	483/25868	2.41809	0.0116164	0.0520213	ABCC3, ANK3, ARID5B, ASS1, ATP1B1, CLDN4, DHRS3, MPPED2, PMEPA1, SLC38A1
RARG	3/230	53/25868	6.76172	0.0117231	0.0520213	CRABP2, RARRES3, THBD
NR2F6	10/230	485/25868	2.40773	0.0119293	0.0522826	ABCC3, ARID5B, ASS1, CP, FAM169A, GDF15, GPRC5C, IMPA2, SOD2, TACC3
RARA	12/230	639/25868	2.19572	0.0123371	0.0534108	ABCC3, CRABP2, G0S2, GADD45A, IER3, RARRES1, RARRES3, THBD, CORO1A, COTL1, NR4A2, SOD2
RCOR1	10/230	491/25868	2.37717	0.0129063	0.0543602	ABCC3, ANK3, ANXA4, ARID5B, ASS1, COL16A1, CREB3L1, FOSL2, GADD45A, GDF15
E2F4	74/230	6587/25868	1.3929	0.013004	0.0543602	AIMP1, ANXA4, ARG2, ARID5B, ASPM, ATP1B1, ATP6V0E2, BARD1, BIRC3, BUB1B, CALB2, CBR3, CCNB2, CDC20, CDK1, CENPE, CEP55, CKB, COL16A1, COTL1, CSRP2, CYBRD1, DFNB31, DLGAP5, DPP4, FAM134B, FAM169A, FANCI, FOSL2, GADD45A, HAND2, HEY1, HEY2, HMHA1, HPGD, HPSE, IMPA2, KCNG1, KCNJ2, KIF11, KIF20A, KIF4A, LEPREL1, LMCD1, LRP4, LRRC1, MRPS2, MSX1, MT1G, MT2A, NDC80, NR4A2, NRG2, PAQR4, PBK, PENK, PRC1, P…
SMAD4	10/230	492/25868	2.37215	0.0130748	0.0543602	GAST, TIMP3, EPHB3, GADD45A, HABP2, NDRG2, PMEPA1, RPRM, SLC1A1, VCAM1
MYC	21/230	1395/25868	1.77433	0.013169	0.0543602	ASS1, BARD1, DKK1, GADD45A, HSD11B2, IER3, IMPA2, KIF11, PBK, POLD4, PTGER2, RRAS, ANK3, ANXA4, FOSL2, NR4A2, OLFM1, PMEPA1, SLC38A1, SOD2, SYNE2
CUX1	10/230	496/25868	2.35227	0.0137655	0.0561696	ABCC3, ANK3, ANXA4, ARID5B, CD7, CLU, DHRS3, GDF15, GPRC5C, SOD2
ZNF217	9/230	424/25868	2.47505	0.0140439	0.0566544	ABLIM3, AGR2, ANK3, ANXA4, ARID5B, CBR3, CP, EPHB3, SLC38A1
ATF3	10/230	504/25868	2.31346	0.0152287	0.0607437	GDF15, PENK, ABCC3, ABLIM3, ANK3, ANXA4, ARID5B, BCL6, CLU, GADD45A
RARB	3/230	59/25868	6.03608	0.0156505	0.0610182	CRABP2, RARRES3, THBD
SMAD2	9/230	432/25868	2.42728	0.0156747	0.0610182	TIMP3, CTNNA2, GADD45A, HABP2, LRP4, NDRG2, PMEPA1, PRKCQ, SLC1A1
NR5A2	9/230	434/25868	2.41569	0.0161033	0.0610182	STAR, ABCC3, AMIGO2, ASS1, CLU, COL16A1, LMCD1, MPPED2, SLC38A1
ZEB1	10/230	509/25868	2.28983	0.0162003	0.0610182	BCL6, ABCC3, ANG, C3, CBR3, GPRC5C, LRRC1, PMEPA1, SOD2, TACC3
NR2F2	10/230	510/25868	2.28516	0.0164	0.0610182	HEY1, HEY2, PENK, ABCC3, ANK3, ANXA4, ARID5B, DHRS3, GDF15, TBC1D2
PPARG	11/230	587/25868	2.18539	0.016464	0.0610182	GADD45A, GDF15, PPARGC1A, PTGER2, ABCC3, ABLIM3, ANK3, ARID5B, MAOA, NNMT, SYNE2
SRF	10/230	514/25868	2.26664	0.0172173	0.0610182	ACTA2, MYL9, TAGLN, ABCC3, ANK3, ARID5B, BCL6, IDH1, NR4A2, PMEPA1
HBP1	10/230	514/25868	2.26664	0.0172173	0.0610182	ANXA4, ARID5B, DHRS3, EFNA1, GDF15, GPRC5C, IGF2, IGFBP1, IMPA2, SOD2
HHEX	9/230	440/25868	2.38156	0.0174408	0.0610182	CP, DHRS3, EFNA1, FGB, GDF15, GPRC5C, HAL, IGFBP1, TSPAN8
POU2F1	8/230	368/25868	2.53018	0.0176313	0.0610182	BUB1B, CAPN6, GADD45A, IL2RB, SLPI, SPP1, VCAM1, PPARGC1A
FOXE1	1/230	2/25868	111.408	0.0177039	0.0610182	MSX1
PITX3	1/230	2/25868	111.408	0.0177039	0.0610182	TH
POU4F1	1/230	2/25868	111.408	0.0177039	0.0610182	HPSE
SMAD9	1/230	2/25868	111.408	0.0177039	0.0610182	ID4
RXRA	10/230	522/25868	2.23067	0.0189417	0.0642571	ABCC3, IL2RB, THBD, ANK3, ARID5B, BCL6, DHRS3, GADD45A, GDF15, GPRC5C
GATA4	4/230	114/25868	4.10701	0.0190056	0.0642571	STAR, ANK3, ANXA4, ARID5B
E2F7	8/230	374/25868	2.48812	0.019218	0.0643622	ADAMTS1, ARID5B, BCL6, COL16A1, COTL1, CREB3L1, DHRS3, GADD45A
KLF4	10/230	528/25868	2.20425	0.0203161	0.067404	GDF15, TAGLN, THBD, ANK3, ANXA4, ARID5B, CLDN4, EPHB3, PMEPA1, SYNE2
ZC3H8	9/230	453/25868	2.31069	0.0206147	0.0677613	ABCC3, ANXA4, BCL6, CALB2, CLDN4, COBL, COL16A1, COTL1, GDF15
MEF2C	9/230	456/25868	2.29491	0.0214027	0.0697061	ALPL, ANK3, ARID5B, BARD1, IL15, MFAP5, NR4A2, OFD1, SLC38A1
PAX6	9/230	458/25868	2.28451	0.02194	0.0708063	ARID5B, DHRS3, DKK1, EFEMP1, GADD45A, HAND2, IL15, KRT7, LIF
TCF4	9/230	465/25868	2.24874	0.0238969	0.0764269	ARID5B, CBR3, CYP2J2, DPP4, EPHB3, HPGD, NR4A2, PPARGC1A, TSPAN8
HEY2	1/230	3/25868	55.8465	0.0264384	0.0823302	ACTA2
HOXB4	1/230	3/25868	55.8465	0.0264384	0.0823302	PROM1
NHLH2	1/230	3/25868	55.8465	0.0264384	0.0823302	MAOA
ZNF584	7/230	325/25868	2.49922	0.0267591	0.0826043	ABLIM3, ANK3, FOSL2, GDF15, KCNG1, PTPRR, RARRES3
KMT2A	9/230	479/25868	2.18067	0.0281791	0.0862377	ARID5B, BCL6, CYBRD1, IMPA2, LRRC1, PROM1, PTPRR, SOD2, SYNE2
YBX1	2/230	30/25868	8.02119	0.0290784	0.0877352	CDC20, TOP2A
ZNF175	9/230	482/25868	2.16657	0.0291627	0.0877352	ABCC3, ABLIM3, ANXA4, ARID5B, CLDN4, GADD45A, GDF15, GPRC5C, TACC3
FOXK2	9/230	488/25868	2.1389	0.0312017	0.092567	ABCC3, ANK3, ANXA4, ARID5B, CP, GADD45A, GDF15, NR4A2, SOD2
WT1	3/230	77/25868	4.56556	0.0313735	0.092567	IGF2, IL2RB, NDRG2
MBD1	9/230	489/25868	2.13436	0.031551	0.092567	IGF2, ANXA4, BCL6, C3, CFD, CLU, GDF15, IGFBP1, SOD2
HNF4G	9/230	490/25868	2.12984	0.031903	0.0928325	ABCC3, ARID5B, BCL6, DHRS3, EFNA1, GDF15, IMPA2, KHDRBS3, SOD2
GATAD1	9/230	491/25868	2.12534	0.0322577	0.0931015	AQP3, GABARAPL1, GADD45A, GDF15, IDH1, LYPD3, NR4A2, PSMB10, SLC38A1
MNT	9/230	495/25868	2.10751	0.033704	0.0964912	ANK3, ARID5B, CBR3, CLDN4, COBL, PMEPA1, SLC38A1, SYNE2, THBD
ARID2	9/230	497/25868	2.0987	0.0344437	0.0968533	ABCC3, ANG, DHRS3, EFNA1, GPRC5C, IDH1, PPARGC1A, SLC38A1, SOD2
FOXO1	10/230	579/25868	2.00256	0.0350812	0.0968533	ACADSB, BCL6, CCNB2, CDK1, IGFBP1, PPARGC1A, TIMP3, ANK3, ARID5B, SYNE2
PLAG1	1/230	4/25868	37.2759	0.0350957	0.0968533	IGF2
PLAGL2	1/230	4/25868	37.2759	0.0350957	0.0968533	IGF2
ARID1A	9/230	499/25868	2.08995	0.0351946	0.0968533	ABCC3, CLU, EFNA1, GDF15, GPRC5C, IDH1, IGF2, SLC38A1, SOD2
GLI1	3/230	82/25868	4.27524	0.0367895	0.0984436	CP, SPP1, TH
AHR	9/230	504/25868	2.06844	0.037121	0.0984436	MT2A, ANK3, ARID5B, CTNNA2, LMCD1, PMEPA1, RANBP17, SLC38A1, SYNE2
SNAI2	9/230	504/25868	2.06844	0.037121	0.0984436	HPGD, ABCC3, ANO1, CBR3, PMEPA1, SOD2, SYNE2, TACC3, THBS2
FOXP2	9/230	504/25868	2.06844	0.037121	0.0984436	ADAMTS1, ASS1, CKB, CREB3L1, EFNA1, IGF2, RASSF2, SOD2, TACC3
OTX2	8/230	426/25868	2.17418	0.0374439	0.0984436	ANK3, ARID5B, DKK1, EFEMP1, IL15, LRRC1, PTGER2, SYNE2
KLF5	9/230	505/25868	2.06422	0.0375147	0.0984436	ABCC3, ANXA4, CLDN4, FOSL2, GDF15, GPRC5C, IDH1, LAMB3, SOD2
MAZ	9/230	506/25868	2.06006	0.0379114	0.0984436	ABCC3, ASS1, CLDN4, COL16A1, CREB3L1, FOSL2, GDF15, SOD2, TACC3
ZNF83	6/230	277/25868	2.50714	0.0379909	0.0984436	ABLIM3, ANK3, ANXA4, FOSL2, GDF15, KCNG1
MAX	9/230	509/25868	2.04734	0.0391184	0.100631	GADD45A, ABCC3, ANK3, ANXA4, ARID5B, ASS1, FOSL2, PMEPA1, TACC3
FOXM1	9/230	511/25868	2.03904	0.0399376	0.101999	FGB, ANK3, ARID5B, ASPM, CDK1, CLDN4, KIF11, PMEPA1, SLC38A1
LHX2	4/230	145/25868	3.20022	0.0408073	0.102904	ARID5B, DHRS3, GADD45A, KRT7
YY1	11/230	678/25868	1.88041	0.0408716	0.102904	CYP3A5, POSTN, STAR, ANK3, ANXA4, ARID5B, ATP1B1, NR4A2, SLC38A1, SOD2, TACC3
TWIST1	9/230	518/25868	2.01044	0.0428961	0.10724	DKK1, GDF15, ABCC3, ANK3, ARID5B, ASS1, COL16A1, EPHB3, TSPAN8
CREB3L3	1/230	5/25868	27.9452	0.0436762	0.108427	STAR
SMARCC2	8/230	449/25868	2.0589	0.0483317	0.119151	ABCC3, CLU, COBL, DHRS3, FAM134B, FOSL2, GDF15, GNLY
FOXP1	42/230	3683/25868	1.34967	0.052039	0.124018	ACADSB, ADAMTS1, ADRA2A, ALPL, ARID5B, BARD1, BCL6, CEP55, CLU, CRABP2, CSRP2, CTNNA2, DDX52, DHRS3, FANCI, GABARAPL1, GAS1, GDF15, HABP2, IMPA2, KCNJ2, KIF11, KRT7, LRRC1, MAP2K6, MRPS2, MSX1, NNMT, NR4A2, NRG2, OLFM1, OLFM4, PMEPA1, RPRM, TTC21B, ANK3, COBL, KHDRBS3, SLC38A1, SOD2, SYNE2, TOP2A
NR4A2	1/230	6/25868	22.3821	0.0521808	0.124018	SPP1
PHOX2B	1/230	6/25868	22.3821	0.0521808	0.124018	MSX1
TCF7L1	1/230	6/25868	22.3821	0.0521808	0.124018	BIRC3
NCOR1	8/230	457/25868	2.02147	0.0525564	0.124018	G0S2, PMEPA1, SORD, FOSL2, GADD45A, GDF15, GPRC5C, LRFN4
ESR2	9/230	539/25868	1.92918	0.0526471	0.124018	AQP3, C3, CLU, GPX3, PENK, ARID5B, DHRS3, GPRC5C, IDH1
BACH2	8/230	458/25868	2.01708	0.0531007	0.124018	ANXA4, ARID5B, C3, GABARAPL1, GADD45A, RASSF2, SLC16A6, SYNE2
ZNF92	8/230	458/25868	2.01708	0.0531007	0.124018	ABCC3, ALPL, ANK3, ARID5B, COL16A1, EPHB3, GDF15, RANBP17
PROX1	8/230	463/25868	1.99442	0.0558766	0.129648	ANK3, ANXA4, CLDN4, COBL, FOSL2, GADD45A, PMEPA1, TSPAN8
USF1	10/230	631/25868	1.83117	0.0565615	0.130385	ID4, ABCC3, ABLIM3, ANK3, ANXA4, ARID5B, COTL1, PMEPA1, SLC38A1, TACC3
T	8/230	466/25868	1.98112	0.0575858	0.13189	ASS1, CTNNA2, EMCN, EPHB3, LMCD1, MAOA, NRG2, PMEPA1
HOXA5	1/230	7/25868	18.6433	0.0606101	0.136181	TH
NFAT5	1/230	7/25868	18.6433	0.0606101	0.136181	S100A4
SFPQ	1/230	7/25868	18.6433	0.0606101	0.136181	TH
CLOCK	8/230	483/25868	1.90895	0.0678957	0.151127	STAR, ABCC3, ABLIM3, COBL, CTNNA2, KHDRBS3, SYNE2, THBS2
GRHL2	8/230	484/25868	1.90487	0.0685355	0.151127	ANK3, ARID5B, CBR3, CLDN4, COBL, EPHB3, PMEPA1, SYNE2
HEY1	1/230	8/25868	15.9822	0.0689648	0.151127	ACTA2
MSX2	1/230	8/25868	15.9822	0.0689648	0.151127	SPP1
E2F3	2/230	49/25868	4.77546	0.0704967	0.153041	CDK1, MT1G
RUNX1	34/230	2958/25868	1.34751	0.0707131	0.153041	ADAMTS1, AMIGO2, ARID5B, BARD1, CD7, CLDN10, COBL, CRISP3, CTNNA2, CXCL14, EFEMP1, EMCN, HPSE, IGF2, KCNJ2, LRRC1, MAP2K6, MMP26, MPPED2, MYL9, OLFM1, PLA2G16, PMEPA1, PPARGC1A, PRKCQ, PROM1, PTGER2, SLC16A6, SLC38A1, SYNE2, TH, TSPAN8, ANXA4, FOSL2
FOSL1	8/230	488/25868	1.8887	0.0711315	0.153041	CLU, ABLIM3, ANK3, ANXA4, ARID5B, GADD45A, LAMB3, PTPRR
NR3C2	1/230	9/25868	13.9893	0.0772455	0.165194	ATP1B1
ZHX2	8/230	498/25868	1.84946	0.077882	0.165557	ABCC3, BCL6, C3, CD7, EFNA1, GDF15, GPRC5C, SOD2
TFAP4	8/230	500/25868	1.84181	0.0792767	0.167519	PENK, ABCC3, ARID5B, ASS1, FOSL2, GDF15, GPRC5C, TACC3
MYCN	9/230	588/25868	1.76247	0.080722	0.169564	CLU, ABCC3, ADAMTS1, ASS1, FOSL2, HAND2, NR4A2, SOD2, TACC3
ZNF263	37/230	3312/25868	1.30905	0.0840785	0.175351	ABLIM3, ANO1, ARID5B, ASS1, ATP1B1, C3, CD7, CFD, COL16A1, CORO1A, COTL1, CRABP2, ECM1, FOSL2, FXYD2, GNLY, HPSE, KCNG1, LMOD1, MSX1, NR4A2, PAQR4, PBK, PLA2G16, PRKCQ, RASSF2, RRAS, S100A1, S100P, SPDEF, TACC3, THBD, THBS2, ABCC3, ALPL, NRG2, OLFM1
CDX1	1/230	10/25868	12.4301	0.0854528	0.175351	POSTN
NR0B1	1/230	10/25868	12.4301	0.0854528	0.175351	STAR
ZNF148	1/230	10/25868	12.4301	0.0854528	0.175351	GAST
KLF6	8/230	513/25868	1.79336	0.0887053	0.180979	ABCC3, ANO1, ANXA4, ARID5B, ATP1B1, KRT7, PMEPA1, SYNE2
NFE2L2	8/230	518/25868	1.77546	0.0924986	0.186649	SOD2, ABCC3, ANK3, ANXA4, BCL6, CLDN4, GADD45A, GDF15
MSC	1/230	11/25868	11.1885	0.0935874	0.186649	DKK1
NFIL3	1/230	11/25868	11.1885	0.0935874	0.186649	HPGD
SPDEF	1/230	11/25868	11.1885	0.0935874	0.186649	AGR2
ARNT	8/230	524/25868	1.7544	0.0971724	0.191646	ANK3, ARID5B, COBL, CTNNA2, MPPED2, PTPRR, RANBP17, SYNE2
BACH1	8/230	524/25868	1.7544	0.0971724	0.191646	ABCC3, ANK3, CLDN4, GABARAPL1, GADD45A, GDF15, RASSF2, SOD2
ETS1	99/230	10021/25868	1.19702	0.101108	0.196118	ABLIM3, AIMP1, ANK3, ANXA4, AQP3, ARG2, ARHGDIB, ARID5B, ASPM, ATP6V0E2, ATP6V1A, BARD1, BCL6, BIRC3, BUB1B, CCNB2, CD7, CDC20, CDK1, CENPE, CEP55, CLU, COBL, CORO1A, COTL1, CRABP2, CREB3L1, CXCL14, DDX52, DFNB31, DHRS3, DLGAP5, DPP4, EFNA1, EMCN, FAM134B, FAM169A, FANCI, FXYD2, GABARAPL1, GADD45A, GAS1, GREM2, GZMA, HABP2, HEY1, HEY2, HMHA1, HPGD, HPSE, IDH1, IGFBP1, IL2RB, KIF11, KIF4A, LIF, LR…
HOXA1	1/230	12/25868	10.1699	0.10165	0.196118	IER3
KLF2	1/230	12/25868	10.1699	0.10165	0.196118	THBD
TFCP2	1/230	12/25868	10.1699	0.10165	0.196118	SPP1
CEBPB	9/230	620/25868	1.66803	0.103183	0.198	GDF15, GNLY, IGF2, STAR, ABCC3, ANK3, ANXA4, ARID5B, SYNE2
HNF1A	2/230	63/25868	3.67786	0.108154	0.205785	IGFBP1, SERPING1
SOX2	41/230	3806/25868	1.26026	0.1084	0.205785	ABCC3, ABLIM3, ADAMTS8, ADRA2A, AIMP1, ANO1, ARID5B, CCNB2, CDC20, COBL, CTNNA2, CYP2J2, DKK1, EDN3, FAM134B, GADD45A, GNLY, GPR64, GPRC5C, GREM2, HEY2, IL15, LAMB3, LMCD1, MSX1, MT2A, NR4A2, NRG2, OLFM1, OPRK1, PLA2G16, PMEPA1, PPARGC1A, RANBP17, SLC15A2, SLC38A1, SLC7A1, TMSB15A, TOP2A, TTC21B, ANK3
RFX1	3/230	134/25868	2.57308	0.11742	0.221724	HLA-DOB, COBL, IGFBP1
BHLHE22	7/230	468/25868	1.71429	0.125303	0.233095	CLDN4, KRT7, PLA2G16, PMEPA1, RASSF2, SYNE2, TACC3
RFXANK	1/230	15/25868	7.99054	0.125412	0.233095	HLA-DOB
RFXAP	1/230	15/25868	7.99054	0.125412	0.233095	HLA-DOB
RELB	7/230	479/25868	1.6736	0.136521	0.252421	IL15, ANK3, BCL6, EVC, LRP4, NR4A2, VCAM1
SPIB	7/230	481/25868	1.66641	0.138612	0.25496	ANK3, ANXA4, ARID5B, RASSF2, SLC38A1, SNX10, SYNE2
PKNOX1	7/230	485/25868	1.6522	0.142842	0.260045	ANK3, ANXA4, C3, CREB3L1, GADD45A, NR4A2, PTPRR
TCF25	7/230	485/25868	1.6522	0.142842	0.260045	ANXA4, C3, GDF15, GPRC5C, IDH1, SLC38A1, SOD2
ZEB2	7/230	488/25868	1.6417	0.146054	0.264537	ABCC3, ANK3, ANXA4, C3, GADD45A, GDF15, PTPRR
TAF1	7/230	492/25868	1.6279	0.150391	0.271009	ANXA4, ARID5B, DHRS3, FOSL2, IDH1, NR4A2, SOD2
PRDM1	6/230	403/25868	1.70297	0.151169	0.271035	AMIGO2, ANXA4, ARID5B, EFEMP1, MT2A, TSPAN8
EBF1	7/230	495/25868	1.6177	0.153683	0.274158	ANK3, ANXA4, ARID5B, PMEPA1, RASSF2, SLC38A1, SYNE2
MAFB	7/230	496/25868	1.61432	0.154788	0.274376	ANK3, ARID5B, COBL, CTNNA2, KHDRBS3, LRRC1, SYNE2
ETV1	7/230	497/25868	1.61096	0.155897	0.274376	ANXA4, BCL6, GADD45A, GDF15, MT2A, NR4A2, SLC38A1
STAT4	1/230	19/25868	6.21412	0.156124	0.274376	S100A4
ZBTB7A	7/230	500/25868	1.60097	0.159244	0.278481	ASS1, C3, COMP, DHRS3, GPRC5C, NDRG2, TACC3
TBX21	7/230	501/25868	1.59766	0.160367	0.278906	ANK3, ANXA4, ARID5B, COTL1, PRKCQ, SLC38A1, SYNE2
TFDP1	6/230	411/25868	1.6688	0.161059	0.278906	CDK1, ANK3, GALNT12, GDF15, NR4A2, TACC3
ZNF143	7/230	503/25868	1.5911	0.162625	0.280251	BUB1B, ANK3, ARID5B, OLFM1, SLC38A1, SYNE2, TACC3
FOSL2	7/230	504/25868	1.58783	0.163759	0.280842	BCL6, CLU, ABCC3, ABLIM3, ANK3, ANXA4, ARID5B
E2F2	4/230	240/25868	1.905	0.166282	0.283799	MPPED2, MT1G, SLC15A1, TH
SMAD7	1/230	21/25868	5.59244	0.171075	0.290417	CDK1
NANOG	7/230	511/25868	1.56534	0.171796	0.290417	DKK1, ANK3, COBL, CTNNA2, MPPED2, PROM1, SYNE2
KDM5B	7/230	513/25868	1.55903	0.174123	0.292956	SPDEF, ANK3, ARID5B, BCL6, DHRS3, PMEPA1, TACC3
STAT5B	7/230	516/25868	1.54965	0.17764	0.297464	BCL6, FOSL2, TIMP3, ARID5B, DPP4, NR4A2, PRKCQ
JARID2	5/230	336/25868	1.69897	0.180752	0.301254	COMP, EPHB3, HAND2, IGF2, MSX1
FOXA2	7/230	522/25868	1.53123	0.184765	0.303665	AGR2, ANK3, ANXA4, ARID5B, COBL, CTNNA2, SYNE2
POU2F2	7/230	522/25868	1.53123	0.184765	0.303665	HLA-DOB, SPP1, ANXA4, ARID5B, COTL1, SLC38A1, SYNE2
SMAD1	7/230	522/25868	1.53123	0.184765	0.303665	GDF15, HEY1, SPP1, ANK3, CREB3L1, NR4A2, SYNE2
EOMES	6/230	432/25868	1.58521	0.188285	0.308024	ANK3, CTNNA2, EPHB3, GADD45A, LMCD1, MAOA
CREB3	6/230	436/25868	1.57021	0.193666	0.315373	ANK3, GDF15, IDH1, LAMB3, NNMT, PTPRR
CREB3L1	3/230	173/25868	1.97982	0.199868	0.323694	STAR, CYBRD1, NR4A2
NFYA	7/230	535/25868	1.49276	0.200599	0.323694	GADD45A, IGFBP1, C3, COTL1, CREB3L1, GDF15, SOD2
E2F6	7/230	537/25868	1.48701	0.203082	0.326217	ASS1, FOSL2, GALNT12, GDF15, NR4A2, SLC38A1, TACC3
NR1I2	3/230	176/25868	1.94526	0.206712	0.330019	ASS1, CES1, SLC38A1
NR5A1	1/230	26/25868	4.47354	0.207308	0.330019	STAR
ARNTL	6/230	448/25868	1.52684	0.210149	0.333048	ANK3, COBL, CTNNA2, KHDRBS3, SFRP4, SYNE2
HINFP	4/230	272/25868	1.67542	0.223929	0.353311	AMIGO2, ANK3, CLDN10, GDF15
NCOA3	6/230	459/25868	1.48912	0.225677	0.354493	ANK3, EMCN, KHDRBS3, PTPRR, SLC38A1, SYNE2
SIX2	6/230	461/25868	1.48246	0.228541	0.35741	ANK3, ANO1, ARID5B, CTNNA2, GAS1, MPPED2
E2F5	5/230	375/25868	1.51753	0.242209	0.37675	MT1G, ANXA4, FOSL2, GDF15, RARRES3
CEBPG	6/230	471/25868	1.45	0.24303	0.37675	ABLIM3, ANK3, ARID5B, GADD45A, PTPRR, SLC38A1
BATF	6/230	476/25868	1.4343	0.250376	0.384777	ANK3, ANXA4, ARID5B, IL15, SLC38A1, SYNE2
HMBOX1	6/230	476/25868	1.4343	0.250376	0.384777	ANK3, ANXA4, ARID5B, CTNNA2, PTPRR, TOP2A
NCOA2	4/230	287/25868	1.58567	0.252561	0.386462	ANK3, PMEPA1, SLC38A1, SYNE2
IKZF1	6/230	479/25868	1.42503	0.254814	0.388236	ABCC3, ABLIM3, ANK3, ANXA4, GADD45A, NNMT
NFKB2	6/230	482/25868	1.41588	0.259274	0.392835	BIRC3, IL15, VCAM1, BCL6, DPP4, MAOA
ID3	6/230	483/25868	1.41286	0.260765	0.392835	ABCC3, ALPL, ASS1, CREB3L1, GDF15, NNMT
HOXB13	6/230	484/25868	1.40985	0.262259	0.392835	ANK3, ARID5B, COBL, CTNNA2, PTPRR, SYNE2
SOX6	6/230	484/25868	1.40985	0.262259	0.392835	ANK3, ANXA4, GADD45A, GDF15, NR4A2, PTPRR
MEIS2	6/230	486/25868	1.40386	0.265252	0.39565	ANK3, ANXA4, ARID5B, GADD45A, NR4A2, PTPRR
MAFF	6/230	489/25868	1.39498	0.26976	0.400689	ABCC3, ABLIM3, ANK3, ANXA4, ARID5B, CTNNA2
ATF7	6/230	490/25868	1.39204	0.271267	0.401248	ANK3, ANXA4, ARID5B, GADD45A, GDF15, PTPRR
NONO	6/230	493/25868	1.3833	0.275799	0.402917	BCL6, CREB3L1, FANCI, GDF15, IDH1, SOD2
PAX8	6/230	493/25868	1.3833	0.275799	0.402917	ANK3, ARID5B, CTNNA2, PMEPA1, RANBP17, SYNE2
TEAD4	6/230	493/25868	1.3833	0.275799	0.402917	ANK3, ARID5B, CTNNA2, GADD45A, PMEPA1, SLC38A1
IRF4	6/230	494/25868	1.38041	0.277314	0.40347	BCL6, ANK3, ANXA4, ARID5B, SLC38A1, SYNE2
ZNF165	2/230	117/25868	1.94677	0.279146	0.404476	ANK3, MT2A
NEUROD1	6/230	496/25868	1.37467	0.28035	0.40457	C3, CLU, COL16A1, CREB3L1, GDF15, NR4A2
ZNF384	6/230	497/25868	1.37181	0.281871	0.405118	ARID5B, BCL6, GDF15, GPRC5C, LRP4, SOD2
RBPJ	6/230	502/25868	1.35773	0.289503	0.408904	ACTA2, HEY1, HEY2, ANXA4, SLC38A1, SYNE2
REST	6/230	502/25868	1.35773	0.289503	0.408904	PENK, TH, CLDN4, MUC16, OLFM1, SOD2
MAF	6/230	502/25868	1.35773	0.289503	0.408904	ANXA4, ARID5B, BCL6, PRKCQ, SYNE2, TACC3
ARID3A	6/230	504/25868	1.35217	0.292568	0.408904	CDK1, ANK3, ANXA4, ARID5B, NR4A2, SOD2
BCL6	6/230	504/25868	1.35217	0.292568	0.408904	BCL6, ANK3, ARID5B, RASSF2, SLC38A1, SYNE2
JUNB	6/230	504/25868	1.35217	0.292568	0.408904	CLU, ANK3, ANXA4, ARID5B, GADD45A, GDF15
NR2F1	6/230	504/25868	1.35217	0.292568	0.408904	ANO1, ASS1, COMP, OLFM1, PMEPA1, TACC3
ZNF766	5/230	410/25868	1.38448	0.301397	0.419592	ARG2, CBR3, GPRC5C, KCNG1, RARRES3
STAT5A	6/230	515/25868	1.32237	0.309541	0.429246	BCL6, FOSL2, TIMP3, ANK3, ARID5B, BIRC3
PAX5	6/230	517/25868	1.31709	0.312646	0.430191	ARID5B, CORO1A, COTL1, NR4A2, SLC38A1, SYNE2
RUNX3	6/230	517/25868	1.31709	0.312646	0.430191	ANK3, ANXA4, ARID5B, COTL1, SLC38A1, SYNE2
DUX4	5/230	419/25868	1.35392	0.317005	0.434504	HEY1, ARID5B, CXCL13, EMCN, POSTN
ZNF589	5/230	422/25868	1.34403	0.322231	0.439969	ABLIM3, ANK3, FOSL2, GDF15, KCNG1
CREM	6/230	524/25868	1.29893	0.323553	0.440081	STAR, TH, ANK3, ARID5B, GADD45A, NR4A2
SOX10	5/230	425/25868	1.33427	0.327467	0.443705	EDNRB, ANK3, CP, PROM1, SNX10
SATB1	5/230	431/25868	1.31516	0.337966	0.45619	CENPE, CLDN10, COBL, OPRK1, SLPI
TAL1	35/230	3648/25868	1.09419	0.340299	0.457597	ADRA2A, ANK3, ANXA4, ARHGDIB, ARID5B, ASS1, BCL6, CD7, CLU, COBL, COTL1, CREB3L1, CSRP2, CXCL14, EMCN, GLIPR1, HMHA1, HPSE, IDH1, IMPA2, KCNJ2, KRT7, LEPREL1, PLA2G16, PRKCQ, PROM1, PTGER2, RASSF2, SFRP4, SLC38A1, SOD2, SYNE2, TCN1, VCAM1, GADD45A
ATF2	6/230	536/25868	1.26892	0.342371	0.457597	NR4A2, PENK, ANK3, ARID5B, SLC38A1, SYNE2
NCOA1	3/230	233/25868	1.45989	0.342875	0.457597	ANK3, SLC38A1, TSPAN8
EPAS1	6/230	545/25868	1.24729	0.35656	0.474079	GREM2, KRT7, LEPREL1, S100A4, CP, FOSL2
MEF2B	5/230	449/25868	1.26095	0.369596	0.489576	BCL6, ANK3, ARID5B, PMEPA1, SYNE2
HOXB7	2/230	147/25868	1.54216	0.376448	0.496799	THBS2, PMEPA1
IRF9	5/230	465/25868	1.21632	0.397746	0.522962	ABCC3, ANK3, FOSL2, GDF15, SOD2
NFATC1	3/230	258/25868	1.3155	0.403085	0.526351	ARID5B, BIRC3, SLC38A1
TEAD1	5/230	469/25868	1.20564	0.404771	0.526351	ABLIM3, AMIGO2, ANK3, ARID5B, PMEPA1
ZNF24	5/230	469/25868	1.20564	0.404771	0.526351	ANK3, FOSL2, GADD45A, GDF15, NR4A2
TP73	5/230	473/25868	1.19515	0.411787	0.533519	AQP3, CDK1, ADAMTS1, ANK3, ANO1
ASCL1	5/230	479/25868	1.17974	0.422288	0.54316	DKK1, IGF2, COBL, GPRC5C, SYNE2
POU4F2	5/230	479/25868	1.17974	0.422288	0.54316	ANK3, CTNNA2, GAS1, MPPED2, SYNE2
TCF7	5/230	484/25868	1.16719	0.431015	0.552383	BIRC3, EPHB3, ARID5B, GADD45A, IL15
KLF13	5/230	487/25868	1.15979	0.436238	0.55507	ABCC3, ASS1, C3, CREB3L1, GDF15
PDX1	5/230	487/25868	1.15979	0.436238	0.55507	ANK3, ARID5B, CTNNA2, KHDRBS3, SYNE2
UBTF	5/230	489/25868	1.1549	0.439715	0.557496	ANXA4, BCL6, DHRS3, NR4A2, SOD2
MAFK	5/230	490/25868	1.15248	0.441452	0.557706	ABLIM3, ANK3, ANXA4, ARID5B, CTNNA2
XBP1	5/230	491/25868	1.15006	0.443187	0.557913	SOD2, ANK3, COBL, KHDRBS3, SYNE2
GFI1B	5/230	494/25868	1.14287	0.448385	0.561038	ANK3, ANXA4, C3, CREB3L1, GDF15
CTCFL	5/230	496/25868	1.13812	0.451844	0.561038	COL16A1, CREB3L1, FOSL2, NRG2, TACC3
KLF9	5/230	496/25868	1.13812	0.451844	0.561038	ARID5B, CKB, COL16A1, CREB3L1, EPHB3
NFIC	6/230	606/25868	1.11776	0.452892	0.561038	HSD11B2, ANK3, ARID5B, IL15, SLC38A1, SYNE2
THAP1	5/230	497/25868	1.13577	0.453572	0.561038	ASS1, COMP, IMPA2, NR4A2, TACC3
TCF12	5/230	498/25868	1.13342	0.455298	0.561217	ABCC3, ANK3, ARID5B, DHRS3, PMEPA1
MTA3	5/230	499/25868	1.13108	0.457022	0.561394	ANK3, ARID5B, BIRC3, GPX3, TACC3
MYOD1	5/230	502/25868	1.12412	0.462186	0.56578	COBL, GADD45A, KHDRBS3, PMEPA1, SYNE2
SP4	5/230	505/25868	1.11724	0.467337	0.568303	ASS1, ANK3, BCL6, IDH1, NR4A2
IRF2	5/230	506/25868	1.11496	0.46905	0.568303	FOSL2, GDF15, NR4A2, RARRES3, SOD2
SREBF1	5/230	506/25868	1.11496	0.46905	0.568303	FANCI, GDF15, IDH1, MRPS2, SOD2
HSF1	5/230	520/25868	1.08404	0.492853	0.593095	ANO1, CLU, EPHB3, PMEPA1, TACC3
TCF3	5/230	520/25868	1.08404	0.492853	0.593095	ARID5B, NR4A2, RASSF2, SYNE2, TACC3
SREBF2	5/230	522/25868	1.07976	0.496223	0.595132	ANG, ANO1, ASS1, RNASE4, SOD2
TEAD2	4/230	415/25868	1.08635	0.505535	0.60426	ATP6V1A, CYBRD1, NNMT, RARRES3
MITF	58/230	6519/25868	1.00089	0.523181	0.623252	ADAMTS8, ADRA2A, ANK3, ANO1, ANXA4, BCL6, CD7, COBL, COTL1, CP, CSRP2, CTNNA2, CXCL13, DFNB31, DHRS3, EDNRB, EFEMP1, FOSL2, GAS1, GBP2, HABP2, HEY1, HEY2, HPGD, ID4, IDH1, IER3, KHDRBS3, LMCD1, LRP4, LRRC1, LYPD3, MPPED2, MRPS2, MYL9, NRG2, OLFM4, PPARGC1A, PROM1, PROS1, PTPRR, RARRES1, RRAS, S100P, SLC15A1, SLC16A6, SLC7A1, SNX10, SOD2, SPP1, SYNE2, TACC3, TBC1D2, THBS2, TRH, XCL1, ARID5B, GDF15
SNAPC4	4/230	429/25868	1.05002	0.531572	0.630139	GREM2, IDH1, LRP4, MAP2K6
FOXK1	1/230	85/25868	1.32843	0.532512	0.630139	ARID5B
HOXA9	4/230	434/25868	1.03759	0.540709	0.637713	VCAM1, GREM2, PRKCQ, PROM1
GATA1	5/230	557/25868	1.0099	0.553707	0.65088	CDA, ANK3, ANXA4, ARID5B, GADD45A
TP63	5/230	564/25868	0.996979	0.564824	0.660721	CDK1, ANO1, ARID5B, COL16A1, SYNE2
SIX5	4/230	448/25868	1.00431	0.565801	0.660721	ABCC3, ANXA4, KRT7, SOD2
ZBTB33	4/230	467/25868	0.962367	0.598623	0.696757	ABCC3, GDF15, KRT7, POLD4
ELK4	1/230	103/25868	1.09324	0.602168	0.698594	NR4A2
ELK1	3/230	353/25868	0.954866	0.609891	0.705248	ACTA2, TAGLN, OFD1
KMT2B	1/230	106/25868	1.06185	0.612728	0.706228	SYNE2
MIER1	4/230	483/25868	0.929631	0.625089	0.7173	C3, GALNT12, NR4A2, SOD2
EHF	1/230	110/25868	1.02276	0.626375	0.7173	COTL1
MYNN	4/230	487/25868	0.921786	0.631532	0.720881	DHRS3, NR4A2, SLC7A1, TACC3
MEF2A	4/230	491/25868	0.91407	0.637904	0.720905	PPARGC1A, ANK3, ARID5B, NR4A2
BHLHE40	4/230	493/25868	0.910259	0.641063	0.720905	ABCC3, BCL6, COL16A1, GDF15
NFE2L1	3/230	370/25868	0.910025	0.641546	0.720905	ANK3, ATP1B1, GDF15
KLF1	4/230	494/25868	0.908365	0.642636	0.720905	FOSL2, GADD45A, GDF15, SOD2
BCL11A	4/230	495/25868	0.906479	0.644204	0.720905	ANXA4, ARID5B, SLC38A1, SYNE2
PBX2	4/230	495/25868	0.906479	0.644204	0.720905	ANK3, ANXA4, ARID5B, C3
RFX5	4/230	496/25868	0.904601	0.645768	0.720905	HLA-DOB, ABCC3, ATP1B1, SOD2
ETV6	1/230	117/25868	0.960775	0.649114	0.722368	PMEPA1
GABPA	4/230	507/25868	0.884432	0.662673	0.735153	ANK3, ANXA4, SOD2, TACC3
ELF1	4/230	509/25868	0.880859	0.665687	0.736196	ABCC3, ANXA4, NR4A2, TACC3
RUNX2	4/230	516/25868	0.868574	0.676094	0.745383	ABLIM3, ANK3, ARID5B, SLC7A1
SP2	2/230	266/25868	0.843107	0.686795	0.754837	SOD2, TOP2A
FLI1	4/230	544/25868	0.822621	0.715464	0.783919	BARD1, FOSL2, SOD2, TACC3
DEAF1	1/230	148/25868	0.757248	0.734352	0.802138	RNASE4
USF2	4/230	575/25868	0.777	0.754851	0.822	ABCC3, ADAMTS1, GDF15, SLC38A1
NFKBIA	3/230	451/25868	0.743104	0.76723	0.832925	DUOX1, GALNT12, MPPED2
THAP11	2/230	325/25868	0.687505	0.78702	0.851805	BUB1B, MAP2K6
ZBTB11	3/230	480/25868	0.697123	0.802562	0.864469	GDF15, NR4A2, TACC3
NR2C2	2/230	337/25868	0.662564	0.803591	0.864469	IDH1, SOD2
TSC22D4	1/230	186/25868	0.600812	0.81122	0.870039	MUC16
PBX3	3/230	495/25868	0.675467	0.81901	0.870838	ANK3, ARID5B, SYNE2
MXI1	3/230	497/25868	0.672679	0.821114	0.870838	FOSL2, SOD2, TACC3
NFE2	3/230	499/25868	0.669913	0.823196	0.870838	ANK3, GADD45A, GDF15
NRF1	3/230	499/25868	0.669913	0.823196	0.870838	FOSL2, NR4A2, SOD2
BCL3	3/230	500/25868	0.668539	0.82423	0.870838	ABCC3, ANXA4, DHRS3
ZNF274	2/230	387/25868	0.575379	0.860946	0.906932	C3, GADD45A
ZNF644	2/230	420/25868	0.529263	0.889965	0.934726	ANK3, NNMT
ADNP	2/230	436/25868	0.509428	0.901922	0.944071	ARID5B, GDF15
ZNF197	2/230	443/25868	0.501202	0.906764	0.944071	POLD4, RARRES3
IRF3	2/230	444/25868	0.500049	0.907438	0.944071	ASPM, TOP2A
ZNF740	1/230	274/25868	0.405716	0.91458	0.944071	NR4A2
LYL1	2/230	459/25868	0.483349	0.917008	0.944071	FOSL2, RASSF2
ZFX	2/230	469/25868	0.472811	0.922865	0.944071	ANXA4, SOD2
ZNF639	2/230	471/25868	0.470758	0.923989	0.944071	NR4A2, S100A4
STAT2	2/230	474/25868	0.46771	0.925646	0.944071	CLDN4, PROS1
ZBED1	2/230	475/25868	0.466702	0.926191	0.944071	GDF15, SLC38A1
MAFG	2/230	478/25868	0.463706	0.927803	0.944071	ABLIM3, ANK3
KLF3	1/230	295/25868	0.376422	0.929336	0.944071	ARID5B
MEIS1	2/230	485/25868	0.456858	0.931436	0.944071	PROM1, PTPRR
ZKSCAN1	2/230	489/25868	0.453034	0.933434	0.944071	ABCC3, GDF15
SMAD5	2/230	498/25868	0.444655	0.937731	0.945723	HEY1, SOD2
HES1	1/230	394/25868	0.28049	0.971159	0.976661	CLDN10
FOXJ2	1/230	452/25868	0.243852	0.982967	0.985744	GDF15
NR4A1	1/230	491/25868	0.224093	0.988055	0.988055	STAR

## Sheet: Kao
ID	GeneRatio	BgRatio	OddsRatio	pvalue	padjust	geneID
STAT1	236/334	11944/25868	2.84369	7.19733e-20	2.83575e-17	ABCC8, ABL1, ACSL3, AGL, AHCY, AKAP1, AKAP13, ALDH1A1, ALDH1A3, ALDH3A2, ALDH5A1, ANXA2, ANXA4, AP2B1, APOD, APOE, APP, ARHGAP1, ARHGDIA, B3GAT3, BCR, BICD1, BLVRA, BMI1, BNIP3, BRCA1, C1D, C1R, C2, C4BPA, CACNA1C, CAP2, CBX1, CCND1, CCR1, CD55, CDC42EP1, CDH2, CELF2, CENPA, CETN2, CFD, CFDP1, CFLAR, CGRRF1, CLASRP, CLDN4, COG5, COL16A1, CPE, CREB1, CSNK1E, CSRP2, CTAG1A, CTGF, CTSA, DGKZ, DIO2, …
MYC	63/334	1395/25868	4.22357	2.22346e-18	4.38021e-16	AKAP1, APP, BMI1, BRCA1, CCNB1, CCND1, CDK2, CFDP1, CFLAR, CREB1, CTSF, DKC1, DKK1, EIF3I, ETS2, FADS3, GADD45A, GCLC, GLA, HDAC2, HES1, HIST1H2BF, HLA-DPB1, IER2, ITGA6, ITGB3BP, LDHA, MAP3K5, MAPRE2, MBD1, MCM3, MDH1, MME, MSH2, MT3, MTHFD1, MYC, NDRG1, PARP2, POLD4, PRPSAP1, PSMC4, PSMD8, PTGER2, RECQL, RPS6KA5, SAP18, SFRP1, TMEM5, TNFRSF10B, TPM1, VEGFA, ANXA4, BAIAP2, BCR, HPCAL1, ITGB5, MA…
CEBPA	225/334	11455/25868	2.62917	9.91671e-18	1.3024e-15	ABCC8, ABL1, ACADSB, ACOT8, ACSL3, AGL, AHCY, AKAP1, AKAP13, ALDH1A1, ALDH1A3, ALDH3A2, ALDH5A1, ANXA2, ANXA4, APOD, APOE, APP, AURKB, B3GAT3, BAIAP2, BCAP31, BCR, BICD1, BLVRA, BNIP3, BRCA1, C1D, C1R, C2, C4BPA, CACNA1C, CAP2, CBX1, CCNB1, CCND1, CD55, CDC42EP1, CDH2, CDK2, CELF2, CENPA, CETN2, CFD, CFDP1, CFLAR, CGRRF1, CLDN3, CLDN4, COL16A1, CPE, CREB1, CSNK1E, CTGF, CTSA, DGKZ, DIO2, DKC1, DK…
E2F4	156/334	6587/25868	2.60321	2.8872e-17	2.84389e-15	ABL1, ACSL3, AGL, AHCY, AKAP1, AKAP13, ALDH1A3, ALDH3A2, ALDH5A1, ANXA2, ANXA4, APP, ARG2, ARHGDIA, AURKB, B3GAT3, BCAP31, BCR, BICD1, BNIP3, BRCA1, C2, CBX1, CCNB1, CCND1, CD55, CDK2, CENPA, CETN2, CFDP1, CFLAR, CGRRF1, CHST2, CLASRP, COL16A1, COPE, CPE, CREB1, CSNK1E, CSRP2, CYC1, DKC1, DLST, DPYD, DUT, EIF2S2, EPB41L2, ERCC5, ETS2, EXT1, FABP5, FADS3, FEN1, FGFR1, FGFR1OP, FOS, FSCN1, GADD45A,…
TFAP2C	236/334	12700/25868	2.52518	7.13811e-16	5.62483e-14	ABCC8, ABL1, ACSL3, AHCY, AKAP1, AKAP13, ALDH1A3, ALDH3A2, ALDH5A1, ANXA2, ANXA4, AP2B1, APOD, APP, ARHGDIA, B3GAT3, BAIAP2, BCAM, BCR, BGN, BICD1, BLVRA, BMI1, BNIP3, C1D, CACNA1C, CACNB3, CAP2, CBX1, CCND1, CD55, CDC42EP1, CDH2, CENPA, CFDP1, CFLAR, CGRRF1, CLASRP, CLDN3, CLDN4, CLEC11A, COG5, COL16A1, CPE, CRABP2, CREB1, CSNK1E, CSRP2, CTAG1A, CTGF, CTSF, CYC1, DGKZ, DIO2, DKC1, DLST, DLX5, DP…
ETS1	196/334	10021/25868	2.27082	9.81956e-14	6.44818e-12	ABCC8, ABL1, ACSL3, AGL, AHCY, AKAP1, AKAP13, ALDH1A1, ALDH5A1, ANXA4, AP2B1, APP, ARG2, ARHGAP1, ARHGDIA, AURKB, B3GAT3, BAIAP2, BCAP31, BCR, BICD1, BMI1, BNIP3, BRCA1, C1D, C2, CACNA1C, CACNB3, CBX1, CCNB1, CCND1, CELF2, CENPA, CETN2, CFDP1, CFLAR, CGRRF1, CLASRP, CLEC11A, CRABP2, CREB1, CTGF, CTSA, CYC1, DGKZ, DKC1, DLST, DPP6, DPYD, DUT, EFNA1, EIF2S2, EIF3I, EIF4G1, ERCC5, ERG, ETHE1, ETS2, …
SP1	50/334	1196/25868	3.74592	2.20342e-13	1.24021e-11	APOE, APP, BRCA1, BTK, CCNB1, CCND1, CDH2, CDK2, CLDN3, CREB1, CTGF, DKC1, ETS2, F13A1, FGFR1, FLII, FOS, GCLC, HOXB7, ID4, IGFBP2, IRF5, LDHA, MME, MYC, P2RX4, PAEP, PIM1, POLA1, PPARD, SLC25A5, SMPD1, SPP1, TGFBR2, TNC, TNFRSF10B, UBTF, VEGFA, AKAP13, ALDH1A1, ANXA2, ANXA4, BAIAP2, GDF15, HPCAL1, ITGB5, MAP2K3, MID1, PC, RBPJ
FOS	188/334	9546/25868	2.22579	3.54753e-13	1.74716e-11	ABL1, ACSL3, AHCY, AKAP1, AKAP13, ALDH1A1, ALDH5A1, ANXA2, ANXA4, APOE, ARG2, AURKB, BAIAP2, BCR, BICD1, BLVRA, BMI1, BNIP3, BRCA1, C1D, C2, C4BPA, CACNA1C, CBX1, CCNB1, CCND1, CD55, CDC42EP1, CELF2, CENPA, CETN2, CFDP1, CFLAR, CGRRF1, CHST2, CLDN3, CLDN4, CLEC11A, COG5, COL16A1, CPE, CRABP2, CREB1, CTSA, DGKZ, DKC1, DLST, DPP6, DUT, EIF4G1, ENPP2, EPB41L2, EXT1, EXTL2, FABP5, FADS3, FGFR1, FOS, …
ESR1	153/334	7144/25868	2.24204	7.36321e-13	3.22345e-11	ABCC8, ACSL3, AGL, AHCY, AKAP1, ALDH1A3, ANXA2, ANXA4, AP2B1, APOE, APP, BAIAP2, BCR, BICD1, BLVRA, BRCA1, BTK, C1D, CACNA1C, CAP2, CCND1, CD55, CDC42EP1, CELF2, CENPA, CFD, CFDP1, CLASRP, CLDN4, COG5, COL16A1, CREB1, CSNK1E, CTAG1A, CYC1, DGKZ, DIO2, DKK1, DPP6, EDN3, ENPEP, ENPP2, EPB41L2, ERCC5, ERG, EXT1, F13A1, FABP5, FGFR1OP, FGFR2, FLII, FOS, G0S2, GABRP, GADD45A, GATA2, GCLC, GDF15, GNLY,…
NFKB1	41/334	868/25868	4.18008	8.6936e-13	3.42528e-11	APOE, BGN, BRCA1, CCNB1, CCND1, CFLAR, DPYD, FOS, FSCN1, GADD45A, GCLC, GNLY, HES1, IGFBP2, IL15RA, ITGA6, MSX1, MYC, PLA2G2A, TAP1, TFF3, TNC, TNFAIP3, TNFRSF10B, VEGFA, AKAP13, CACNA1C, EPB41L2, GLI1, HPCAL1, IRF5, MAOA, MAPRE2, NCOA1, RBPJ, SGK1, SMARCA2, TANK, TCF3, TCF7, UBTF
RELA	39/334	830/25868	4.13498	3.85598e-12	1.38114e-10	BGN, BNIP3, BRCA1, CCNB1, CCND1, CFLAR, CTGF, G0S2, GADD45A, GCLC, GDF15, GTF2B, HDAC2, HES1, IL15RA, MYC, PLA2G2A, PPARD, TAP1, TFF3, TNC, TNFAIP3, TNFRSF10B, VEGFA, AKAP13, ANXA4, BCR, CREB1, EXT1, MAP3K5, MID1, NCOA1, PIM1, RBMS1, RBPJ, SEMA3C, SGK1, TANK, TCF7
GATA2	137/334	6245/25868	2.21171	5.61285e-12	1.84288e-10	ABL1, ACSL3, AGL, AKAP13, ALDH1A1, ANXA2, ANXA4, AP2B1, APP, BAIAP2, BCR, BICD1, BNIP3, BTK, C1D, C4BPA, CACNA1C, CAP2, CD55, CDC42EP1, CDH2, CELF2, CETN2, CFDP1, CFLAR, CGRRF1, CHST2, CLEC11A, COG5, CPE, CREB1, CTGF, DIO2, DKK1, DPYD, EIF4G1, ENPEP, ENPP2, EPB41L2, ERCC5, ERG, EXT1, EXTL2, F13A1, FABP5, FGFR1, FOS, FSCN1, GADD45A, GATA2, GDF15, GRK5, HES1, HGD, IDO1, IER2, IGFBP2, IL15, IL15RA, …
FOXM1	29/334	511/25868	4.94119	3.25222e-11	9.85674e-10	APOE, AURKB, BMI1, CCNB1, CCND1, CENPA, FOS, MYC, VEGFA, AKAP13, ANXA2, CD55, CFLAR, CLDN4, FGFR2, HES1, HIST1H2AC, HIST1H2BC, HMGB2, ITGB5, LAMB1, PAM, PIM1, RBMS1, RBPJ, SEMA3C, TAF5, TANK, TNC
HNF4A	197/334	10693/25868	2.06018	4.84548e-11	1.30748e-09	ABCC8, ABL1, ACADSB, ACOT8, ACSL3, AHCY, AKAP1, AKAP13, ALDH1A1, ALDH3A2, ALDH5A1, ANXA2, ANXA4, AP2B1, APOE, ARHGAP1, BAIAP2, BCAM, BCAP31, BCR, BICD1, BLVRA, BMI1, BNIP3, BRCA1, C1D, C2, CACNA1C, CAP2, CCND1, CD55, CDC42EP1, CDH2, CELF2, CFDP1, CFLAR, CLASRP, CLDN3, CLDN4, COG5, COL16A1, COPE, CPE, CRABP2, CSNK1E, CTGF, DGKZ, DIO2, DKK1, DLST, DPP6, EDN3, EFNA1, EIF4G1, ENPP2, EPB41L2, ERCC5, E…
JUN	37/334	823/25868	3.92222	5.08004e-11	1.30748e-09	ACSL3, APOE, APP, BRCA1, CCND1, CTGF, DIO2, DPYD, ETS2, FOS, GCLC, GNLY, IGFBP2, ITGA6, LDHA, MMP7, MYC, PPARD, SPP1, TFF3, TGFBR2, TNC, UBTF, VEGFA, ANXA2, ANXA4, BCR, CD55, EXT1, GADD45A, ITGB5, MAPRE2, MID1, MYO1B, PAM, PIM1, RBMS1
GLI2	15/334	121/25868	11.2745	5.30957e-11	1.30748e-09	BLVRA, CCND1, CFLAR, DLX5, EFNA1, FEN1, GLI1, HLA-DRA, ITGA6, LAMB3, MSX2, MYC, TNC, TNFRSF10B, TOB1
RARA	32/334	639/25868	4.35064	7.55463e-11	1.7509e-09	ALDH1A1, CRABP2, FGFR1, G0S2, GADD45A, HES1, MYC, NCOA1, NRIP1, SMARCA2, SMPD1, TCF7, VEGFA, AKAP1, AKAP13, BMI1, CACNB3, CSNK1E, DGKZ, EIF4G1, ETS2, HMGB2, HPCAL1, MECP2, NEURL2, PCOLCE, RBMS1, SATB1, SLC16A3, TPM1, TUBA4A, UBTF
CTCF	265/334	16552/25868	2.18044	6.2556e-10	1.36928e-08	ABCC8, ABL1, ACADSB, ACSL3, AHCY, AKAP1, AKAP13, ALDH1A1, ALDH1A3, ALDH3A2, ALDH5A1, ANXA2, ANXA4, AP2B1, APOD, APOE, APP, ARG2, ARHGDIA, AURKB, BAIAP2, BCAM, BCAP31, BCR, BGN, BICD1, BLVRA, BNIP3, BRCA1, BTK, C1D, C1R, C2, CACNA1C, CACNB3, CAP2, CBX1, CCND1, CCR1, CD55, CDC42EP1, CDH2, CELF2, CENPA, CETN2, CFD, CFDP1, CFLAR, CGRRF1, CHST2, CLASRP, CLDN4, CLEC11A, COG5, COL16A1, COPE, CPE, CRABP2…
GATA3	161/334	8491/25868	1.92207	3.29408e-09	6.83088e-08	ABL1, ACSL3, AHCY, AKAP1, AKAP13, ALDH1A1, ALDH1A3, ANXA2, ANXA4, APOD, APP, ARG2, BAIAP2, BCR, BICD1, BLVRA, BNIP3, C1D, CACNA1C, CAP2, CBX1, CCND1, CD55, CDH2, CELF2, CENPA, CGRRF1, CLASRP, CLDN4, COG5, COL16A1, CRABP2, CSNK1E, CSRP2, CTGF, DGKZ, DIO2, DKK1, DLST, DPP6, DPYD, EDN3, EFNA1, EIF2S2, EIF4G1, ENPP2, EPB41L2, ERG, ETS2, EXT1, FABP5, FGFR1OP, FGFR2, FOS, GADD45A, GATA2, GCHFR, GCLC, G…
PPARG	28/334	587/25868	4.08775	3.57631e-09	7.04534e-08	ACSL3, APOE, CCND1, CFLAR, GADD45A, GDF15, HES1, MYC, PLIN2, PTGER2, VEGFA, AKAP13, ALDH1A1, ANXA2, APP, EXT1, FAP, GCLC, ITGB5, LAMB1, MAOA, MME, MYO1B, PAM, PIM1, RBMS1, SEMA3C, TANK
AR	39/334	1062/25868	3.16732	4.89924e-09	9.19191e-08	AKAP13, ALDH1A3, APOE, ARG2, CCND1, CDH2, CRABP2, FGFR1, FOS, GADD45A, HES1, IFI35, MAP2K3, MID1, MME, MYC, NCOA1, NDRG1, NRIP1, PC, PTGER2, SMARCA2, SMPD1, TCF7, TESK1, VEGFA, APP, BAIAP2, DIO2, ERG, EXT1, KHDRBS3, MAOA, MYO1B, RBMS1, RBPJ, SEMA3C, TNC, TUSC3
E2F6	26/334	537/25868	4.13327	9.7679e-09	1.74934e-07	BRCA1, CYC1, MCM3, RECQL, ANXA2, BAIAP2, BCR, CCND1, CFLAR, FSCN1, GATA2, GDF15, HES1, HPCAL1, ITGB5, MAP2K3, MAPRE2, MARCKS, PC, PRPSAP1, RNH1, SLC16A3, TCF3, TSC22D1, UBTF, ZNF195
TFAP2A	32/334	804/25868	3.39838	2.04754e-08	3.50753e-07	ACSL3, ALDH3A2, APOE, APP, CCNB1, CRABP2, ETS2, FLII, GCLC, GLI1, GPX4, IGFBP2, LAMB1, MMP7, MYC, PGRMC1, PIM1, SMPD1, UBTF, VEGFA, AKAP1, CCND1, DGKZ, EFNA1, HGD, ITGB5, MYO1B, NDRG1, P2RX4, PAM, PC, SEMA3C
EGR1	205/334	12035/25868	1.84082	2.90624e-08	4.77107e-07	ABCC8, ABL1, ACOT8, AHCY, AKAP1, AKAP13, ALDH1A3, ALDH3A2, ALDH5A1, ANXA2, AP2B1, APP, ARHGAP1, ARHGDIA, AURKB, B3GAT3, BAIAP2, BCAM, BCAP31, BCR, BGN, BICD1, BLVRA, BMI1, BNIP3, C1D, C1R, C2, CACNA1C, CACNB3, CAP2, CCND1, CDC42EP1, CDH2, CDK2, CELF2, CFD, CFDP1, CHST2, CLASRP, CLDN3, CLDN4, CLEC11A, COG5, COL16A1, COPE, CRABP2, CREB1, CSNK1E, CTSF, CYC1, DGKZ, DKC1, DKK1, DLX5, DLX6, DPP6, DPYD,…
E2F1	130/334	6599/25868	1.87793	4.16196e-08	6.55925e-07	ABL1, AHCY, ALDH1A1, ANXA2, APOE, APP, AURKB, BCR, BICD1, BLVRA, BMI1, BNIP3, BRCA1, C1D, C2, CACNA1C, CAP2, CBX1, CCNB1, CCND1, CHST2, CLASRP, CLDN4, CLEC11A, COG5, COL16A1, CPE, CREB1, CYC1, DIO2, DPP6, DPYD, DUT, EDN3, ENPEP, ERCC5, ERG, ETHE1, FABP5, FADS3, FEN1, FGFR1, FGFR2, FLII, GABRP, GCHFR, GCLC, GDF15, GPX4, HADH, HDAC2, HES1, HIST1H2AC, HLA-DPB1, HOXB7, HPCAL1, ID4, IMMT, IRF5, IRS1, …
FOXA1	203/334	11930/25868	1.82441	4.35073e-08	6.59303e-07	ABCC8, ACADSB, ACSL3, AGL, AHCY, AKAP1, AKAP13, ALDH1A1, ALDH1A3, ALDH3A2, ALDH5A1, ANXA2, ANXA4, AP2B1, APOD, APP, ARHGAP1, AURKB, BAIAP2, BCAM, BCR, BICD1, BLVRA, BMI1, BNIP3, BRCA1, C1D, C1R, CACNA1C, CAP2, CBX1, CCND1, CD55, CDC42EP1, CDH2, CDK2, CELF2, CENPA, CETN2, CFDP1, CFLAR, CGRRF1, CHST2, CLASRP, CLDN4, COG5, CPE, CREB1, CSRP2, CTGF, CTSF, DGKZ, DIO2, DKK1, DPP6, DPYD, EDN3, EFNA1, EIF…
[truncated: 368 more rows]

[truncated: 9 more sheets: Koot, Ledee, Mirkin, Pathare, Ponnampalan, Punyadeera, Riesewijk, Shi, Talbi]
